# Supplementary material for: The breast cancer oncogene IKKε coordinates mitochondrial function and serine metabolism
Source: EMBO Rep. 2020 Aug 11;21(9):e48260. doi: 10.15252/embr.201948260 (PMC7116048; doi:10.15252/embr.201948260)
Supplement: Supplementary file 2 — Dataset EV1 [file EMBR-21-e48260-s002.xlsx]

## Sheet: Legend
Dataset EV1:	13C6-glucose and 15N2-glutamine labelling data in Flp-In 293 HA-GFP vs HA-IKKε, T47D and MDA-MB-468 breast cancer cell lines upon transfection with control siRNA and IKKε siRNA.

## Sheet: Flp-In 293 GFP vs IKKe
				peak area (a.u.) normalised to HEPES
	sample	cell line	labelling	aKG_m+0	aKG_m+2	methionine_m+0	methionine_m+1	methionine_m+4	cytosine_m+0	urea_m+0	pyruvate_m+0	pyruvate_m+3	threonine_m+0	threonine_m+1	leucine_m+0	leucine_m+1	phelyalanine_m+0	asparagine_m+0	asparagine_m+2	asparagine_m+3	lactate_m+0	lactate_m+1	lactate_m+2	lactate_m+3	isoleucine_m+0	isoleucine_m+1	glutamate_m+0	15N-glutamate	glutamate_m+1	glutamate_m+2	glutamate_m+4	glutamate_m+5	glycine_m+0	15N-glycine	glycine_m+1	glycine_m+2	citrulline_m+0	citrulline_m+1	succinate_m+0	argininosuccinate_m+0	fructose 6-phosphate_m+0	Glutamine_m+0	15N-glutamine	15N2-glutamine	glutamine_m+1	glutamine_m+2	glutathione_m+0	15N_glutathione	15N2_glutathione
	GFP 1	293 FLP-in cell	13C-GLC	0.343435	0.0408279	2.7495	0.138227	0.0590161	0.0307189	0.101303	0	0.056434	11.1859	0.492658	5.88095	0.376492	3.53576	0.384449	0.0309898	0.00419522	0.716786	0	0.0622266	3.90833	9.45697	0.65373	18.6784	0	1.35641	4.2549	0.743155	0.26498	0.559026	0	0.00725512	0.0902121	0.104192	0.00238236	0.0324575	0.00267003	0	77.4973	0.428356	0	4.25561	0.323146	5.39012	0	0
	GFP 2	293 FLP-in cell	13C-GLC	0.461032	0.0740279	2.9871	0.149074	0.0658877	0.0334602	0.119922	0	0.106231	11.0215	0.488101	6.02099	0.374486	4.33778	0.374973	0.0315326	0.00951227	0.879809	0	0.0508009	4.53019	10.3337	0.701983	16.9532	0	1.23591	3.92947	0.662254	0.242105	0.515271	0	0.00674124	0.0879854	0.0987385	0.00297432	0.0332899	0.00285271	0	71.6492	0.414791	0.0139217	3.93976	0.380456	5.14683	0	0
	GFP 3	293 FLP-in cell	13C-GLC	0.396201	0.0255968	2.71642	0.134163	0.0596891	0.0321933	0.124657	0	0.0853715	10.594	0.475224	6.91984	0.43593	3.94172	0.364291	0.0285777	0.0118971	0.785141	0	0.0544707	4.17253	9.65956	0.650669	17.3113	0	1.25417	4.06569	0.71653	0.252276	0.54114	0	0.00714857	0.0913687	0.113318	0.00296658	0.0250316	0.00235111	0	75.8151	0.410645	0	4.21057	0.307062	5.35022	0	0
	GFP 4	293 FLP-in cell	13C-GLC	0.412406	0.0802566	3.05548	0.155414	0.0688543	0.0324478	0.114359	0	0.0690684	11.8733	0.52862	6.35695	0.428497	4.28791	0.378233	0.0370392	0.0124965	0.882629	0	0.0657643	4.71055	10.2843	0.729558	18.0947	0	1.3151	4.31255	0.78077	0.282353	0.591398	0	0.00758039	0.0965178	0.115382	0.00320457	0.0220983	0.00251499	0	78.336	0.443628	0	4.3293	0.36238	5.6289	0	0
	GFP 5	293 FLP-in cell	13C-GLC	0.382184	0.0341164	2.72211	0.134306	0.0588428	0.032439	0.106706	0	0.0858953	10.7192	0.469493	6.34979	0.414335	4.24781	0.347578	0.0262084	0.0106578	0.777103	0	0.065213	4.1887	8.55883	0.625938	15.2098	0	1.10375	3.48336	0.599809	0.213333	0.487956	0	0.00531998	0.0805149	0.0924389	0.00284633	0.019874	0.00281992	0	72.2473	0.408745	0	4.03161	0.381217	4.73866	0	0
	IKKɛ 1	293 FLP-in cell	13C-GLC	0.249691	0.0136595	5.12373	0.2568	0.0414156	0.020023	0.11804	0	0.0471061	15.948	0.708824	8.25881	0.581889	5.78162	0.717249	0.0363538	0.00966592	0.922329	0.00884878	0.0428668	3.41674	11.9681	0.821289	15.7348	0	1.03467	2.22405	0.229889	0.0762803	0.641359	0	0.00921126	0.0735262	0.105873	0.00309253	0.0787283	0.00400219	0	99.5458	0.582466	0.00386546	5.46337	0.531166	3.53098	0	0
	IKKɛ 2	293 FLP-in cell	13C-GLC	0.260594	0.02276	5.95018	0.30223	0.0546706	0.0218383	0.124031	0	0.0711861	17.0111	0.759105	9.48298	0.632338	6.48372	0.766775	0.042735	0.0241838	0.962254	0.0041502	0.0268514	3.74125	14.1981	0.92098	18.0365	0	1.21766	2.61321	0.288544	0.0985501	0.660748	0	0.0104859	0.0859897	0.127881	0.00428515	0.0754026	0.00427277	0	100.721	0.566531	0	5.55293	0.507973	3.73075	0	0
	IKKɛ 3	293 FLP-in cell	13C-GLC	0.335993	0.0143432	6.38424	0.32315	0.0547702	0.0249925	0.144389	0.00962974	0.100591	19.3558	0.853872	10.2594	0.667134	7.01892	0.803832	0.0502024	0.0152585	1.18758	0	0.0629039	4.57025	16.2028	1.03981	19.3277	0	1.27843	2.71961	0.29935	0.101807	0.694387	0	0.0112092	0.0879217	0.142372	0.00419725	0.121384	0.00463019	0	106.715	0.597286	0	5.92245	0.574587	4.04989	0	0
	IKKɛ 4	293 FLP-in cell	13C-GLC	0.288786	0.0116567	6.02295	0.30194	0.0545359	0.0251657	0.133024	0.017198	0.0827606	17.7619	0.796833	9.56861	0.642845	7.16896	0.730575	0.0480305	0.0172141	1.08094	0.00570178	0.0607702	4.26437	15.3683	0.992269	17.7134	0	1.16839	2.56079	0.287772	0.0973149	0.688455	0	0.00893628	0.0796911	0.141082	0.00653617	0.0801957	0.00474689	0	97.5027	0.552647	0	5.38343	0.498627	3.82633	0	0
	IKKɛ 5	293 FLP-in cell	13C-GLC	0.288053	0.0091645	6.71674	0.337669	0.0610556	0.0280583	0.136908	0.00702329	0.0934061	17.6653	0.793951	12.0183	0.807969	6.7362	0.778823	0.0467026	0.0216897	0.991681	0.0111277	0.073251	4.47413	14.1461	0.942896	17.7103	0	1.16574	2.58367	0.282695	0.0996247	0.685935	0	0.012321	0.0842945	0.132554	0.00498255	0.0815099	0.00517035	0	96.1226	0.524592	0	5.34812	0.461624	3.86323	0	0
t-test				0.00181753	0.0274829	0.000145279	0.000124909	0.0484932	0.00287577	0.0221302	0.104114	0.90296	8.54809e-05	5.72368e-05	0.00304055	0.00138767	5.99896e-05	1.71763e-06	0.0021911	0.0344402	0.00623779	0.0361079	0.499651	0.454762	0.00124	0.000618043	0.596566		0.211342	9.99731e-05	4.77909e-05	4.03185e-05	0.000462205		0.00199998	0.0914098	0.0155922	0.0351009	0.00123922	0.000174315		7.83993e-06	5.07793e-05	0.519911	9.89389e-06	0.000164825	0.000110954
	sample	cell line	labelling	aKG_m+0	aKG_m+2	methionine_m+0	methionine_m+1	methionine_m+4	cytosine_m+0	urea_m+0	pyruvate_m+0	pyruvate_m+3	threonine_m+0	threonine_m+1	leucine_m+0	leucine_m+1	phelyalanine_m+0	asparagine_m+0	asparagine_m+2	asparagine_m+3	lactate_m+0	lactate_m+1	lactate_m+2	lactate_m+3	isoleucine_m+0	isoleucine_m+1	glutamate_m+0	15N-glutamate	glutamate_m+1	glutamate_m+2	glutamate_m+4	glutamate_m+5	glycine_m+0	15N-glycine	glycine_m+1	glycine_m+2	citrulline_m+0	citrulline_m+1	succinate_m+0	argininosuccinate_m+0	fructose 6-phosphate_m+0	Glutamine_m+0	15N-glutamine	15N2-glutamine	glutamine_m+1	glutamine_m+2	glutathione_m+0	15N_glutathione	15N2_glutathione
	GFP 1	293 FLP-in cell	15N-GLN	0.659249	0	2.4605	0.120137	0	0.00315779	0.0549225	0.0356984	0	9.89216	0.43617	4.75405	0.304137	3.1203	0.0383112	0	0	2.44444	0.0135708	0	0	5.91325	0.404392	12.5833	8.88477	0.570739	0.000294328	0	0	0.520342	0.0410276	0.0030694	0	0.0831978	0.00183259	0	0.00536652	0.0129785	4.48387	2.20636	76.3892	0.189977	0	4.73355	2.10233	0.10576
	GFP 2	293 FLP-in cell	15N-GLN	0.568712	0	2.29603	0.113657	0	0.00215547	0.0546516	0.0302036	0	9.58081	0.418956	4.06232	0.274053	3.19271	0.0434486	0	0	2.379	0.0246671	0	0	5.76433	0.371275	12.7475	9.06917	0.610481	0	0	0	0.498639	0.0354982	0.00318651	0	0.0874669	0.00285612	0	0.00468613	0.0145252	4.18592	2.07734	71.4552	0.186397	0	4.52513	1.99876	0.0429589
	GFP 3	293 FLP-in cell	15N-GLN	0.511965	0	2.56936	0.121171	0	0.00183719	0.0628402	0.052288	0	10.8582	0.481363	4.91649	0.324557	3.26255	0.0474346	0	0	2.63335	0.0203036	0	0	6.7842	0.417604	13.7048	9.91655	0.621884	0	0	0	0.547924	0.0418382	0.00521255	0	0.0967484	0.00198317	0	0.00461127	0.0156523	4.224	2.17712	79.4024	0.180964	0	5.16345	2.33934	0.0328648
	GFP 4	293 FLP-in cell	15N-GLN	0.616929	0	2.62526	0.128291	0	0.00163812	0.0485693	0.0268687	0	9.62251	0.426139	3.63331	0.229081	3.08997	0.0416589	0	0	2.18734	0.0196621	0	0	6.88706	0.438257	12.2999	8.657	0.572087	0	0	0	0.493485	0.035943	0.00278286	0	0.0865498	0.00208423	0	0.00411484	0.0116863	3.73919	2.05915	71.2461	0.15904	0	4.62734	2.10216	0.0781269
	GFP 5	293 FLP-in cell	15N-GLN	0.61759	0	2.65078	0.131084	0	0.00329986	0.0547187	0.0474043	0	10.469	0.465889	4.55438	0.291007	3.23878	0.0535796	0	0	2.57065	0.026526	0	0	6.24918	0.42466	12.6194	9.07365	0.559262	0	0	0	0.530804	0.0378767	0.0027099	0	0.0969428	0.0028359	0	0.0048571	0.0106825	3.82495	2.01374	69.3871	0.160235	0	4.80584	2.10799	0.136043
	IKKɛ 1	293 FLP-in cell	15N-GLN	0.401941	0	5.59044	0.272633	0	0.0112062	0.110481	0.0979877	0	18.1497	0.803581	9.28495	0.562447	6.18053	0.136752	0	0	3.52496	0.0394612	0	0	12.7649	0.809822	14.5658	10.3579	0.5828	0	0	0	0.661472	0.0432675	0.00407023	0	0.121349	0.00307529	0	0.00699591	0.0414675	6.53054	3.81265	116.645	0.315009	0	3.31912	2.32312	0
	IKKɛ 2	293 FLP-in cell	15N-GLN	0.334964	0	5.13428	0.253384	0	0.00875578	0.0813182	0.0961888	0	16.2695	0.724482	7.79895	0.49539	5.60276	0.127289	0	0	3.10554	0.0270202	0	0	10.6285	0.715308	12.9446	9.35236	0.571013	0	0	0	0.626566	0.0398567	0.00783031	0	0.114488	0.00369661	0	0.00563218	0.0258276	6.24735	3.37457	98.2287	0.281167	0	2.98743	2.06484	0
	IKKɛ 3	293 FLP-in cell	15N-GLN	0.239542	0	4.84656	0.239815	0	0.0107769	0.0901522	0.0835702	0	14.4431	0.643877	7.93493	0.466978	5.51568	0.102362	0	0	2.80959	0.03295	0	0	10.7123	0.707982	11.8531	8.51998	0.507218	0	0	0	0.603336	0.0353206	0.00466361	0	0.118344	0.00381753	0	0.00548178	0.0166862	5.05323	2.89474	93.2699	0.217038	0	2.58276	1.81654	0
	IKKɛ 4	293 FLP-in cell	15N-GLN	0.365859	0	4.92695	0.244567	0	0.0111504	0.0805301	0.0811366	0	15.4667	0.685511	7.56457	0.514674	5.53917	0.119433	0	0	3.12065	0.0316334	0	0	10.823	0.678019	12.3838	8.92458	0.525388	0	0	0	0.613145	0.0386917	0.00517983	0	0.115452	0.00416003	0	0.00645645	0.0121353	5.72017	3.20938	92.3248	0.266027	0	2.86129	2.03728	0
	IKKɛ 5	293 FLP-in cell	15N-GLN	0.310158	0	4.5047	0.223611	0	0.0103122	0.0833252	0.0805333	0	13.8613	0.608357	7.15612	0.444173	5.05445	0.0959121	0	0	2.94595	0.0369999	0	0	9.49324	0.68101	11.7254	8.36311	0.501506	0	0	0	0.596242	0.0369832	0.00503729	0	0.1061	0.00353426	0	0.00505224	0.0209633	5.00181	2.78055	89.2081	0.224315	0	2.70489	1.85717	0
t-test				0.000106058		4.53528e-05	2.37174e-05		1.14875e-06	0.0020398	6.34556e-05		0.00101481	0.000988331	7.80836e-05	5.03473e-05	0.000128297	0.000321846			0.00263598	0.00365928			0.000348374	3.50468e-05	0.871151	0.969312	0.0469042	0.373901			0.000172866	0.841149	0.0419413		0.000182637	0.00163698		0.0238094	0.110624	0.00372839	0.00320242	0.00522489	0.00686407		4.26277e-06	0.33448	0.0146675
[truncated: 55 more columns]

## Sheet: T47D
				peak area (a.u.) normalised to HEPES
		sample	labelling	aKG_m+0	aKG_m+1	aKG_m+3	aKG_m+4	aKG_m+5	methionine_m+0	methionine_m+1	methionine_m+4	urea_m+0	pyruvate_m+0	pyruvate_m+3	threonine_m+0	threonine_m+1	leucine_m+0	leucine_m+1	phenylalanine_m+0	asparagine_m+0	asparagine_m+1	asparagine_m+2	asparagine_m+3	asparagine_m+4	lactate_m+0	lactate_m+1	lactate_m+2	lactate_m+3	2-HG_m+0	2-HG_m+2	2-HG_m+3	isoleucine_m+0	isoleucine_m+1	glutamate_m+0	15N-glutamate	glutamate_m+1	glutamate_m+2	glutamate_m+4	glutamate_m+5	glycine_m+0	15N-glycine	glycine_m+1	glycine_m+2	citrulline_m+0	Glutamine_m+0	15N-glutamine	15N2-glutamine	glutamine_m+1	glutamine_m+5
		T47D Neg 1	13C-GLC	0.475127	0.0147815	0.0662371	0.0994222	0.020767	1.24673	0.0625632	0.026354	0.072985	0.0200261	0.263824	1.30803	0.0480143	4.88924	0.315719	1.43158	1.69896	0.119531	0.0150224	0	0	4.16209	0.205118	0.928699	32.0405	0.0786891	0.00822203	0	6.15759	0.411374	3.07648	0	0.362396	1.68342	0.781736	0.368148	0.823409	0	0.0137889	0.0291943	0.0398848	27.5797	0.173381	0	1.70766	0.2608
		T47D Neg 2	13C-GLC	0.520064	0.0394554	0.119552	0.124682	0.047454	1.32324	0.0683909	0.029462	0.0800546	0.0187371	0.291669	1.2831	0.0502177	4.75334	0.314642	1.45143	1.81425	0.12852	0.0141859	0	0	4.5283	0.188236	1.08647	37.7467	0.109345	0.0123396	0	6.26127	0.403956	3.45534	0	0.378298	1.91081	0.867789	0.414279	0.789945	0	0.0113015	0.0332081	0.0370034	30.1281	0.190741	0	1.86298	0.280629
		T47D Neg 3	13C-GLC	0.451713	0.0170614	0.0926083	0.0918771	0.0285088	1.41018	0.0698075	0.0332585	0.073676	0.0233081	0.317018	1.44329	0.0568417	5.69273	0.365943	1.50928	1.87324	0.134225	0.0209229	0	0	4.62145	0.181858	1.09836	41.5066	0.0695821	0.01654	0	6.75223	0.438942	3.18444	0	0.351993	1.80608	0.825778	0.382096	0.89683	0	0.0167667	0.0336512	0.0399253	32.3553	0.202438	0	1.97935	0.301469
		T47D Neg 4	13C-GLC	0.519717	0.0163716	0.0572861	0.0674019	0.00686333	1.4269	0.0555946	0.0311708	0.0726147	0	0.277587	1.52881	0.0472806	5.17491	0.332334	1.6142	2.1167	0.156034	0.0253414	0	0	4.66757	0.114266	1.04168	40.7851	0.068833	0	0	7.19473	0.467952	3.40805	0.00672585	0.384889	1.89447	0.888572	0.415375	1.0219	0	0.0166849	0.0362319	0.0334743	35.9207	0.218894	0	2.20367	0.33463
		T47D Neg 5	13C-GLC	0.494573	0.0338623	0.0817884	0.136103	0.0323091	1.37037	0.069978	0.032437	0.063507	0.0150017	0.297814	1.37859	0.0547628	4.99118	0.313187	1.59101	1.92831	0.138921	0.013739	0	0	4.37626	0.173798	0.989212	34.9906	0.0589919	0.00839129	0	6.63526	0.437796	3.40255	0	0.389461	1.85223	0.880137	0.41947	0.82734	0	0.0118244	0.0348936	0.0481911	29.9988	0.191667	0	1.87281	0.301253
		T47D IKKɛ 1	13C-GLC	0.539337	0.019951	0.119879	0.0972539	0.0187763	1.1539	0.053595	0.0249381	0.0795601	0.0148693	0.354093	1.21912	0.050017	4.2707	0.280659	1.24858	1.46418	0.085915	0.00832243	0	0	4.7095	0.221607	1.07548	36.4562	0.086598	0.0196723	0	5.20801	0.346059	3.54446	0	0.461142	2.12831	0.839119	0.367512	0.576065	0	0.00907161	0.0171509	0.0153965	27.4165	0.179054	0	1.61729	0.122588
		T47D IKKɛ 2	13C-GLC	0.438309	0.0262263	0.0646388	0.0686707	0.0129468	1.0577	0.0482156	0.0219197	0.0693448	0.0145134	0.345755	1.22606	0.0446869	3.80565	0.252573	1.13817	1.44661	0.0806507	0.00395972	0	0	4.72752	0.186328	1.1009	36.2222	0.0763877	0.0151702	0	5.31716	0.340098	3.63424	0.00393865	0.485012	2.25168	0.8982	0.387336	0.556349	0	0.00729753	0.0158058	0.0127822	25.9099	0.159371	0	1.53656	0.125124
		T47D IKKɛ 3	13C-GLC	0.480093	0.0251349	0.0765545	0.0850493	0.0185139	1.27285	0.0635122	0.0274303	0.0924444	0.0289553	0.379001	1.46918	0.0538033	4.3122	0.27982	1.5694	1.75975	0.100751	0.00429569	0	0	4.7553	0.212467	1.1486	38.4337	0.0868381	0	0	6.3769	0.419266	3.91201	0.00542534	0.521034	2.42088	0.967197	0.418221	0.716608	0	0.00855701	0.0223553	0.018267	32.7894	0.214593	0	1.95227	0.146138
		T47D IKKɛ 4	13C-GLC	0.493034	0.0308305	0.0685719	0.111125	0.012672	1.02007	0.0501426	0.0178056	0.0779482	0.00806556	0.308252	1.13513	0.0419735	3.7933	0.246155	1.19862	1.46273	0.0877404	0.00913032	0	0	4.21288	0.16936	1.00305	33.8505	0.0745135	0.00900711	0	5.27453	0.358603	3.51605	0	0.450959	2.1652	0.887138	0.381328	0.55981	0	0.00907272	0.0154609	0.0174919	26.8557	0.164108	0	1.58029	0.122951
		T47D IKKɛ 5	13C-GLC	0.527859	0.033535	0.0813025	0.10301	0.0207152	1.04334	0.0503	0.0209352	0.0747813	0.0239768	0.392635	1.20211	0.0434467	4.32159	0.260068	1.24304	1.48223	0.0900714	0.007028	0	0	4.58095	0.220154	1.11135	37.6294	0.100203	0.0214818	0	5.009	0.329729	3.50154	0	0.463133	2.16063	0.847968	0.37091	0.530097	0	0.00968604	0.015195	0.0149615	27.0221	0.183227	0	1.58425	0.124472
	t-test			0.879989	0.635475	0.931427	0.472029	0.195713	0.00333531	0.0143472	0.00574609	0.220426	0.642542	0.00675538	0.0957948	0.150425	0.00149733	0.00107284	0.029475	0.00420311	0.000469384	0.00481584			0.382135	0.159205	0.179	0.661711	0.454381	0.432846		0.00568156	0.00663673	0.0176518	0.774997	0.000295542	0.000450012	0.232837	0.313366	0.000785477		0.00755532	1.85767e-05	0.000203752	0.124673	0.248145		0.0413228	4.85185e-05
			labelling	aKG_m+0	aKG_m+1	aKG_m+3	aKG_m+4	aKG_m+5	methionine_m+0	methionine_m+1	methionine_m+4	urea_m+0	pyruvate_m+0	pyruvate_m+3	threonine_m+0	threonine_m+1	leucine_m+0	leucine_m+1	phenylalanine_m+0	asparagine_m+0	asparagine_m+1	asparagine_m+2	asparagine_m+3	asparagine_m+4	lactate_m+0	lactate_m+1	lactate_m+2	lactate_m+3	2-HG_m+0	2-HG_m+2	2-HG_m+3	isoleucine_m+0	isoleucine_m+1	glutamate_m+0	15N-glutamate	glutamate_m+1	glutamate_m+2	glutamate_m+4	glutamate_m+5	glycine_m+0	15N-glycine	glycine_m+1	glycine_m+2	citrulline_m+0	Glutamine_m+0	15N-glutamine	15N2-glutamine	glutamine_m+1	glutamine_m+5
		T47D Neg 1	15N-GLN	1.25678	0.0128266	0	0	0	1.26786	0.0533669	0	0.0879729	0.274045	0	1.34509	0.043704	3.5777	0.231262	1.42754	1.67003	0.0577555	0	0	0	41.1989	1.28103	0	0	0.153311	0	0	4.71385	0.306495	2.82688	3.5976	0.0325958	0	0	0	0.966853	0.0208324	0.0136338	0	0.0330585	1.93889	4.23621	25.6151	0	0
		T47D Neg 2	15N-GLN	1.2328	0.0203827	0	0	0	1.2549	0.0542255	0	0.0664907	0.335721	0	1.35059	0.0525055	3.44876	0.210286	1.37222	1.79596	0.0685611	0	0	0	41.8183	1.27166	0	0	0.186925	0	0	4.70135	0.292237	2.82798	3.69253	0.0435914	0	0	0	0.931249	0.0199763	0.00953334	0	0.0340552	1.9741	4.23587	26.6364	0	0
		T47D Neg 3	15N-GLN	1.10428	0.0216573	0	0	0	1.25033	0.0584878	0	0.0597655	0.236736	0	1.3472	0.0481672	3.96119	0.242587	1.42621	1.71816	0.0655111	0	0	0	37.8193	1.2117	0	0	0.145447	0	0	4.76187	0.29438	2.39009	3.1268	0.0268116	0	0	0	0.925724	0.021307	0.0102203	0	0.0345366	1.9997	4.418	27.2138	0	0
		T47D Neg 4	15N-GLN	1.05135	0.0139182	0	0	0	1.2623	0.0527105	0	0.0763964	0.24671	0	1.45422	0.0536818	3.65232	0.223275	1.46597	1.81193	0.0650313	0	0	0	39.2057	1.20322	0	0	0.0950592	0	0	4.60756	0.297195	2.89662	3.57899	0.0610954	0	0	0	1.00943	0.0245535	0.014647	0	0.0407037	2.01942	4.54335	26.6249	0	0
		T47D Neg 5	15N-GLN	0.995937	0	0	0	0	1.13819	0.0473733	0	0.071501	0.235096	0	1.31306	0.0483489	3.37314	0.225068	1.49402	1.60798	0.0585621	0	0	0	37.1418	1.27122	0	0	0.131029	0	0	4.30141	0.26297	2.66722	3.39983	0.0386289	0	0	0	0.866792	0.0181415	0.00682397	0	0.0296911	1.74813	3.86492	24.7871	0	0
		T47D IKKɛ 1	15N-GLN	1.07759	0.021805	0	0	0	1.06658	0.0449005	0	0.0461233	0.25721	0	1.30493	0.0526583	2.80325	0.171702	1.2468	1.47832	0.064803	0	0	0	25.3176	0.852705	0	0	0.17436	0	0	3.69216	0.234704	3.71841	3.67663	0.168958	0	0	0	0.578011	0.0065787	0.00670299	0	0.0250843	1.84395	2.96867	24.3538	0	0
		T47D IKKɛ 2	15N-GLN	1.13904	0.0334178	0	0	0	1.04606	0.0424546	0	0.0448952	0.318151	0	1.34948	0.0535944	2.71234	0.166189	1.2117	1.56413	0.0534554	0	0	0	26.8348	0.842257	0	0	0.167859	0	0	3.57446	0.222637	4.27941	4.0713	0.154348	0	0	0	0.585846	0.00786627	0.00638718	0	0.0196465	1.91019	2.78982	25.2956	0	0
		T47D IKKɛ 3	15N-GLN	0.942173	0.0354883	0	0	0	1.11498	0.0533014	0	0.0424145	0.577485	0	1.2064	0.0486919	3.75671	0.253008	1.50576	1.24517	0.0493823	0	0	0	22.6081	0.78338	0.00179248	0	0.155384	0	0	3.3298	0.184689	3.23398	3.11022	0.172703	0	0	0	0.453538	0.0090573	0.0084149	0	0.0178342	1.48232	2.29951	19.4691	0	0
		T47D IKKɛ 4	15N-GLN	1.12848	0.0200355	0	0	0	1.04289	0.0407276	0	0.0455145	0.310598	0	1.22624	0.0445778	2.89976	0.177785	1.28839	1.60351	0.0674482	0	0	0	25.5565	0.740523	0	0	0.165266	0	0	3.51541	0.210171	4.10134	3.98513	0.130019	0	0	0	0.656615	0.0121325	0.0070384	0	0.0201442	1.60503	2.81307	25.3743	0	0
		T47D IKKɛ 5	15N-GLN	1.2124	0.021614	0	0	0	1.12638	0.0508826	0	0.0422611	0.3115	0	1.27828	0.0514932	3.13399	0.19903	1.33392	1.44777	0.0526132	0	0	0	26.1888	0.831262	0	0	0.20074	0	0	3.48458	0.217989	3.73267	3.69839	0.130235	0	0	0	0.562156	0.010753	0.00963925	0	0.0191365	1.75538	2.7348	23.7389	0	0
	t-test			0.687432	0.0369904				0.0011325	0.0571515		0.00361866	0.196601		0.0363418	0.712101	0.0432076	0.107427	0.0798699	0.0114903	0.228279				3.05092e-06	3.46248e-07	0.373901		0.121181			1.01504e-05	0.000135144	0.00174421	0.282981	2.28811e-05				2.81103e-05	4.06207e-05	0.0793334		0.000322974	0.0527639	1.16353e-05	0.0806757
[truncated: 57 more columns]

## Sheet: MDA-MB-468
				peak area (a.u.) normalised to total ion count
		sample	labelling	pyruvate_m+3	lactate_m+0	lactate_m+1	lactate_m+2	lactate_m+3	fructose_m+0	fructose_m+6	sorbitol_m+6	alanine_m+0	alanine_m+1	alanine_m+2	alanine_m+3	glutamine_m+0	glutamine_m+1	glutamine_m+2	glutamine_m+3	glutamine_m+5	glycine_m+0	glycine_m+1	glycine_m+2	serine_m+0	serine_m+1	serine_m+2	serine_m+3	glutamate_m+0	glutamate_m+1	glutamate_m+2	glutamate_m+4	glutamate_m+5	citrate_m+0	citrate_m+1	citrate_m+2	citrate_m+3	citrate_m+4	citrate_m+5	citrate_m+6	succinate_m+0	fumarate_m+0	fumarate_m+2	aKG_m+0	aKG_m+1	aKG_m+2	aKG_m+3	aKG_m+4	aKG_m+5	malate_m+0
		MDA-MB-468 Neg 1	13C-GLC	0	0.00437838	0	0.000764514	0.0426987	0	0.002972	0.00252607	0.00389108	0.000659143	0.00249857	0.0529152	0.49869	0.0291341	0.00205775	3.62151e-05	0.00508559	0.0153679	0.000247672	0.00168136	0.00288617	0.000253284	0.00010127	0.000421	0.120355	0.0107003	0.0566841	0.031427	0.0241229	0.00309123	0.000219545	0.00920137	0.00137721	0.00400934	0.00410352	0.00101612	0.000323677	0.000344602	0	0.00505378	0.000194676	0.0023695	0.000363434	0.00114908	0.000688383	0.0254126
		MDA-MB-468 Neg 2	13C-GLC	0	0.00411924	0	0.000333502	0.0357424	0.000152664	0.00179372	0.0030168	0.00361634	0.000669266	0.00232742	0.0495413	0.536114	0.0316544	0.00220586	5.03805e-05	0.00512418	0.0145846	0.00019914	0.00156883	0.00281776	0.000178867	8.30987e-05	0.000347736	0.115882	0.0106382	0.0541708	0.0297013	0.0222525	0.00325168	0.000245199	0.00819318	0.00124587	0.00330031	0.0036309	0.000646124	0	0.000236184	0	0.00399337	0.000152082	0.00145732	0.000355781	0.000722832	0.000626569	0.0206336
		MDA-MB-468 Neg 3	13C-GLC	0.000101266	0.00406069	0	0.000919915	0.0430018	8.72387e-05	0.00211011	0.00303389	0.00294409	0.000692492	0.00263627	0.0574564	0.519394	0.0309054	0.00212356	2.15387e-05	0.00493704	0.0144366	0.000249333	0.00169011	0.00307747	0.000328936	7.91106e-05	0.000383833	0.111859	0.010609	0.0534998	0.0290144	0.0217871	0.00304981	0.000133798	0.00733681	0.000870121	0.00286966	0.00291081	0.00100318	0	0.000276599	0.000124837	0.00456851	4.32449e-05	0.00184159	0.000507047	0.000673516	0.000642293	0.0250414
		MDA-MB-468 Neg 4	13C-GLC	4.15074e-05	0.00342282	0	0.000562	0.0413754	0.000137052	0.0026277	0.00227206	0.00295686	0.000632859	0.00253893	0.0545931	0.508856	0.0295272	0.00208821	3.16359e-05	0.00490886	0.0148782	0.000212003	0.00172017	0.00298676	0.000277262	6.64277e-05	0.000449182	0.12106	0.0107907	0.0578418	0.0321193	0.0244191	0.00335117	7.66601e-05	0.00836375	0.00124694	0.00335689	0.00375047	0.00104469	0.00103691	0.000308293	0	0.00459292	0.000103875	0.00248285	0.000360688	0.000809043	0.00083141	0.0222393
		MDA-MB-468 Neg 5	13C-GLC	5.18391e-05	0.00409705	0	0.00081585	0.0419869	8.91574e-05	0.00207048	0.00263583	0.0034716	0.000636737	0.00243512	0.0524249	0.512524	0.0304457	0.00214292	3.78943e-05	0.00512195	0.0150298	0.000248775	0.00165535	0.00313205	0.000275819	7.46906e-05	0.000354814	0.117244	0.0106008	0.0557057	0.0301057	0.0214938	0.00439517	0.000179716	0.0102256	0.0013263	0.00396998	0.00387422	0.00129672	0.00097944	0.000321434	0	0.0047009	0.00018542	0.00184314	0.00045369	0.000855352	0.000448228	0.024008
		MDA-MB-468 IKKɛ 1	13C-GLC	2.88702e-05	0.00601572	0.000244582	0.00220319	0.0711273	7.16816e-05	0.00403923	0.00239219	0.00715991	0.00102519	0.0034796	0.0721518	0.461958	0.0268403	0.00201765	7.09714e-05	0.00339099	0.0135659	0.000188571	0.00144322	0.0021355	0.000184086	3.84016e-05	0.000296776	0.113122	0.010813	0.0531017	0.0308647	0.0216457	0.00296308	0.000170098	0.00798896	0.00171308	0.00333808	0.00318383	0.000704048	0	0.00029024	9.11925e-05	0.00442697	0.000124481	0.00210037	0.00052579	0.00104647	0.000424276	0.0276444
		MDA-MB-468 IKKɛ 2	13C-GLC	0.000116844	0.00606887	0.00019876	0.00177949	0.069575	0.000149579	0.00427986	0.00221343	0.0074432	0.00101208	0.00326258	0.0704213	0.473875	0.0271479	0.0019497	7.28494e-05	0.0030806	0.0129584	0.000195104	0.00148783	0.00215061	0.000192844	5.49275e-05	0.000212805	0.117083	0.0106998	0.0535264	0.0281647	0.0211611	0.00360393	0.000143135	0.00764218	0.00137064	0.00358809	0.00295519	0.000631813	0.00112984	0.000428821	0.000122045	0.00432975	7.29915e-05	0.0020508	0.000429253	0.000873075	0.000477872	0.0239948
		MDA-MB-468 IKKɛ 3	13C-GLC	0.000261971	0.00610922	0.000191437	0.00227557	0.0723654	0	0.00347893	0.00230701	0.00661399	0.000919865	0.00326195	0.0704496	0.452822	0.0264881	0.00188959	0.000104948	0.00314843	0.0127818	0.000207745	0.00156385	0.00240259	0.000236283	7.12082e-05	0.000232445	0.11895	0.0110087	0.0552089	0.0296223	0.021592	0.00363912	0.000268274	0.00935953	0.00184305	0.00382475	0.00367463	0.00086628	0.00167615	0.000395232	7.27851e-05	0.00473551	0.000118373	0.00227465	0.000531014	0.000925407	0.000651751	0.0293943
		MDA-MB-468 IKKɛ 4	13C-GLC	9.04119e-05	0.00603395	0.000118981	0.00177629	0.0690219	0	0.00356631	0.00203773	0.00720267	0.0011003	0.00370968	0.0776453	0.46319	0.0269081	0.00191984	4.27518e-05	0.00374159	0.0133691	0.000238664	0.00157716	0.00194933	0.000193133	5.26848e-05	0.000251514	0.115024	0.0106027	0.0548008	0.0310302	0.0243362	0.00270193	0.000152603	0.00669799	0.00075058	0.00237306	0.00268053	0.000682408	0.000385524	0.000313425	0.00015068	0.00432215	6.16169e-05	0.00192086	0.000479527	0.00100549	0.000651541	0.0247471
		MDA-MB-468 IKKɛ 5	13C-GLC	0.00025042	0.00569157	6.50879e-05	0.00161082	0.0688538	9.99903e-05	0.00413719	0.0025641	0.0069865	0.000992872	0.00345342	0.0750172	0.468737	0.0271432	0.00207536	5.34644e-05	0.00292335	0.0128371	0.000212621	0.00115235	0.00224937	0.000168333	2.38244e-05	0.000241261	0.115836	0.0108286	0.0528906	0.0286192	0.0206522	0.00297496	0.000229606	0.00721851	0.00111435	0.00290557	0.00306342	0.000651378	0.000675103	0.000362575	0.000125086	0.00476143	0.000194791	0.00220291	0.00065006	0.000741661	0.000604788	0.0279949
	t-test			0.0723032	4.22294e-05		9.14032e-05	1.32311e-06	0.483418	0.000448173	0.0569911	5.48998e-07	7.97206e-05	3.5061e-05	7.02979e-06	0.000300961	0.00114074	0.00754351	0.0305113	9.19605e-05	5.4837e-05	0.138139	0.0447318	3.91469e-05	0.0473275	0.0122658	0.000449466	0.530311	0.161205	0.115642	0.344832	0.319433	0.44451	0.589559	0.221263	0.532231	0.40683	0.0715077	0.0443233		0.0953279		0.745092	0.575672	0.601024	0.0437855	0.46522	0.304115	0.0426008
		sample	labelling	14N-alanine	15N-alanine	14N-asparagine	15N1-asparagine	15N2-asparagine	14N-glutamine	15N1-glutamine	15N2-glutamine	14N-GSH	15N1-GSH	15N2-GSH	15N3-GSH	14N-glutamate	15N1-glutamate	14N-glycine	15N1-glycine	14N-serine	15N1-serine	14N-aspartate	15N1-aspartate	aKG_m+0	aconitate_m+0	malate_m+0	fumarate_m+0	citrate_m+0	lactate_m+0	pyruvate_m+0
		MDA-MB-468 Neg 1	15N-GLN	0.0247012	0.0218162	0.0213395	0.000813778	0.000437427	0.0206459	0.038536	0.423892	0.0776882	0.0468163	0.00246167	0.00178692	0.0957307	0.101252	0.0140483	0.000487246	0.00230243	0.000114054	0.00139673	0.00112711	0.0079713	0.000514674	0.0361809	0.000886521	0.0178872	0.0391657	0
		MDA-MB-468 Neg 2	15N-GLN	0.0252078	0.0207694	0.0202304	0.00084816	0.000378951	0.0195657	0.0366412	0.444767	0.0762691	0.0431876	0.00242785	0.00156429	0.0958281	0.0944632	0.0127664	0.000358871	0.00200539	8.62889e-05	0.00151002	0.00124487	0.00653884	0.000347325	0.0378184	0.00101595	0.0197577	0.0344013	0
		MDA-MB-468 Neg 3	15N-GLN	0.0225322	0.0188095	0.0219742	0.000817726	0.000397745	0.0354784	0.0372173	0.428724	0.0743186	0.0415229	0.00233202	0.00148906	0.0964052	0.0964351	0.0133716	0.000400732	0.00230975	8.34824e-05	0.0018167	0.00122582	0.00786278	0.000311552	0.0348407	0.000741012	0.0201818	0.0384	0
		MDA-MB-468 Neg 4	15N-GLN	0.0210027	0.018055	0.0211593	0.000839494	0.0004322	0.0186438	0.0381325	0.436172	0.0822919	0.0471354	0.00259523	0.00167936	0.0951882	0.0983833	0.0143114	0.000542307	0.00203498	0.000131354	0.00152926	0.00128961	0.00759427	0.000146663	0.0359115	0.00081803	0.0156474	0.0382643	6.80961e-05
		MDA-MB-468 Neg 5	15N-GLN	0.0223601	0.0191614	0.0203554	0.000799478	0.0004485	0.0173213	0.0361908	0.436913	0.0780818	0.0443723	0.00236196	0.00162046	0.0961133	0.0987344	0.0135127	0.000405697	0.00219096	8.47701e-05	0.00153648	0.00134958	0.00719035	0.000162649	0.0382694	0.0011082	0.0225861	0.036702	6.65736e-05
		MDA-MB-468 IKKɛ 1	15N-GLN	0.0284793	0.0251854	0.0214908	0.000972239	0.000524358	0.0190535	0.0247201	0.423324	0.0818705	0.0512283	0.00251113	0.00196941	0.097447	0.100045	0.0116997	0.0003969	0.00168855	5.58625e-05	0.00163303	0.00134663	0.006866	0.000375518	0.0326951	0.000835948	0.0144296	0.048985	0.000171095
		MDA-MB-468 IKKɛ 2	15N-GLN	0.0309129	0.0271142	0.0203875	0.000886284	0.000479662	0.0169161	0.0238297	0.415397	0.0801733	0.0523979	0.00248359	0.00198775	0.0962142	0.102045	0.0114833	0.000413365	0.00167353	3.8114e-05	0.00165848	0.00151536	0.00683238	0.000369175	0.0386309	0.0011191	0.0117194	0.0531298	0.000191507
		MDA-MB-468 IKKɛ 3	15N-GLN	0.028218	0.025978	0.0213789	0.000977235	0.000542804	0.0161849	0.026315	0.427112	0.0726249	0.0495094	0.0024414	0.00183412	0.0902506	0.100243	0.0115538	0.000424696	0.00197267	6.36545e-05	0.00165965	0.00154864	0.0061926	0.000783501	0.0378766	0.000997249	0.0234499	0.0496633	0.000203379
		MDA-MB-468 IKKɛ 4	15N-GLN	0.0291311	0.0263554	0.0213416	0.00104117	0.000579086	0.0158213	0.0273268	0.435299	0.0732496	0.0511442	0.00240316	0.00191094	0.0878469	0.09714	0.0109611	0.000455305	0.00160274	6.87853e-05	0.00163926	0.00139056	0.00623317	0.000496464	0.0359587	0.000842257	0.0208471	0.0486672	0.000247728
		MDA-MB-468 IKKɛ 5	15N-GLN	0.0283677	0.0254305	0.0213391	0.000996568	0.000539427	0.0145141	0.0238385	0.417152	0.0779048	0.0539547	0.00252967	0.0019243	0.0951787	0.0999599	0.0111214	0.000402616	0.00154659	5.12916e-05	0.00172626	0.00166032	0.00645585	0.000366631	0.0370495	0.00101564	0.0259373	0.0490363	0
	t-test			0.000452209	0.000195777	0.6596	0.00246279	0.000661772	0.156223	2.21775e-06	0.0742336	0.80964	0.000939039	0.488367	0.00196193	0.25363	0.185572	0.00032885	0.583806	0.00137144	0.00643815	0.206604	0.0085429	0.0207643	0.121984	0.897844	0.590779	0.983197	5.57355e-06
[truncated: 7 more columns]
