# Supplementary material for: The breast cancer oncogene IKKε coordinates mitochondrial function and serine metabolism
Source: EMBO Rep. 2020 Aug 11;21(9):e48260. doi: 10.15252/embr.201948260 (PMC7116048; doi:10.15252/embr.201948260)
Supplement: Supplementary file 3 — Dataset EV2 [file EMBR-21-e48260-s003.xlsx]

## Sheet: legends
Dataset EV2	Heat Map	Heat map of phosphopetides significantly modulate in at least one of the conditions being compared. Entries are shown from blue to red to denote decreased or increased, respectively, in the given condition. Asterisks denote the p-value of the differences (by t-test of log transformed data assuming unequal variances). Shown are the identity of the peptides, the cluster the belong to (by K-means cl…
	Log2 Fold	Raw vaules converted to Log 2 scalce. These values used to generate the heat map of phosphopeptides.
	All values	Raw values of phsophopetides in each sample
	Peptides database	Represetation of Mascot Distiller (version 2.5.1) searched against the SwissProt database (release December 2017) where MS raw files were converted into Mascot Generic Format using Mascot Distiller and searched against the SwissProt database restricted to human entries using the Mascot search daemon (version 2.5.0). Allowed mass windows were 10 ppm and 25 mmu for parent and fragment mass to charg…

## Sheet: HeatMap
db ID	IKK.e.01_vs_C.fold	IKK.e.02_vs_C.fold	IKK.e.03_vs_C.fold	db id	Protein name	Cluster number		pSite	MCTA	NCI	process	hSignalling	hMetabolic	motif
IKBKE seq: 660 - 677 + 2 Phospho (ST)	**		**	p02514	Inhibitor of nuclear factor kappa-B kinase subunit epsilon	9	5.37278				GO:0032480; P:negative regulation of type I interferon production; GO:0006468; P:protein phosphorylation; GO:0006955; P:immune response; GO:0045087; P:innate immune response; GO:0008630; P:intrinsic apoptotic signaling pathway in response to DNA damage; GO:0035666; P:TRIF-dependent toll-like receptor signaling pathway; GO:0002756; P:MyD88-independent toll-like receptor signaling pathway; GO:00341…	GO:0035666; P:TRIF-dependent toll-like receptor signaling pathway; GO:0002756; P:MyD88-independent toll-like receptor signaling pathway; GO:0034138; P:toll-like receptor 3 signaling pathway; GO:0034142; P:toll-like receptor 4 signaling pathway; GO:0002224; P:toll-like receptor signaling pathway; GO:0043123; P:positive regulation of I-kappaB kinase/NF-kappaB signaling;		xxxxxxxSPxxxxxx; xxxxxQxSPxxxxxx; xxxxxxxSxxxIxxx; xxKxxxxSxxxxxxx;
ENO2 pS40	***	*	***	p03271	Gamma-enolase	9	3.07703				GO:0006094; P:gluconeogenesis; GO:0006096; P:glycolysis; GO:0006006; P:glucose metabolic process; GO:0005975; P:carbohydrate metabolic process; GO:0044281; P:small molecule metabolic process;		GO:0006096; P:glycolysis; GO:0006006; P:glucose metabolic process; GO:0005975; P:carbohydrate metabolic process; GO:0044281; P:small molecule metabolic process;	xxVxxxxSxxxxxxx; xxxxxGxSxxxxxxx;
ST13P4 pS71 pS72 pS75	**			p03265	Putative protein FAM10A4	9	2.15054							xxxxxxxSxxxxPxx; xxxxxxxSxxxLxxx; xxxxxxxSxxExxxx; xxxxxxxSDxExxxx;
SAFB2 pS287	***	**	***	p03254	Scaffold attachment factor B2	9	3.63576				GO:0006355; P:regulation of transcription, DNA-templated; GO:0006351; P:transcription, DNA-templated;			xxxxxxxSxxxVxxx; xxxxKxxSLxxxxxx; xxxxKxxSLxxxxxx; xxxxKxxSxxxxxxx;
SLTM seq: 989 - 1006 + Phospho (ST)				p03220	SAFB-like transcription modulator	9	4.77364				GO:0006915; P:apoptotic process; GO:0006355; P:regulation of transcription, DNA-templated; GO:0006351; P:transcription, DNA-templated;
ARFGAP2 pS432	***		***	p03172	ADP-ribosylation factor GTPase-activating protein 2	9	2.33528		p70S6Kinh2 (DG2);		GO:0032312; P:regulation of ARF GTPase activity; GO:0016192; P:vesicle-mediated transport; GO:0015031; P:protein transport;			xxxxKxxSxxxxxxx; xxxxxxxSSDxxxxx;
LRRFIP1 pS768	***		***	p03159	Leucine-rich repeat flightless-interacting protein 1	9	5.83055				GO:0032481; P:positive regulation of type I interferon production; GO:0045087; P:innate immune response; GO:0006357; P:regulation of transcription from RNA polymerase II promoter; GO:0045892; P:negative regulation of transcription, DNA-templated; GO:0006351; P:transcription, DNA-templated;			xxxxxxxSxxxxDxx; xxxxxxxSxxxDxxx; xxxxxxxSxExxxxx; xxxxxxxSxExDxxx; xxxxDxxSxxxxxxx;
MLLT11 seq: 77 - 90 + Phospho (ST)	***		***	p03109	Protein AF1q	9	4.95608				GO:0090200; P:positive regulation of release of cytochrome c from mitochondria; GO:0043065; P:positive regulation of apoptotic process; GO:0097191; P:extrinsic apoptotic signaling pathway; GO:0097193; P:intrinsic apoptotic signaling pathway; GO:0045893; P:positive regulation of transcription, DNA-templated;
EIF4B seq: 201 - 214 + Phospho (ST)	***	**	***	p03073	Eukaryotic translation initiation factor 4B	9	5.50801			mTOR signaling pathway;	GO:0000289; P:nuclear-transcribed mRNA poly(A) tail shortening; GO:0007018; P:microtubule-based movement; GO:0019886; P:antigen processing and presentation of exogenous peptide antigen via MHC class II; GO:0007411; P:axon guidance; GO:0007596; P:blood coagulation; GO:0006446; P:regulation of translational initiation; GO:0006413; P:translational initiation; GO:0006412; P:translation; GO:0010467; P…	GO:0008286; P:insulin receptor signaling pathway;	GO:0000288; P:nuclear-transcribed mRNA catabolic process, deadenylation-dependent decay; GO:0016071; P:mRNA metabolic process; GO:0016070; P:RNA metabolic process; GO:0044267; P:cellular protein metabolic process;	xxxxxxxSxxxxPxx; xxRxxxxSxxxxxxx; xxxxxxxSxxDxxxx; xxxxxxDSxDxxxxx;
ZC3HAV1 pS284	***	***	***	p03055	Zinc finger CCCH-type antiviral protein 1	9	3.0783		Up with IGF - down with AKTinh1 (Akt Inhibitor VIII); AKTinh1 (Akt Inhibitor VIII);		GO:0071360; P:cellular response to exogenous dsRNA; GO:0032727; P:positive regulation of interferon-alpha production; GO:0032728; P:positive regulation of interferon-beta production; GO:0045071; P:negative regulation of viral genome replication; GO:0032481; P:positive regulation of type I interferon production; GO:0009615; P:response to virus; GO:0051607; P:defense response to virus; GO:0045087; …	GO:0043123; P:positive regulation of I-kappaB kinase/NF-kappaB signaling;		xxxxxxxSxxxxPxx; xxIxxxxSxxxxxxx; xxxxxRxSLxxxxxx; xxxxxRxSxxxxxxx; xxxxxxxSxxDxxxx; xxxxxxxSxExxxxx; xxxxxxxSxEDxxxx;
KPNA2 pS490	***		***	p03054	Importin subunit alpha-2	9	2.68851			Regulation of cytoplasmic and nuclear SMAD2/3 signaling; Signaling events mediated by TCPTP; Role of Calcineurin-dependent NFAT signaling in lymphocytes;
CENPF seq: 2380 - 2396 + Phospho (ST)	***		***	p03021	Centromere protein F	9	4.2285			FOXM1 transcription factor network;	GO:0051382; P:kinetochore assembly; GO:0007094; P:mitotic spindle assembly checkpoint; GO:0007059; P:chromosome segregation; GO:0007517; P:muscle organ development; GO:0042493; P:response to drug; GO:0015031; P:protein transport; GO:0008283; P:cell proliferation; GO:0030154; P:cell differentiation; GO:0051726; P:regulation of cell cycle; GO:0006260; P:DNA replication; GO:0000086; P:G2/M transitio…
LRRFIP1 seq: 456 - 474 + Phospho (ST)	**	*	**	p02976	Leucine-rich repeat flightless-interacting protein 1	9	5.97675				GO:0032481; P:positive regulation of type I interferon production; GO:0045087; P:innate immune response; GO:0006357; P:regulation of transcription from RNA polymerase II promoter; GO:0045892; P:negative regulation of transcription, DNA-templated; GO:0006351; P:transcription, DNA-templated;
NASP seq: 377 - 400 + Phospho (ST)	***	***	***	p02940	Nuclear autoantigenic sperm protein	9	4.49792				GO:0001824; P:blastocyst development; GO:0015031; P:protein transport; GO:0008283; P:cell proliferation; GO:0006260; P:DNA replication; GO:0007049; P:cell cycle;
TRIP11 pS464	***	***	***	p02913	Thyroid receptor-interacting protein 11	9	3.95155				GO:0000042; P:protein targeting to Golgi; GO:0003281; P:ventricular septum development; GO:0006366; P:transcription from RNA polymerase II promoter; GO:2001141; P:regulation of RNA biosynthetic process;		GO:2001141; P:regulation of RNA biosynthetic process;	xxxxRxxSLxxxxxx; xxxxRxxSLxxxxxx; xxxxRxxSxxxxxxx;
CCDC6 pS249	***		***	p02911	Coiled-coil domain-containing protein 6	9	4.14775							xxxxRxxSMxxxxxx; xxxxRxxSxxxxxxx; xxxxxxxSxxxDxxx; xxxxxxxSxExxxxx; xxxxxxxSxExDxxx;
HMGCS1 pS293	***	**	***	p02900	Hydroxymethylglutaryl-CoA synthase, cytoplasmic	9	5.40375			FOXA2 and FOXA3 transcription factor networks;	GO:0001101; P:response to acid; GO:0033197; P:response to vitamin E; GO:0071397; P:cellular response to cholesterol; GO:0001889; P:liver development; GO:0008584; P:male gonad development; GO:0007420; P:brain development; GO:0042493; P:response to drug; GO:0008299; P:isoprenoid biosynthetic process; GO:0006695; P:cholesterol biosynthetic process; GO:0006629; P:lipid metabolic process; GO:0044255; …		GO:0008299; P:isoprenoid biosynthetic process; GO:0006695; P:cholesterol biosynthetic process; GO:0006629; P:lipid metabolic process; GO:0044255; P:cellular lipid metabolic process; GO:0044281; P:small molecule metabolic process;	xxxxxKxSxxxxxxx; xxxxDxxSxxxxxxx;
STMN2 pS80	***	**	***	p02878	Stathmin-2	9	4.4244				GO:0007026; P:negative regulation of microtubule depolymerization; GO:0010977; P:negative regulation of neuron projection development; GO:0010976; P:positive regulation of neuron projection development; GO:1990090; P:cellular response to nerve growth factor stimulus;	GO:1990090; P:cellular response to nerve growth factor stimulus;		xxxxxxxSxxxIxxx; xxxxKxxSLxxxxxx; xxxxKxxSLxxxxxx; xxxxKxxSxxxxxxx; xxKxxxxSxxxxxxx; xxKxKxxSxxxxxxx; xxxxxxxSxxExxxx; xxxxxxxSxExxxxx; xxxxxxxSxEExxxx;
MATR3 seq: 187 - 207 + Phospho (ST)	*		*	p02835	Matrin-3	9	5.16592							xxxxxxxSxxxVxxx; xxxxxGxSxxxxxxx; xxxxRxxSLxxxxxx; xxxxRxxSLxxxxxx; xxxxRxxSxxxxxxx; xxxxxxxSxxxxxDx;
GIGYF2 seq: 176 - 192 + Phospho (ST)	***	***	***	p02810	PERQ amino acid-rich with GYF domain-containing protein 2	9	5.58195				GO:0031571; P:mitotic G1 DNA damage checkpoint; GO:0021522; P:spinal cord motor neuron differentiation; GO:0048873; P:homeostasis of number of cells within a tissue; GO:0007631; P:feeding behavior; GO:0008344; P:adult locomotory behavior; GO:0050885; P:neuromuscular process controlling balance; GO:0035264; P:multicellular organism growth; GO:0009791; P:post-embryonic development; GO:0008219; P:ce…	GO:0048009; P:insulin-like growth factor receptor signaling pathway;	GO:0044267; P:cellular protein metabolic process;
PDCD2L seq: 218 - 240 + Phospho (ST)	***	***	***	p02730	Programmed cell death protein 2-like	9	4.25754				GO:0007049; P:cell cycle;
HSP90AA1 pS231	**			p02654	Heat shock protein HSP 90-alpha	9	2.40579			ErbB receptor signaling network; Hypoxic and oxygen homeostasis regulation of HIF-1-alpha; VEGFR1 specific signals; Signaling events mediated by HDAC Class II; IL2 signaling events mediated by PI3K; Class I PI3K signaling events mediated by Akt; Integrin-linked kinase signaling; LKB1 signaling events; Class I PI3K signaling events; Regulation of Androgen receptor activity; Signaling events mediat…	GO:0051131; P:chaperone-mediated protein complex assembly; GO:0006839; P:mitochondrial transport; GO:0050999; P:regulation of nitric-oxide synthase activity; GO:0006986; P:response to unfolded protein; GO:0007411; P:axon guidance; GO:0045087; P:innate immune response; GO:0000086; P:G2/M transition of mitotic cell cycle; GO:0000278; P:mitotic cell cycle; GO:0046209; P:nitric oxide metabolic proces…	GO:0038096; P:Fc-gamma receptor signaling pathway involved in phagocytosis; GO:0007165; P:signal transduction;	GO:0046209; P:nitric oxide metabolic process; GO:0045429; P:positive regulation of nitric oxide biosynthetic process; GO:0006200; P:ATP catabolic process; GO:0044281; P:small molecule metabolic process;	xxxxKxxSxxxxxxx; xxRxxxxSxxxxxxx; xxRxKxxSxxxxxxx; xxxxxxxSxxExxxx; xxxxxxxSxxExExx; xxxxxxxSDxxxExx; xxxxxxxSDxExxxx; xxxxxxxSDxExExx; xxxxxxxSDDExxxx;
SPAG9 pS203 pT217	***	***	***	p02649	C-Jun-amino-terminal kinase-interacting protein 4	9	6.04588		Up with IGF - down with PKCinh1 (Go-6976); Up with EGF - down with PKCinh1 (Go-6976); Up with IGF - down with PI3Kinh2 (PI-103); Up with EGF - down with PI3Kinh2 (PI-103); Up with IGF - down with PI3Kinh1 (GDC-0941); Up with EGF - down with PI3Kinh1 (GDC-0941); Up with IGF - down with ERKinh2 (ERK inhibitor II); Up with EGF - down with ERKinh2 (ERK inhibitor II); Up with IGF - down with EGFRinh1 …	Arf6 trafficking events;	GO:0051146; P:striated muscle cell differentiation; GO:0051149; P:positive regulation of muscle cell differentiation; GO:0042147; P:retrograde transport, endosome to Golgi; GO:0007257; P:activation of JUN kinase activity; GO:0042692; P:muscle cell differentiation; GO:0045666; P:positive regulation of neuron differentiation; GO:0030335; P:positive regulation of cell migration; GO:0051260; P:protei…			xxxxxxxSxxxxPxx; xxxxRxxSLxxxxxx; xxxxRxxSLxxxxxx; xxxxRxxSxxxxxxx; xxKxxxxSxxxxxxx; xxKxRxxSxxxxxxx; xRxxxxxSxxxxxxx;
C1QBP seq: 208 - 220 + Phospho (ST)	**		*	p02589	Complement component 1 Q subcomponent-binding protein, mitochondrial	9	4.5357				GO:0032695; P:negative regulation of interleukin-12 production; GO:1900026; P:positive regulation of substrate adhesion-dependent cell spreading; GO:0090023; P:positive regulation of neutrophil chemotaxis; GO:0007597; P:blood coagulation, intrinsic pathway; GO:0030449; P:regulation of complement activation; GO:0032689; P:negative regulation of interferon-gamma production; GO:0045785; P:positive r…	GO:0014065; P:phosphatidylinositol 3-kinase signaling; GO:0051897; P:positive regulation of protein kinase B signaling;
CKAP2 pS534	***	***	***	p02588	Cytoskeleton-associated protein 2	9	4.75693				GO:0007026; P:negative regulation of microtubule depolymerization; GO:0000281; P:mitotic cytokinesis; GO:0006915; P:apoptotic process; GO:0045944; P:positive regulation of transcription from RNA polymerase II promoter;			xxxxKxxSIxxxxxx; xxxxKxxSxxxxxxx; xxxxxxxSxxDxxxx; xxxxxxxSxExxxxx; xxxxxxxSxEDxxxx; xxExxxxSxxxxxxx;
PKLR seq: 338 - 348 no mod	**			p02507	Pyruvate kinase isozymes R/L	9	5.04333			FOXA2 and FOXA3 transcription factor networks;	GO:0010226; P:response to lithium ion; GO:0033198; P:response to ATP; GO:0031018; P:endocrine pancreas development; GO:0009408; P:response to heat; GO:0051591; P:response to cAMP; GO:0032869; P:cellular response to insulin stimulus; GO:0009749; P:response to glucose; GO:0007584; P:response to nutrient; GO:0001666; P:response to hypoxia; GO:0006754; P:ATP biosynthetic process; GO:0006096; P:glycol…		GO:0006754; P:ATP biosynthetic process; GO:0006096; P:glycolysis; GO:0006112; P:energy reserve metabolic process; GO:0006006; P:glucose metabolic process; GO:0005975; P:carbohydrate metabolic process; GO:0044281; P:small molecule metabolic process;
OTUD4 pS892	***	***	***	p02484	OTU domain-containing protein 4	9	5.28796		AKTinh1 (Akt Inhibitor VIII);		GO:0071108; P:protein K48-linked deubiquitination;			xxxxxxxSxxxLxxx; xxxxLxxSxxxxxxx; xxxxxxxSxxxxDxx; xxxxxxxSxExxxxx;
KPTN_HUMAN pT45	***	**	***	p02483		9	3.63576				GO:0007015; P:actin filament organization; GO:0006928; P:cellular component movement; GO:0007605; P:sensory perception of sound;			xxxxLxxSxxxxxxx; xxExxxxSxxxxxxx;
CNBP seq: 42 - 56 + Phospho (ST)	**		**	p02472	Cellular nucleic acid-binding protein	9	5.40338				GO:0008284; P:positive regulation of cell proliferation; GO:0045893; P:positive regulation of transcription, DNA-templated; GO:0045944; P:positive regulation of transcription from RNA polymerase II promoter; GO:0006355; P:regulation of transcription, DNA-templated; GO:0006351; P:transcription, DNA-templated; GO:0006695; P:cholesterol biosynthetic process;		GO:0006695; P:cholesterol biosynthetic process;	xxxxxxxSxxxIxxx; xxxxxxxSxxDxxxx;
EPS15L1 pS593	**		**	p02363	Epidermal growth factor receptor substrate 15-like 1	9	4.91478				GO:0006897; P:endocytosis; GO:0042059; P:negative regulation of epidermal growth factor receptor signaling pathway; GO:0007173; P:epidermal growth factor receptor signaling pathway;	GO:0042059; P:negative regulation of epidermal growth factor receptor signaling pathway; GO:0007173; P:epidermal growth factor receptor signaling pathway;		xxxxxxxSxxxMxxx; xxLxxxxSxxxxxxx; xxLxxxxSxxxxxxx; xxxxxRxSFxxxxxx; xxxxxRxSxxxxxxx; xxxxxxxSxxxxxDx; xxxxxxxSxxxxDxx; xxxxExxSxxxxxxx;
TCP1 pS544	***	***	***	p02301	T-complex protein 1 subunit alpha	9	5.27185				GO:0007339; P:binding of sperm to zona pellucida; GO:0006457; P:protein folding; GO:0051084; P:'de novo' posttranslational protein folding; GO:0044267; P:cellular protein metabolic process;		GO:0044267; P:cellular protein metabolic process;	xxxxKxxSxxxxxxx; xxxxxxxSxxDxxxx; xxxxxxxSxExxxxx; xxxxxxxSxEDxxxx;
SOD1 seq: 81 - 116 + Phospho (ST)	**		***	p02278	Superoxide dismutase [Cu-Zn]	9	2.40528			FOXA1 transcription factor network; Validated nuclear estrogen receptor alpha network;	GO:0060047; P:heart contraction; GO:0046620; P:regulation of organ growth; GO:0019430; P:removal of superoxide radicals; GO:0046688; P:response to copper ion; GO:0042554; P:superoxide anion generation; GO:0046716; P:muscle cell cellular homeostasis; GO:0051881; P:regulation of mitochondrial membrane potential; GO:0031667; P:response to nutrient levels; GO:0019226; P:transmission of nerve impulse;…	GO:0045859; P:regulation of protein kinase activity; GO:0000187; P:activation of MAPK activity;	GO:0006801; P:superoxide metabolic process; GO:0072593; P:reactive oxygen species metabolic process; GO:0006749; P:glutathione metabolic process;	xxxxxxxSxxDxxxx; xxxxxxxSxExxxxx; xxxxxxxSxEDxxxx;
CRK pS96	***		***	p02226	Adapter molecule crk	9	3.79284			JNK signaling in the CD4+ TCR pathway; PDGFR-alpha signaling pathway; VEGFR3 signaling in lymphatic endothelium; Nectin adhesion pathway; IGF1 pathway; Alpha4 beta1 integrin signaling events; EPHA forward signaling; Signaling events regulated by Ret tyrosine kinase; E-cadherin signaling in the nascent adherens junction; Urokinase-type plasminogen activator (uPA) and uPAR-mediated signaling; Angio…	GO:0032319; P:regulation of Rho GTPase activity; GO:0032956; P:regulation of actin cytoskeleton organization; GO:0030168; P:platelet activation; GO:0007596; P:blood coagulation; GO:0045087; P:innate immune response; GO:0006357; P:regulation of transcription from RNA polymerase II promoter; GO:0048013; P:ephrin receptor signaling pathway; GO:0000186; P:activation of MAPKK activity; GO:0009967; P:p…	GO:0048013; P:ephrin receptor signaling pathway; GO:0000186; P:activation of MAPKK activity; GO:0009967; P:positive regulation of signal transduction; GO:0008286; P:insulin receptor signaling pathway; GO:0038096; P:Fc-gamma receptor signaling pathway involved in phagocytosis; GO:0048011; P:neurotrophin TRK receptor signaling pathway;		xxxxxxxSxxxLxxx; xxxxExxSxxxxxxx;
VIM pS412	***	***		p02148	Vimentin	9	5.64887		PAKinh (PF3758309);	Aurora B signaling; Caspase cascade in apoptosis;	GO:0045109; P:intermediate filament organization; GO:0010977; P:negative regulation of neuron projection development; GO:0030049; P:muscle filament sliding; GO:0006928; P:cellular component movement; GO:0016032; P:viral process; GO:0006915; P:apoptotic process; GO:0006921; P:cellular component disassembly involved in execution phase of apoptosis;			xxxxxRxSLxxxxxx; xxxxxRxSxxxxxxx; xxExxxxSxxxxxxx;
TLE3 seq: 228 - 237 + Phospho (ST)	***	***	*	p02105	Transducin-like enhancer protein 3	9	4.59155				GO:0009887; P:organ morphogenesis; GO:0006355; P:regulation of transcription, DNA-templated; GO:0006351; P:transcription, DNA-templated; GO:0007219; P:Notch signaling pathway; GO:0016055; P:Wnt signaling pathway; GO:0007165; P:signal transduction;	GO:0007219; P:Notch signaling pathway; GO:0016055; P:Wnt signaling pathway; GO:0007165; P:signal transduction;		xxxxxKxSxxxxxxx; xKxxxxxSxSxxxxx; xxxxxxxSxxxxDxx; xxxxExxSxxxxxxx;
ANP32A seq: 68 - 75 no mod		***		p02028	Acidic leucine-rich nuclear phosphoprotein 32 family member A	9	1.86458			Validated nuclear estrogen receptor alpha network;	GO:0006913; P:nucleocytoplasmic transport; GO:0010467; P:gene expression; GO:0006355; P:regulation of transcription, DNA-templated; GO:0006351; P:transcription, DNA-templated; GO:0016071; P:mRNA metabolic process; GO:0016070; P:RNA metabolic process; GO:0035556; P:intracellular signal transduction;	GO:0035556; P:intracellular signal transduction;	GO:0016071; P:mRNA metabolic process; GO:0016070; P:RNA metabolic process;
PCNT pS1693	***		***	p01880	Pericentrin	9	2.71757				GO:0035108; P:limb morphogenesis; GO:0048854; P:brain morphogenesis; GO:0021772; P:olfactory bulb development; GO:0007051; P:spindle organization; GO:0000226; P:microtubule cytoskeleton organization; GO:0035264; P:multicellular organism growth; GO:0042384; P:cilium assembly; GO:0001764; P:neuron migration; GO:0001701; P:in utero embryonic development; GO:0043066; P:negative regulation of apoptoti…			xxxxxxxSxxxLxxx; xxxxxxxSxRxxxxx; xxxxxxxSxRxxxxx; xxxxxxxSxxExxxx; xxxxxxxSxxExExx;
ANAPC1 pS547	***	***	***	p01770	Anaphase-promoting complex subunit 1	9	2.98844	PLK1; CDK1;			GO:0070979; P:protein K11-linked ubiquitination; GO:0007094; P:mitotic spindle assembly checkpoint; GO:0051436; P:negative regulation of ubiquitin-protein ligase activity involved in mitotic cell cycle; GO:0051437; P:positive regulation of ubiquitin-protein ligase activity involved in mitotic cell cycle; GO:0051439; P:regulation of ubiquitin-protein ligase activity involved in mitotic cell cycle;…		GO:0031145; P:anaphase-promoting complex-dependent proteasomal ubiquitin-dependent protein catabolic process;	xxxxxxxSxxxVxxx; xxxxLxxSxxxxxxx; xxxxxxxSxxExxxx;
EIF6 seq: 224 - 237 + Phospho (ST)	***	*	***	p01745	Eukaryotic translation initiation factor 6	9	3.0423	PKCA;			GO:0007018; P:microtubule-based movement;			xxxxxxxSxRxxxxx; xxxxxxxSxRxxxxx; xxxxxxxSxxDxxxx;
ATXN2L seq: 554 - 570 + Phospho (ST)	***	***	***	p01717	Ataxin-2-like protein	9	2.55919		CAMKinh1 (KN-93); AKTinh2 (MK-2206); AKTinh1 (Akt Inhibitor VIII);					xxxxxxxSPxxxxxx; xxxxxxxSPxxSxxx; xKxxxxxSPxxxxxx; xxLxxxxSxxxxxxx; xxLxxxxSxxxxxxx; xxxxxxxSxxxxxDx; xxxxxxxSxExxxxx;
ALDOA pS46	***	**	***	p01711	Fructose-bisphosphate aldolase A	9	4.11466			HIF-1-alpha transcription factor network;	GO:0006941; P:striated muscle contraction; GO:0046716; P:muscle cell cellular homeostasis; GO:0007015; P:actin filament organization; GO:0006094; P:gluconeogenesis; GO:0051289; P:protein homotetramerization; GO:0002576; P:platelet degranulation; GO:0008360; P:regulation of cell shape; GO:0030168; P:platelet activation; GO:0007596; P:blood coagulation; GO:0006754; P:ATP biosynthetic process; GO:00…		GO:0006754; P:ATP biosynthetic process; GO:0006096; P:glycolysis; GO:0006006; P:glucose metabolic process; GO:0005975; P:carbohydrate metabolic process; GO:0044281; P:small molecule metabolic process;	xxxxRxxSIxxxxxx; xxxxRxxSIxxxxxx; xxxxRxxSxxxxxxx; xxxKRxxSxxxxxxx;
ARFGAP2 pS513	***	*	***	p01630	ADP-ribosylation factor GTPase-activating protein 2	9	3.65167				GO:0032312; P:regulation of ARF GTPase activity; GO:0016192; P:vesicle-mediated transport; GO:0015031; P:protein transport;			xxxxxxxSxxxRxxx; xxxxxxxSxxDxxxx;
SHANK3 pS7				p01629	SH3 and multiple ankyrin repeat domains protein 3	9	2.05181			Signaling events regulated by Ret tyrosine kinase;	GO:2000463; P:positive regulation of excitatory postsynaptic membrane potential; GO:0071625; P:vocalization behavior; GO:0048854; P:brain morphogenesis; GO:0051968; P:positive regulation of synaptic transmission, glutamatergic; GO:0030534; P:adult behavior; GO:0035176; P:social behavior; GO:0007612; P:learning; GO:0007416; P:synapse assembly; GO:0007613; P:memory; GO:0000165; P:MAPK cascade;	GO:0000165; P:MAPK cascade;		xxxxxxxSxxxVxxx; xxxxxGxSxxxxxxx;
ALYREF pS8	**	*		p01628	THO complex subunit 4	9	2.4549				GO:0031297; P:replication fork processing; GO:0031124; P:mRNA 3'-end processing; GO:0006406; P:mRNA export from nucleus; GO:0000398; P:mRNA splicing, via spliceosome; GO:0008380; P:RNA splicing; GO:0032786; P:positive regulation of DNA-templated transcription, elongation; GO:0006369; P:termination of RNA polymerase II transcription; GO:0006366; P:transcription from RNA polymerase II promoter; GO:…			xxxxxxxSxxxIxxx; xxxxxxxSxxDxxxx;
HNRNPM pS575	***	***	***	p01607	Heterogeneous nuclear ribonucleoprotein M	9	3.86116				GO:0000380; P:alternative mRNA splicing, via spliceosome; GO:0000398; P:mRNA splicing, via spliceosome; GO:0008380; P:RNA splicing; GO:0010467; P:gene expression;			xxxxxxxSxxxMxxx; xxRxxxxSxxxxxxx; xxxxxxxSxExxxxx;
FUBP3 pS255	***	*	***	p01604	Far upstream element-binding protein 3	9	2.44739				GO:0010628; P:positive regulation of gene expression; GO:0045893; P:positive regulation of transcription, DNA-templated; GO:0006351; P:transcription, DNA-templated;			xxxxxGxSxxxxxxx; xxxxGxGSxxxxxxx; xxRxxxxSxxxxxxx; xxxxxxxSxExxxxx;
HNRNPM seq: 457 - 471 + Phospho (ST)	***	**	***	p01602	Heterogeneous nuclear ribonucleoprotein M	9	3.43122				GO:0000380; P:alternative mRNA splicing, via spliceosome; GO:0000398; P:mRNA splicing, via spliceosome; GO:0008380; P:RNA splicing; GO:0010467; P:gene expression;
PDAP1 pS176	***	*	***	p01574	28 kDa heat- and acid-stable phosphoprotein	9	4.4871				GO:0008283; P:cell proliferation; GO:0007165; P:signal transduction;	GO:0007165; P:signal transduction;		xxxxxxxYx; xxxxRxxSLxxxxxx; xxxxRxxSLxxxxxx; xxxxRxxSxxxxxxx; xxxKRxxSxxxxxxx;
DENND5B seq: 1 - 20 no mod	***	***	***	p01568	DENN domain-containing protein 5B	9	6.01197				GO:0032313; P:regulation of Rab GTPase activity;
VIL1 seq: 572 - 579 + Oxidation (M); Phospho (ST)	***	**	***	p01561	Villin-1	9	2.47509				GO:0051693; P:actin filament capping; GO:0009617; P:response to bacterium; GO:0010634; P:positive regulation of epithelial cell migration; GO:0030041; P:actin filament polymerization; GO:0030855; P:epithelial cell differentiation; GO:0008360; P:regulation of cell shape; GO:0006461; P:protein complex assembly; GO:0030335; P:positive regulation of cell migration; GO:0071364; P:cellular response to …	GO:0071364; P:cellular response to epidermal growth factor stimulus; GO:0007173; P:epidermal growth factor receptor signaling pathway;
TOP2A pS1247				p01525	DNA topoisomerase 2-alpha	9	2.27796	ERK2; ERK1; CDK1;	ROCKinh1 (H-1152); p70S6Kinh2 (DG2);	Validated transcriptional targets of deltaNp63 isoforms;	GO:0000712; P:resolution of meiotic recombination intermediates; GO:0045070; P:positive regulation of viral genome replication; GO:0007059; P:chromosome segregation; GO:0006974; P:cellular response to DNA damage stimulus; GO:0043065; P:positive regulation of apoptotic process; GO:0006261; P:DNA-dependent DNA replication; GO:0006260; P:DNA replication; GO:0006281; P:DNA repair; GO:0000278; P:mitot…	GO:0048015; P:phosphatidylinositol-mediated signaling;	GO:0006200; P:ATP catabolic process;	xxxxxxxSPxxxxxx; xxxxxxxSxxxDxxx; xxxxxxxSxxExxxx; xxExxxxSxxxxxxx;
GART pS796	***	***	***	p01517	Trifunctional purine biosynthetic protein adenosine-3	9	5.05512				GO:0021549; P:cerebellum development; GO:0010033; P:response to organic substance; GO:0021987; P:cerebral cortex development; GO:0009168; P:purine ribonucleoside monophosphate biosynthetic process; GO:0006144; P:purine nucleobase metabolic process; GO:0055086; P:nucleobase-containing small molecule metabolic process; GO:0044281; P:small molecule metabolic process;		GO:0009168; P:purine ribonucleoside monophosphate biosynthetic process; GO:0006144; P:purine nucleobase metabolic process; GO:0055086; P:nucleobase-containing small molecule metabolic process; GO:0044281; P:small molecule metabolic process;	xxVxxxxSxxxxxxx; xxVxKxxSxxxxxxx; xxxxKxxSLxxxxxx; xxxxKxxSLxxxxxx; xxxxKxxSxxxxxxx;
TUBA8 seq: 216 - 229 no mod				p01501	Tubulin alpha-8 chain	9	5.40548				GO:0051258; P:protein polymerization; GO:0007017; P:microtubule-based process;
RRM1 pS780	***	**	***	p01444	Ribonucleoside-diphosphate reductase large subunit	9	4.6768			E2F transcription factor network;	GO:0051290; P:protein heterotetramerization; GO:0021846; P:cell proliferation in forebrain; GO:0015949; P:nucleobase-containing small molecule interconversion; GO:0010212; P:response to ionizing radiation; GO:0060041; P:retina development in camera-type eye; GO:0008584; P:male gonad development; GO:0006260; P:DNA replication; GO:0000278; P:mitotic cell cycle; GO:0006206; P:pyrimidine nucleobase m…		GO:0006206; P:pyrimidine nucleobase metabolic process; GO:0055086; P:nucleobase-containing small molecule metabolic process; GO:0044281; P:small molecule metabolic process;	xxxxxxxSxxxRxxx; xxxxxxxSxxxxDxx; xxxxxxxSxExxxxx;
TFG pS197	***	***	***	p01436	Protein TFG	9	4.35284				GO:0008219; P:cell death; GO:0043123; P:positive regulation of I-kappaB kinase/NF-kappaB signaling; GO:0007165; P:signal transduction;	GO:0043123; P:positive regulation of I-kappaB kinase/NF-kappaB signaling; GO:0007165; P:signal transduction;		xxVxxxxSxxxxxxx; xxxxxxxSxxxxDxx;
EPB41L3 seq: 76 - 90 + Phospho (ST)				p01355	Band 4.1-like protein 3	9	2.42995				GO:0007016; P:cytoskeletal anchoring at plasma membrane; GO:0030866; P:cortical actin cytoskeleton organization; GO:0048812; P:neuron projection morphogenesis; GO:0072659; P:protein localization to plasma membrane; GO:0008360; P:regulation of cell shape; GO:0006915; P:apoptotic process;			xxxxxxxSQxxxxxx; xxxxxKxSxxxxxxx; xxxxDxxSxxxxxxx; xxExxxxSxxxxxxx;
MYH10 seq: 1945 - 1963 + 2 Phospho (ST)	***	*	***	p01353	Myosin-10	9	3.11626	CK2A1;	PKCinh2 (Bisindolylmaleimide-1);		GO:0021670; P:lateral ventricle development; GO:0055015; P:ventricular cardiac muscle cell development; GO:0055003; P:cardiac myofibril assembly; GO:0021680; P:cerebellar Purkinje cell layer development; GO:0007512; P:adult heart development; GO:0030048; P:actin filament-based movement; GO:0031032; P:actomyosin structure organization; GO:0000281; P:mitotic cytokinesis; GO:0050885; P:neuromuscular…		GO:0006200; P:ATP catabolic process;	xxxxxGxSxxxxxxx; xxxxxxxSxxxxxDx; xxxxxxxSxxxxDxx; xxxxxxxSxExxxxx; xxxxExxSxxxxxxx;
MYH10 pS1952 pS1956	***		***	p01352	Myosin-10	9	2.88854	CK2A1;	PKCinh2 (Bisindolylmaleimide-1);		GO:0021670; P:lateral ventricle development; GO:0055015; P:ventricular cardiac muscle cell development; GO:0055003; P:cardiac myofibril assembly; GO:0021680; P:cerebellar Purkinje cell layer development; GO:0007512; P:adult heart development; GO:0030048; P:actin filament-based movement; GO:0031032; P:actomyosin structure organization; GO:0000281; P:mitotic cytokinesis; GO:0050885; P:neuromuscular…		GO:0006200; P:ATP catabolic process;	xxxxxGxSxxxxxxx; xxxxxxxSxxxxxDx; xxxxxxxSxxxxDxx; xxxxxxxSxExxxxx; xxxxExxSxxxxxxx;
ACBD3 seq: 307 - 322 + Phospho (ST)	***		***	p01326	Golgi resident protein GCP60	9	4.25013				GO:0006810; P:transport; GO:0006694; P:steroid biosynthetic process;		GO:0006694; P:steroid biosynthetic process;
BCLAF1 pT341				p01236	Bcl-2-associated transcription factor 1	9	2.8234				GO:0043065; P:positive regulation of apoptotic process; GO:0006915; P:apoptotic process; GO:2001244; P:positive regulation of intrinsic apoptotic signaling pathway; GO:0045892; P:negative regulation of transcription, DNA-templated; GO:0006351; P:transcription, DNA-templated;			xxFxKxxSxxxxxxx; xxxxxRxSxxxxxxx; xxxxKxxSxxxxxxx; xxxxKRxSxxxxxxx; xxxxxxxSxxExxxx; xxxxxxxSxExxxxx; xxxxxxxSxEExxxx; xxxxxxxSDxExxxx; xxxxxxxSDEExxxx;
TRA2B seq: 262 - 271 + Phospho (ST); Phospho (Y)		*	*	p01099	Transformer-2 protein homolog beta	9	1.92756				GO:0000375; P:RNA splicing, via transesterification reactions; GO:0000381; P:regulation of alternative mRNA splicing, via spliceosome; GO:0000398; P:mRNA splicing, via spliceosome;
CDC42EP1 pS192 pS195	*	*	*	p01093	Cdc42 effector protein 1	9	4.8218				GO:0031274; P:positive regulation of pseudopodium assembly; GO:0008360; P:regulation of cell shape; GO:0007266; P:Rho protein signal transduction;	GO:0007266; P:Rho protein signal transduction;		xxLxxxxSxxxxxxx; xxLxxxxSxxxxxxx; xxLxRxxSxxxxxxx; xxxxRxxSLxxxxxx; xxxxRxxSLxxxxxx; xxxxRxxSxxxxxxx; xxxxRSxSxxxxxxx;
USP5 pS783	***	***	***	p01042	Ubiquitin carboxyl-terminal hydrolase 5	9	2.93177				GO:0071108; P:protein K48-linked deubiquitination; GO:0032436; P:positive regulation of proteasomal ubiquitin-dependent protein catabolic process; GO:0006511; P:ubiquitin-dependent protein catabolic process;		GO:0032436; P:positive regulation of proteasomal ubiquitin-dependent protein catabolic process; GO:0006511; P:ubiquitin-dependent protein catabolic process;	xxRxxxxSxxxxxxx; xxRxxxxSxSxxxxx; xxxxxxxSxxExxxx;
MAST4 pS2523	***	**	***	p01000	Microtubule-associated serine/threonine-protein kinase 4	9	2.47509							xxMxxxxSxxxxxxx; xxMxxxxSxxxxxxx; xxMxKxxSxxxxxxx; xxxxKxxSLxxxxxx; xxxxKxxSLxxxxxx; xxxxKxxSxxxxxxx;
SLC4A7 pS233	***		***	p00962	Sodium bicarbonate cotransporter 3	9	2.91518				GO:0015701; P:bicarbonate transport; GO:0035725; P:sodium ion transmembrane transport; GO:0006811; P:ion transport; GO:0055085; P:transmembrane transport;
S4A8_HUMAN seq: 237 - 243 + Phospho (ST)	***		***	p00961		9	2.91518				GO:0015701; P:bicarbonate transport; GO:0006814; P:sodium ion transport; GO:0006811; P:ion transport; GO:0055085; P:transmembrane transport;
CC2D1A pS292	***	*	***	p00959	Coiled-coil and C2 domain-containing protein 1A	9	4.03802				GO:0043123; P:positive regulation of I-kappaB kinase/NF-kappaB signaling; GO:0007165; P:signal transduction;	GO:0043123; P:positive regulation of I-kappaB kinase/NF-kappaB signaling; GO:0007165; P:signal transduction;		xxxxxxxSxxxVxxx; xxxxxxKSxxxxxxx;
LSM14A pS374	***		**	p00955	Protein LSM14 homolog A	9	5.66508				GO:0007275; P:multicellular organismal development; GO:0006417; P:regulation of translation;			xxxxxxxSxxDxxxx; xxxxDxxSxxxxxxx;
NUFIP2 pS592	***		***	p00904	Nuclear fragile X mental retardation-interacting protein 2	9	2.36089		ERKinh1 (ERK inhbitor Calbiochem); EGFRinh2 (PD-153035); AKTinh1 (Akt Inhibitor VIII);					xxxxxxxSxExxxxx; xxExxxxSxxxxxxx;
KIAA1598 pS467	***	***	***	p00856	Shootin-1	9	4.7806				GO:0007411; P:axon guidance;			xxxxxxKSxxxxxxx;
TCEB3 pS222	***	*	***	p00851	Transcription elongation factor B polypeptide 3	9	3.00424				GO:0016032; P:viral process; GO:0050434; P:positive regulation of viral transcription; GO:0006368; P:transcription elongation from RNA polymerase II promoter; GO:0006357; P:regulation of transcription from RNA polymerase II promoter; GO:0006366; P:transcription from RNA polymerase II promoter; GO:0010467; P:gene expression;			xxVxxxxSxxxxxxx; xxxxxxRSxxxxxxx; xxxxxxxSxxxDxxx; xxxxxxxSxxExxxx; xxxxxxxSxExxxxx; xxxxxxxSxExDxxx; xxxxxxxSxEExxxx;
MAP1B seq: 828 - 838 + Phospho (ST)	***	**	***	p00834	Microtubule-associated protein 1B	9	3.44058			Reelin signaling pathway; Lissencephaly gene (LIS1) in neuronal migration and development; Netrin-mediated signaling events;	GO:0048675; P:axon extension; GO:0045773; P:positive regulation of axon extension; GO:0001578; P:microtubule bundle formation; GO:0016358; P:dendrite development;			xxxxxxxSPxxxxxx; xxxxxxxSxxxLxxx; xxxxLxxSxxxxxxx; xxRxxxxSxxxxxxx; xxxxxxxSxxDxxxx; xxxxxxxSxExxxxx; xxxxxxxSxEDxxxx;
PKN2 pS21	***		***	p00830	Serine/threonine-protein kinase N2	9	2.76911			RhoA signaling pathway;	GO:2000145; P:regulation of cell motility; GO:0032467; P:positive regulation of cytokinesis; GO:0051301; P:cell division; GO:0006468; P:protein phosphorylation; GO:0007155; P:cell adhesion; GO:0006915; P:apoptotic process; GO:0045931; P:positive regulation of mitotic cell cycle; GO:0007049; P:cell cycle; GO:0006355; P:regulation of transcription, DNA-templated; GO:0006351; P:transcription, DNA-te…	GO:0007165; P:signal transduction;		xxxxxxRSxxxxxxx; xxxxDxxSxxxxxxx;
PLEKHA7 pS448	**			p00828	Pleckstrin homology domain-containing family A member 7	9	4.44143			Stabilization and expansion of the E-cadherin adherens junction;				xxxxxxRSxxxxxxx; xxKxxxxSxxxxxxx; xxxxxxxSxxxDxxx; xxxxDxxSxxxxxxx;
NASP pS503				p00821	Nuclear autoantigenic sperm protein	9	2.36965		AKTinh1 (Akt Inhibitor VIII);		GO:0001824; P:blastocyst development; GO:0015031; P:protein transport; GO:0008283; P:cell proliferation; GO:0006260; P:DNA replication; GO:0007049; P:cell cycle;			xxVxxxxSxxxxxxx; xxxxxxKSxxxxxxx; xxxxxxxSxxExxxx; xxxxxxxSxxExExx; xxxxExxSxxxxxxx;
EIF2D pS237		*		p00817	Eukaryotic translation initiation factor 2D	9	4.37193				GO:0006886; P:intracellular protein transport;			xxxxKxxSxxxxxxx; xxxRKxxSxxxxxxx; xxKxxxxSxxxxxxx; xxKxKxxSxxxxxxx; xxKRxxxSxxxxxxx; xxxxxxxSxxxxxDx; xxxxxxxSxxxxDxx; xxxxxxxSxxExxxx; xxxxxxxSDxExxxx; xxxxxxxSDxExDxx;
PNN pS441 pS443	***	***	***	p00811	Pinin	9	5.77806				GO:0007155; P:cell adhesion; GO:0000398; P:mRNA splicing, via spliceosome; GO:0006355; P:regulation of transcription, DNA-templated; GO:0006351; P:transcription, DNA-templated;			xxxxxxxSxSPxxxx; xxxxxxKSxxxxxxx; xxxxExxSxxxxxxx;
PROM1_HUMAN seq: 258 - 264 + Oxidation (M); Phospho (ST)	***		***	p00783		9	2.91518				GO:0010842; P:retina layer formation; GO:0045494; P:photoreceptor cell maintenance;
SNX2 seq: 117 - 126 + Phospho (ST)			*	p00775	Sorting nexin-2	9	2.48434			PAR1-mediated thrombin signaling events;	GO:0006897; P:endocytosis; GO:0006886; P:intracellular protein transport;			xxxxxxxSxxxIxxx; xxxxKxxSxxxxxxx; xxxxxxxSxxxxxDx; xxExxxxSxxxxxxx;
DMWD seq: 493 - 504 + Phospho (ST)		*		p00769	Dystrophia myotonica WD repeat-containing protein	9	4.61283							xxLxxxxSxxxxxxx; xxLxxxxSxxxxxxx; xxLxRxxSxxxxxxx; xxxxRxxSLxxxxxx; xxxxRxxSLxxxxxx; xxxxRxxSxxxxxxx; xxxxRSxSxxxxxxx;
CEP135 pS258	***		***	p00758	Centrosomal protein of 135 kDa	9	4.54259				GO:0000086; P:G2/M transition of mitotic cell cycle; GO:0000278; P:mitotic cell cycle;			xxxxxxxSxxxRxxx; xRxxxxxSxxxxxxx; xxxxxxxSxExxxxx; xxxxDxxSxxxxxxx;
TRAPPC12 pS184	***	*	***	p00704	Trafficking protein particle complex subunit 12	9	2.68874				GO:0016192; P:vesicle-mediated transport;			xxLxxxxSxxxxxxx; xxLxxxxSxxxxxxx; xxLxKxxSxxxxxxx; xxxxKxxSFxxxxxx; xxxxKxxSxxxxxxx; xRxxxxxSxxxxxxx; xxxxxxxSxxxxxDx;
ARFGAP2 pS340	***	*	***	p00655	ADP-ribosylation factor GTPase-activating protein 2	9	3.88175				GO:0032312; P:regulation of ARF GTPase activity; GO:0016192; P:vesicle-mediated transport; GO:0015031; P:protein transport;			xxxxxxxSxxxLxxx; xxxxxxxSQxxxxxx; xxxxxxRSxxxxxxx; xxxxxxxSxxxxxDx; xxxxxxxSxxDxxxx;
HNRNPU seq: 187 - 204 + Phospho (ST)	***	**	***	p00586	Heterogeneous nuclear ribonucleoprotein U	9	2.811		PI3Kinh2 (PI-103); ERKinh2 (ERK inhibitor II); AKTinh2 (MK-2206);		GO:0006396; P:RNA processing; GO:0000398; P:mRNA splicing, via spliceosome; GO:0008380; P:RNA splicing; GO:0010467; P:gene expression;			xxxxxxxSxxxVxxx;
C1orf198 seq: 173 - 183 + Phospho (ST)	***	**	***	p00559	Uncharacterized protein C1orf198	9	2.44937							xxxxxxxSxxxLxxx; xxxxRxxSLxxxxxx; xxxxRxxSLxxxxxx; xxxxRxxSxxxxxxx; xxxxRSxSxxxxxxx;
G3BP1 seq: 230 - 247 + 2 Phospho (ST)	***	***	***	p00557	Ras GTPase-activating protein-binding protein 1	9	4.71478				GO:0032508; P:DNA duplex unwinding; GO:0006810; P:transport; GO:0006200; P:ATP catabolic process; GO:0007265; P:Ras protein signal transduction; GO:0090090; P:negative regulation of canonical Wnt signaling pathway;	GO:0007265; P:Ras protein signal transduction; GO:0090090; P:negative regulation of canonical Wnt signaling pathway;	GO:0006200; P:ATP catabolic process;
SRRM2 seq: 286 - 302 + 2 Phospho (ST)		*		p00408	Serine/arginine repetitive matrix protein 2	9	4.89933				GO:0000398; P:mRNA splicing, via spliceosome;			xxxxxxxSxSPxxxx; xxxxxxxSPxxxxxx; xxxxxGxSxxxxxxx; xxxxxxRSxxxxxxx;
LARP4B seq: 566 - 582 + Phospho (ST)	***		***	p00381	La-related protein 4B	9	4.48767		mTOR-PI3K; PI3Kinh2 (PI-103); PI3Kinh1 (GDC-0941); p70S6Kinh1 (PF-4708671); mTORinh2 (Torin-1); mTORinh1 (KU-0063794); AKTinh1 (Akt Inhibitor VIII);		GO:0045727; P:positive regulation of translation;
SF3B1 seq: 125 - 146 + 2 Phospho (ST)	**		**	p00372	Splicing factor 3B subunit 1	9	2.2878	CDK2;	AKTinh2 (MK-2206); AKTinh1 (Akt Inhibitor VIII);		GO:0009952; P:anterior/posterior pattern specification; GO:0000375; P:RNA splicing, via transesterification reactions; GO:0000398; P:mRNA splicing, via spliceosome; GO:0008380; P:RNA splicing; GO:0010467; P:gene expression;			xxxxxxxSPxxxxxx; xxxxxxxSPxRxxxx; xxxxxxxSxxxLxxx; xxRxxxxSxxxxxxx; xRxxxxxSxxxxxxx; xxxxxxxSxxxxDxx; xxxxxxxSxExxxxx;
SRRT seq: 535 - 559 + 2 Phospho (ST)	***		***	p00327	Serrate RNA effector molecule homolog	9	3.37877		AKTinh1 (Akt Inhibitor VIII);		GO:0097150; P:neuronal stem cell maintenance; GO:0046685; P:response to arsenic-containing substance; GO:0008283; P:cell proliferation; GO:0006355; P:regulation of transcription, DNA-templated; GO:0006351; P:transcription, DNA-templated;
TOP2A pS1213			***	p00325	DNA topoisomerase 2-alpha	9	5.25019	ERK2; ERK1; CDK1;	CAMKinh1 (KN-93); AKTinh1 (Akt Inhibitor VIII);	Validated transcriptional targets of deltaNp63 isoforms;	GO:0000712; P:resolution of meiotic recombination intermediates; GO:0045070; P:positive regulation of viral genome replication; GO:0007059; P:chromosome segregation; GO:0006974; P:cellular response to DNA damage stimulus; GO:0043065; P:positive regulation of apoptotic process; GO:0006261; P:DNA-dependent DNA replication; GO:0006260; P:DNA replication; GO:0006281; P:DNA repair; GO:0000278; P:mitot…	GO:0048015; P:phosphatidylinositol-mediated signaling;	GO:0006200; P:ATP catabolic process;	xxxxxxxSPxxxxxx; xxxxxxxSPxxxRxx; xxxxxxxSxRxxxxx; xxxxxxxSxRxxxxx;	TOP2A	EC 5.99.1.3; Isomerase	P11388	7153	TOP2A	17q21-q22	human	S1213	PHOSPHORYLATION	452237	QMAEVLPsPRGQRVI		intracellular localization				11699638	4	29	6		TOP2A	TOP2A_HUMAN	TOP2A(S1213)	DNA topoisomerase 2-alpha;	TOP2A; Synonyms=TOP2;	GO:0048015; P:phosphatidylinositol-mediated signaling;	GO:0000712; P:resolution of meiotic recombination intermediates;GO:0045070; P:positive regulation of viral genome replication;GO:0007059; P:chromosome segregation;GO:0006974; P:cellular response to DNA damage stimulus;GO:0043065; P:positive regulation of apoptotic process;GO:0006261; P:DNA-dependent DNA replication;GO:0006260; P:DNA replication;GO:0006281; P:DNA repair;GO:0000278; P:mitotic cell …
PSMD1 seq: 270 - 302 + Phospho (ST)	***		***	p00280	26S proteasome non-ATPase regulatory subunit 1	9	1.81289				GO:0000209; P:protein polyubiquitination; GO:0002479; P:antigen processing and presentation of exogenous peptide antigen via MHC class I, TAP-dependent; GO:0042590; P:antigen processing and presentation of exogenous peptide antigen via MHC class I; GO:0002474; P:antigen processing and presentation of peptide antigen via MHC class I; GO:0016032; P:viral process; GO:0042981; P:regulation of apoptot…		GO:0042176; P:regulation of protein catabolic process; GO:0006521; P:regulation of cellular amino acid metabolic process; GO:0031145; P:anaphase-promoting complex-dependent proteasomal ubiquitin-dependent protein catabolic process; GO:0034641; P:cellular nitrogen compound metabolic process; GO:0016071; P:mRNA metabolic process; GO:0016070; P:RNA metabolic process; GO:0044281; P:small molecule met…
LIMA1 pS609				p00273	LIM domain and actin-binding protein 1	9	2.23645			Stabilization and expansion of the E-cadherin adherens junction;	GO:0031529; P:ruffle organization; GO:0051017; P:actin filament bundle assembly;			xxxxxxxSPxxxxxx; xxxxKxxSPxxxxxx; xKxxxxxSPxxxxxx; xxxxxxxSxxxRxxx; xxxxKxxSxxxxxxx;
RRM2 pS354	**	*		p00226	Ribonucleoside-diphosphate reductase subunit M2	9	2.91669			E2F transcription factor network;	GO:0051290; P:protein heterotetramerization; GO:0015949; P:nucleobase-containing small molecule interconversion; GO:0000083; P:regulation of transcription involved in G1/S transition of mitotic cell cycle; GO:0006260; P:DNA replication; GO:0000082; P:G1/S transition of mitotic cell cycle; GO:0000278; P:mitotic cell cycle; GO:0055086; P:nucleobase-containing small molecule metabolic process; GO:00…		GO:0055086; P:nucleobase-containing small molecule metabolic process; GO:0044281; P:small molecule metabolic process;	xxxxxxxSxExxxxx; xxxxExxSxxxxxxx;
WDR44 pS81	***	*	***	p00176	WD repeat-containing protein 44	9	1.9321							xxxxxxDSxDxxxxx; xxxxExxSxxxxxxx;
PASK pS1280				p00158	PAS domain-containing serine/threonine-protein kinase	9	2.11188				GO:0046777; P:protein autophosphorylation; GO:0006468; P:protein phosphorylation; GO:0045727; P:positive regulation of translation;			xxVxxxxSxxxxxxx; xxxxxxxSxExxxxx;
ASCC3 seq: 2192 - 2202 + Phospho (ST)	***		***	p00118	Activating signal cointegrator 1 complex subunit 3	9	4.84241				GO:0032508; P:DNA duplex unwinding; GO:0008283; P:cell proliferation; GO:0006355; P:regulation of transcription, DNA-templated; GO:0006351; P:transcription, DNA-templated;
DNAJB4 pS167	***	***	***	p00115	DnaJ homolog subfamily B member 4	9	1.81045				GO:0009408; P:response to heat; GO:0006986; P:response to unfolded protein; GO:0006457; P:protein folding;			xxxxxxxSxxxIxxx; xxxxLxxSxxxxxxx; xxxxxRxSLxxxxxx; xxxxxRxSxxxxxxx; xxxxxxxSxxExxxx; xxxxxxxSxExxxxx; xxxxxxxSxEExxxx;
INA pS445	***		***	p00107	Alpha-internexin	9	2.82167				GO:0021762; P:substantia nigra development; GO:0030154; P:cell differentiation;			xxxxxGxSxxxxxxx; xxxxxxxSxxKxxxx; xxxxxxxSxxxExEx;
SVIL pS968	**		**	p00056	Supervillin	9	4.53246			Coregulation of Androgen receptor activity;	GO:0007519; P:skeletal muscle tissue development; GO:0007010; P:cytoskeleton organization;			xxMxxxxSxxxxxxx; xxMxxxxSxxxxxxx; xxMxKxxSxxxxxxx; xxxxKxxSFxxxxxx; xxxxKxxSxxxxxxx; xxxxxxxSxxExxxx; xxxxxxxSxxExExx; xxxxxxxSxExxxxx; xxxxxxxSxEExxxx;
SEC16A pS1905	***	**	*	p03255	Protein transport protein Sec16A	8	-5.25178				GO:0048208; P:COPII vesicle coating; GO:0007029; P:endoplasmic reticulum organization; GO:0021762; P:substantia nigra development; GO:0015031; P:protein transport;			xxxxxxxSPxxxxxx; xxxxLxxSxxxxxxx;
LMNB1 seq: 15 - 26 + Phospho (ST)	***	*	***	p03206	Lamin-B1	8	-6.37173	CDK1;		Caspase cascade in apoptosis;	GO:0006915; P:apoptotic process; GO:0006921; P:cellular component disassembly involved in execution phase of apoptosis;
ARFGAP1 seq: 240 - 258 + Phospho (ST)	***		***	p03063	ADP-ribosylation factor GTPase-activating protein 1	8	-4.12496		EGFRinh1 (PD-168393); CAMKinh2 (KN-62); AKTinh2 (MK-2206);	Arf1 pathway;	GO:0048205; P:COPI coating of Golgi vesicle; GO:0006890; P:retrograde vesicle-mediated transport, Golgi to ER; GO:0032312; P:regulation of ARF GTPase activity; GO:0043547; P:positive regulation of GTPase activity; GO:0030968; P:endoplasmic reticulum unfolded protein response; GO:0061024; P:membrane organization; GO:0015031; P:protein transport; GO:0044267; P:cellular protein metabolic process; GO…	GO:0006987; P:activation of signaling protein activity involved in unfolded protein response;	GO:0044267; P:cellular protein metabolic process;
BAG6 seq: 963 - 986 + Phospho (ST)	***		**	p03049	Large proline-rich protein BAG6	8	-6.07005				GO:0007130; P:synaptonemal complex assembly; GO:0045861; P:negative regulation of proteolysis; GO:0002376; P:immune system process; GO:0030324; P:lung development; GO:0050821; P:protein stabilization; GO:0001822; P:kidney development; GO:0016568; P:chromatin modification; GO:0042127; P:regulation of cell proliferation; GO:0009790; P:embryo development; GO:0007420; P:brain development; GO:0006810;…		GO:0032435; P:negative regulation of proteasomal ubiquitin-dependent protein catabolic process; GO:0006511; P:ubiquitin-dependent protein catabolic process;
NUCKS1 seq: 71 - 90 + 2 Phospho (ST)	***	*	***	p02957	Nuclear ubiquitous casein and cyclin-dependent kinase substrate 1	8	-7.40087							xxxxKxxSxxxxxxx; xKxxxxxSxSxxxxx; xKxKxxxSxxxxxxx; xxxxxxxSxxxxDxx;
PEA15 pS116	***	**	***	p02917	Astrocytic phosphoprotein PEA-15	8	-9.48854	Akt1;	PAKinh (PF3758309);	p73 transcription factor network;	GO:0043278; P:response to morphine; GO:0006810; P:transport; GO:0006915; P:apoptotic process; GO:1902043; P:positive regulation of extrinsic apoptotic signaling pathway via death domain receptors; GO:1902042; P:negative regulation of extrinsic apoptotic signaling pathway via death domain receptors; GO:0008643; P:carbohydrate transport;		GO:0008643; P:carbohydrate transport;	xxxxxxxSxxxIxxx; xxIxxxxSxxxxxxx; xxIxRxxSxxxxxxx; xxxxRxxSxxxxxxx; xxxxxxxSxxExxxx; xxxxxxxSxExxxxx; xxxxxxxSxEExxxx;	PEA-15	Apoptosis; Motility/polarity/chemotaxis	Q15121	8682	PEA15	1q21.1	human	S116	PHOSPHORYLATION	450281	KDIIRQPsEEEIIKL		protein stabilization	apoptosis, inhibited; autophagy, altered; signaling pathway regulation			20452983; 17227770; 12808093	8	39	1052	PEA phosphorylation is required for JNK activity.	PEA15	PEA15_HUMAN	PEA15(S116)	Astrocytic phosphoprotein PEA-15;	PEA15;		GO:0043278; P:response to morphine;GO:0006810; P:transport;GO:0006915; P:apoptotic process;GO:1902043; P:positive regulation of extrinsic apoptotic signaling pathway via death domain receptors;GO:1902042; P:negative regulation of extrinsic apoptotic signaling pathway via death domain receptors;GO:0008643; P:carbohydrate transport;
DCPS_HUMAN pS24 pT25	*		***	p02690		8	-6.69464				GO:0043069; P:negative regulation of programmed cell death; GO:0010467; P:gene expression; GO:0043928; P:exonucleolytic nuclear-transcribed mRNA catabolic process involved in deadenylation-dependent decay; GO:0000288; P:nuclear-transcribed mRNA catabolic process, deadenylation-dependent decay; GO:0016071; P:mRNA metabolic process; GO:0016070; P:RNA metabolic process;		GO:0043928; P:exonucleolytic nuclear-transcribed mRNA catabolic process involved in deadenylation-dependent decay; GO:0000288; P:nuclear-transcribed mRNA catabolic process, deadenylation-dependent decay; GO:0016071; P:mRNA metabolic process; GO:0016070; P:RNA metabolic process;	xxxxxxxSxxExxxx; xxxxxxxSxxExExx; xxxxxxxSxExxxxx; xxxxxxxSxEExxxx; xxExxxxSxxxxxxx;
ZNF318 pS2101	***	**	***	p02166	Zinc finger protein 318	8	-9.01862				GO:0007126; P:meiotic nuclear division; GO:0006355; P:regulation of transcription, DNA-templated; GO:0006351; P:transcription, DNA-templated;			xxxxxxxSPxxxxxx; xxxxRxxSPxxxxxx; xxxxxxxSxxxLxxx; xxxxRxxSxxxxxxx; xRxxxxxSxxxxxxx;
BCLAF1 seq: 168 - 182 + Phospho (ST)	***	**	***	p02102	Bcl-2-associated transcription factor 1	8	-7.5086				GO:0043065; P:positive regulation of apoptotic process; GO:0006915; P:apoptotic process; GO:2001244; P:positive regulation of intrinsic apoptotic signaling pathway; GO:0045892; P:negative regulation of transcription, DNA-templated; GO:0006351; P:transcription, DNA-templated;			xxxxxxxSKxxxxxx; xxxxxxKSxxxxxxx; xxExxxxSxxxxxxx;
DEK pS301 pS303 pS306	*		***	p02074	Protein DEK	8	-5.7217				GO:0019079; P:viral genome replication; GO:0016568; P:chromatin modification; GO:0006357; P:regulation of transcription from RNA polymerase II promoter; GO:0006366; P:transcription from RNA polymerase II promoter; GO:0007165; P:signal transduction;	GO:0007165; P:signal transduction;		xxxxxKxSxxxxxxx; xxxxKxxSxxxxxxx; xxxxxxxSxxxDxxx; xxxxxxxSxxExxxx;
HMGA1 pS99 pS102 pS103	***		*	p02030	High mobility group protein HMG-I/HMG-Y	8	-7.09135			IL4-mediated signaling events; Validated targets of C-MYC transcriptional activation;	GO:0006337; P:nucleosome disassembly; GO:0006284; P:base-excision repair; GO:0009615; P:response to virus; GO:0006461; P:protein complex assembly; GO:0008285; P:negative regulation of cell proliferation; GO:0016032; P:viral process; GO:0045892; P:negative regulation of transcription, DNA-templated; GO:0045893; P:positive regulation of transcription, DNA-templated; GO:0006355; P:regulation of tran…		GO:0000737; P:DNA catabolic process, endonucleolytic;	xxxxxxxSQExxxxx; xxxxxxxSQxxxxxx; xxxxxGxSxxxxxxx; xxxxxxxSxExxxxx; xxxxExxSxxxxxxx; xxExxxxSxxxxxxx;
SRRM1 seq: 425 - 434 + 2 Phospho (ST)	***	**	***	p01956	Serine/arginine repetitive matrix protein 1	8	-7.54754				GO:0031124; P:mRNA 3'-end processing; GO:0006406; P:mRNA export from nucleus; GO:0000375; P:RNA splicing, via transesterification reactions; GO:0000398; P:mRNA splicing, via spliceosome; GO:0008380; P:RNA splicing; GO:0006369; P:termination of RNA polymerase II transcription; GO:0006366; P:transcription from RNA polymerase II promoter; GO:0010467; P:gene expression;			xxxxxxxSxSPxxxx; xxxxxRxSVxxxxxx; xxxxxRxSxxxxxxx; xxRxxxxSxxxxxxx; xxRxxxxSxSxxxxx; xxRKxxxSxxxxxxx;
HIST1H1D pT180	***	**	***	p01933	Histone H1.3	8	-7.42228			Aurora B signaling;	GO:0009267; P:cellular response to starvation; GO:0015701; P:bicarbonate transport; GO:0000910; P:cytokinesis; GO:0006936; P:muscle contraction; GO:0006334; P:nucleosome assembly; GO:0016567; P:protein ubiquitination; GO:0007067; P:mitosis; GO:0006730; P:one-carbon metabolic process; GO:0008152; P:metabolic process; GO:0044281; P:small molecule metabolic process; GO:0043123; P:positive regulation…	GO:0043123; P:positive regulation of I-kappaB kinase/NF-kappaB signaling; GO:0007165; P:signal transduction;	GO:0006730; P:one-carbon metabolic process; GO:0008152; P:metabolic process; GO:0044281; P:small molecule metabolic process;
CDC6 seq: 34 - 47 + Phospho (ST)	***		**	p01860	Cell division control protein 6 homolog	8	-5.46997			ATR signaling pathway; E2F transcription factor network;	GO:0032467; P:positive regulation of cytokinesis; GO:0000079; P:regulation of cyclin-dependent protein serine/threonine kinase activity; GO:0008285; P:negative regulation of cell proliferation; GO:0008156; P:negative regulation of DNA replication; GO:0000083; P:regulation of transcription involved in G1/S transition of mitotic cell cycle; GO:0006260; P:DNA replication; GO:0000082; P:G1/S transiti…
SIPA1L1 pS1549	***		***	p01801	Signal-induced proliferation-associated 1-like protein 1	8	-7.99997				GO:0050770; P:regulation of axonogenesis; GO:0048167; P:regulation of synaptic plasticity; GO:0031532; P:actin cytoskeleton reorganization; GO:0048013; P:ephrin receptor signaling pathway;	GO:0048013; P:ephrin receptor signaling pathway;		xxxxxxxSxSPxxxx; xxxxxxxSPxxxxxx; xKxxxxxSPxxxxxx; xxLxxxxSxxxxxxx; xxLxxxxSxxxxxxx; xKxxxxxSxSxxxxx; xxxxDxxSxxxxxxx;
RPS6 pS236 pS240	***	*	***	p01683	40S ribosomal protein S6	8	-8.87163	RSK2; PKCD; p90RSK; p70S6K;		IL2 signaling events mediated by PI3K; ErbB1 downstream signaling;	GO:0042274; P:ribosomal small subunit biogenesis; GO:0042593; P:glucose homeostasis; GO:0006364; P:rRNA processing; GO:0019058; P:viral life cycle; GO:0016032; P:viral process; GO:0043065; P:positive regulation of apoptotic process; GO:0019083; P:viral transcription; GO:0006415; P:translational termination; GO:0006414; P:translational elongation; GO:0006614; P:SRP-dependent cotranslational protei…	GO:0031929; P:TOR signaling; GO:0008286; P:insulin receptor signaling pathway;	GO:0046513; P:ceramide biosynthetic process; GO:0030148; P:sphingolipid biosynthetic process; GO:0006665; P:sphingolipid metabolic process; GO:0000184; P:nuclear-transcribed mRNA catabolic process, nonsense-mediated decay; GO:0016071; P:mRNA metabolic process; GO:0016070; P:RNA metabolic process; GO:0044267; P:cellular protein metabolic process; GO:0044281; P:small molecule metabolic process;	xxxxRxxSLxxxxxx; xxRxRxxSLxxxxxx; xxRxRxxSLxxxxxx; xxxxRxxSLxxxxxx; xxxxxxxSxRxxxxx; xxxxxxxSxRxxxxx; xxxxRxxSxxxxxxx; xxxRxxSSxxxxxxx; xxRxxxxSxxxxxxx; xxRxRxxSxxxxxxx;	S6	Translation	P62753	6194	RPS6	9p21	human	S236	PHOSPHORYLATION	448093	AKRRRLSsLRASTSK	DUF4055	molecular association, regulation			RNA(INDUCES)	17360704	120	32	1097	7-methylguanosine cap	RPS6	RS6_HUMAN	RPS6(S236)	40S ribosomal protein S6;	RPS6; ORFNames=OK/SW-cl.2;	GO:0031929; P:TOR signaling;GO:0008286; P:insulin receptor signaling pathway;	GO:0042274; P:ribosomal small subunit biogenesis;GO:0042593; P:glucose homeostasis;GO:0006364; P:rRNA processing;GO:0019058; P:viral life cycle;GO:0016032; P:viral process;GO:0043065; P:positive regulation of apoptotic process;GO:0019083; P:viral transcription;GO:0006415; P:translational termination;GO:0006414; P:translational elongation;GO:0006614; P:SRP-dependent cotranslational protein targeti…
NME2P1 seq: 100 - 109 + Phospho (ST)	***	*	***	p01507	Putative nucleoside diphosphate kinase	8	-6.3629				GO:0006183; P:GTP biosynthetic process; GO:0006241; P:CTP biosynthetic process; GO:0006228; P:UTP biosynthetic process;		GO:0006183; P:GTP biosynthetic process; GO:0006241; P:CTP biosynthetic process; GO:0006228; P:UTP biosynthetic process;	xxIxxxxSxxxxxxx;
SEC61B seq: 2 - 20 + Phospho (ST)	***		***	p01424	Protein transport protein Sec61 subunit beta	8	-5.80841				GO:0000060; P:protein import into nucleus, translocation; GO:0002479; P:antigen processing and presentation of exogenous peptide antigen via MHC class I, TAP-dependent; GO:0042590; P:antigen processing and presentation of exogenous peptide antigen via MHC class I; GO:0002474; P:antigen processing and presentation of peptide antigen via MHC class I; GO:0006614; P:SRP-dependent cotranslational prot…		GO:0030433; P:ER-associated ubiquitin-dependent protein catabolic process; GO:0044267; P:cellular protein metabolic process;
PSIP1 seq: 101 - 113 + Phospho (ST)	***		***	p01298	PC4 and SFRS1-interacting protein	8	-7.45587				GO:0009408; P:response to heat; GO:0016032; P:viral process; GO:0045944; P:positive regulation of transcription from RNA polymerase II promoter; GO:0006355; P:regulation of transcription, DNA-templated; GO:0006351; P:transcription, DNA-templated; GO:0006979; P:response to oxidative stress;		GO:0006979; P:response to oxidative stress;	xxxxxxxSxxxVxxx; xxxxxxxSxxExxxx; xxxxxxxSxxExExx; xxxxxxxSDxxxExx; xxxxxxxSDxExxxx; xxxxxxxSDxExExx;
RPS6 seq: 233 - 243 + 2 Phospho (ST)	***	**	**	p01177	40S ribosomal protein S6	8	-6.49722	RSK2; PKCD; p90RSK; p70S6K;		IL2 signaling events mediated by PI3K; ErbB1 downstream signaling;	GO:0042274; P:ribosomal small subunit biogenesis; GO:0042593; P:glucose homeostasis; GO:0006364; P:rRNA processing; GO:0019058; P:viral life cycle; GO:0016032; P:viral process; GO:0043065; P:positive regulation of apoptotic process; GO:0019083; P:viral transcription; GO:0006415; P:translational termination; GO:0006414; P:translational elongation; GO:0006614; P:SRP-dependent cotranslational protei…	GO:0031929; P:TOR signaling; GO:0008286; P:insulin receptor signaling pathway;	GO:0046513; P:ceramide biosynthetic process; GO:0030148; P:sphingolipid biosynthetic process; GO:0006665; P:sphingolipid metabolic process; GO:0000184; P:nuclear-transcribed mRNA catabolic process, nonsense-mediated decay; GO:0016071; P:mRNA metabolic process; GO:0016070; P:RNA metabolic process; GO:0044267; P:cellular protein metabolic process; GO:0044281; P:small molecule metabolic process;
CWC22 pS829	*		***	p01171	Pre-mRNA-splicing factor CWC22 homolog	8	-5.65195				GO:0000398; P:mRNA splicing, via spliceosome;			xxxxRxxSFxxxxxx; xxxxxRxSFxxxxxx; xxxxRxxSFxxxxxx; xxxxxRxSxxxxxxx; xxxxRxxSxxxxxxx; xxxxRRxSxxxxxxx; xxxxRRxSxSxxxxx; xxxxRRNSxxxxxxx; xRxxxxxSxxxxxxx; xxxxxxxSxxExxxx; xxxxxxxSxxExExx; xxxERxxSxxExxxx;
MAP7D3 seq: 183 - 198 + Phospho (ST)	***	**	***	p01015	MAP7 domain-containing protein 3	8	-9.26998				GO:0000226; P:microtubule cytoskeleton organization;
RDBP seq: 174 - 184 + Phospho (ST)	***	**	***	p00940	Negative elongation factor E	8	-4.3538				GO:0016032; P:viral process; GO:0050434; P:positive regulation of viral transcription; GO:0006368; P:transcription elongation from RNA polymerase II promoter; GO:0006366; P:transcription from RNA polymerase II promoter; GO:0010467; P:gene expression;			xxxxxxxSPxxxxxx; xxxxxxxSPxxxRxx; xxxxxxxSPxxSxxx; xxxxxxxSPxRxxxx;
AKAP13 pS1559	***		***	p00813	A-kinase anchor protein 13	8	-5.78436			PAR1-mediated thrombin signaling events; Regulation of RhoA activity;	GO:0006468; P:protein phosphorylation; GO:0043065; P:positive regulation of apoptotic process; GO:0097190; P:apoptotic signaling pathway; GO:0045859; P:regulation of protein kinase activity; GO:0051056; P:regulation of small GTPase mediated signal transduction; GO:0048011; P:neurotrophin TRK receptor signaling pathway; GO:0007264; P:small GTPase mediated signal transduction;	GO:0045859; P:regulation of protein kinase activity; GO:0051056; P:regulation of small GTPase mediated signal transduction; GO:0048011; P:neurotrophin TRK receptor signaling pathway; GO:0007264; P:small GTPase mediated signal transduction;		xxxxxxxSPxxxxxx; xxxxxxxSPxRxxxx; xxxxRxxSPxxxxxx; xxxxxxxSxxxRxxx; xxxxxxxSxxRRxxx; xxxxRxxSxxxxxxx; xxxxRSxSxxxxxxx;
SHROOM3 pS1221	***	*	***	p00776	Protein Shroom3	8	-6.78043				GO:0045176; P:apical protein localization; GO:0000902; P:cell morphogenesis; GO:0007389; P:pattern specification process; GO:0001843; P:neural tube closure; GO:0008360; P:regulation of cell shape; GO:0030036; P:actin cytoskeleton organization;			xxxxxxxSxxxLxxx; xxxxKxxSxxxxxxx; xRxxxxxSxxxxxxx; xxxxxxxSxxDxxxx; xxxxxxxSxExxxxx; xxxxxxxSxEDxxxx;
PFN1 seq: 109 - 116 no mod	***	*	***	p00375	Profilin-1	8	-7.27432				GO:0051497; P:negative regulation of stress fiber assembly; GO:0030837; P:negative regulation of actin filament polymerization; GO:0032781; P:positive regulation of ATPase activity; GO:0010634; P:positive regulation of epithelial cell migration; GO:0051496; P:positive regulation of stress fiber assembly; GO:0030838; P:positive regulation of actin filament polymerization; GO:0001843; P:neural tube…	GO:0071363; P:cellular response to growth factor stimulus;
ADD1 seq: 724 - 730 + Phospho (ST)	**	*	***	p00338	Alpha-adducin	8	-6.01235	PKCZ; PKCA;			GO:0045807; P:positive regulation of endocytosis; GO:0048873; P:homeostasis of number of cells within a tissue; GO:0051017; P:actin filament bundle assembly; GO:0032092; P:positive regulation of protein binding; GO:0030218; P:erythrocyte differentiation; GO:0000902; P:cell morphogenesis; GO:0071300; P:cellular response to retinoic acid; GO:0035264; P:multicellular organism growth; GO:0030968; P:e…	GO:0006987; P:activation of signaling protein activity involved in unfolded protein response;	GO:0044267; P:cellular protein metabolic process;	xxxxRxxSFxxxxxx; xxxxRxxSFxxxxxx; xxxxxxxSxxKxxxx; xxxxRxxSxxxxxxx; xxxxRSxSxxxxxxx; xxKxxxxSxxxxxxx; xxKxRxxSxxxxxxx;
RRM2 seq: 6 - 41 + Phospho (ST)	***	**		p00143	Ribonucleoside-diphosphate reductase subunit M2	8	-6.02927	CDK2; CDK1;	Akt-CAMK2; ERKinh1 (ERK inhbitor Calbiochem); EGFRinh1 (PD-168393); CAMKinh2 (KN-62); CAMKinh1 (KN-93); AKTinh2 (MK-2206); AKTinh1 (Akt Inhibitor VIII);	E2F transcription factor network;	GO:0051290; P:protein heterotetramerization; GO:0015949; P:nucleobase-containing small molecule interconversion; GO:0000083; P:regulation of transcription involved in G1/S transition of mitotic cell cycle; GO:0006260; P:DNA replication; GO:0000082; P:G1/S transition of mitotic cell cycle; GO:0000278; P:mitotic cell cycle; GO:0055086; P:nucleobase-containing small molecule metabolic process; GO:00…		GO:0055086; P:nucleobase-containing small molecule metabolic process; GO:0044281; P:small molecule metabolic process;
ENO1 seq: 407 - 412 no mod	***	**	***	p00036	Alpha-enolase	8	-7.0012			Notch signaling pathway; HIF-1-alpha transcription factor network; Validated targets of C-MYC transcriptional activation;	GO:0006094; P:gluconeogenesis; GO:0009615; P:response to virus; GO:0030308; P:negative regulation of cell growth; GO:0045892; P:negative regulation of transcription, DNA-templated; GO:0000122; P:negative regulation of transcription from RNA polymerase II promoter; GO:0006351; P:transcription, DNA-templated; GO:0006096; P:glycolysis; GO:0006006; P:glucose metabolic process; GO:0005975; P:carbohydr…		GO:0006096; P:glycolysis; GO:0006006; P:glucose metabolic process; GO:0005975; P:carbohydrate metabolic process; GO:0044281; P:small molecule metabolic process;
PPP1R2P3 seq: 114 - 134 + Phospho (ST); Phospho (Y)	***		*	p00025	Putative protein phosphatase inhibitor 2-like protein 3	8	-5.56586	CK2A1;			GO:0043666; P:regulation of phosphoprotein phosphatase activity; GO:0005977; P:glycogen metabolic process; GO:0009966; P:regulation of signal transduction;	GO:0009966; P:regulation of signal transduction;	GO:0005977; P:glycogen metabolic process;
PDHA1 seq: 227 - 235 + Phospho (ST)	**		**	p00060	Pyruvate dehydrogenase E1 component subunit alpha, somatic form, mitochondrial	7	0.638928	PDK1; PDHK2; PDHK1;			GO:0010510; P:regulation of acetyl-CoA biosynthetic process from pyruvate; GO:0006090; P:pyruvate metabolic process; GO:0006099; P:tricarboxylic acid cycle; GO:0006096; P:glycolysis; GO:0044237; P:cellular metabolic process; GO:0044281; P:small molecule metabolic process;		GO:0010510; P:regulation of acetyl-CoA biosynthetic process from pyruvate; GO:0006090; P:pyruvate metabolic process; GO:0006099; P:tricarboxylic acid cycle; GO:0006096; P:glycolysis; GO:0044237; P:cellular metabolic process; GO:0044281; P:small molecule metabolic process;	xxxxxGxSxxxxxxx; xRxxxxxSxxxxxxx; xxxxxxxSxExxxxx;
MSH6 seq: 34 - 62 + Phospho (ST)			*	p03305	DNA mismatch repair protein Msh6	7	0.054846				GO:0008340; P:determination of adult lifespan; GO:0016446; P:somatic hypermutation of immunoglobulin genes; GO:0045190; P:isotype switching; GO:0006298; P:mismatch repair; GO:0007131; P:reciprocal meiotic recombination; GO:0009411; P:response to UV; GO:0006281; P:DNA repair; GO:0008630; P:intrinsic apoptotic signaling pathway in response to DNA damage; GO:0097193; P:intrinsic apoptotic signaling …		GO:0006200; P:ATP catabolic process;	xxxxxxxSxSPxxxx; xxxxxxxSPxxxxxx; xxxxxGxSxxxxxxx; xxxxxxxSxxxxxDx;
YWHAE pS210	***	**	***	p03301	14-3-3 protein epsilon	7	1.62636			p38 signaling mediated by MAPKAP kinases; Insulin-mediated glucose transport; Lissencephaly gene (LIS1) in neuronal migration and development; IGF1 pathway; Signaling events mediated by HDAC Class II; Class I PI3K signaling events mediated by Akt; Trk receptor signaling mediated by PI3K and PLC-gamma; LKB1 signaling events; a6b1 and a6b4 Integrin signaling; FoxO family signaling; TGF-beta recepto…	GO:0060306; P:regulation of membrane repolarization; GO:0086091; P:regulation of heart rate by cardiac conduction; GO:0021766; P:hippocampus development; GO:0006605; P:protein targeting; GO:0021987; P:cerebral cortex development; GO:0021762; P:substantia nigra development; GO:0001764; P:neuron migration; GO:0061024; P:membrane organization; GO:0016032; P:viral process; GO:0043281; P:regulation of…	GO:0035329; P:hippo signaling; GO:0048011; P:neurotrophin TRK receptor signaling pathway; GO:0035556; P:intracellular signal transduction;		xxxxxxxSxxxxxDx; xxxxxxxSxExxxxx; xxxxDxxSxxxxxxx; xxExxxxSxxxxxxx;
TBC1D10B pS678				p03297	TBC1 domain family member 10B	7	0.304419				GO:0032313; P:regulation of Rab GTPase activity;			xxxxxxxSPxxxxxx; xxxxGxxSPxxxxxx;
ZNF512B pS409	*		**	p03295	Zinc finger protein 512B	7	1.56542				GO:0006355; P:regulation of transcription, DNA-templated; GO:0006351; P:transcription, DNA-templated;			xxxxxxxSPxxxxxx; xxxxxPxSPxxxxxx; xxxxGxxSPxxxxxx; xKxxxxxSPxxxxxx; xxxxxxxSxxxxDxx; xxxxxxxSxxExxxx;
NIPBL seq: 342 - 357 + Phospho (ST)				p03282	Nipped-B-like protein	7	-0.016934				GO:0048703; P:embryonic viscerocranium morphogenesis; GO:0035136; P:forelimb morphogenesis; GO:0045995; P:regulation of embryonic development; GO:0045778; P:positive regulation of ossification; GO:0048557; P:embryonic digestive tract morphogenesis; GO:0050890; P:cognition; GO:0001656; P:metanephros development; GO:0048589; P:developmental growth; GO:0060325; P:face morphogenesis; GO:0003007; P:he…
SRRM1 seq: 736 - 745 + Phospho (ST)			*	p03276	Serine/arginine repetitive matrix protein 1	7	0.275045				GO:0031124; P:mRNA 3'-end processing; GO:0006406; P:mRNA export from nucleus; GO:0000375; P:RNA splicing, via transesterification reactions; GO:0000398; P:mRNA splicing, via spliceosome; GO:0008380; P:RNA splicing; GO:0006369; P:termination of RNA polymerase II transcription; GO:0006366; P:transcription from RNA polymerase II promoter; GO:0010467; P:gene expression;			xxxxxxxSxSPxxxx; xxxxxxxSPxxxxxx; xxxxKxxSPxxxxxx; xKxxxxxSPxxxxxx; xxIxxxxSxxxxxxx; xxIxKxxSxxxxxxx; xxxxKxxSxxxxxxx; xKxxxxxSxSxxxxx; xKxKxxxSxxxxxxx;
IWS1 pS398 pS400				p03272	Protein IWS1 homolog	7	0.402338				GO:0051028; P:mRNA transport; GO:0006397; P:mRNA processing; GO:0008380; P:RNA splicing; GO:0006355; P:regulation of transcription, DNA-templated; GO:0006351; P:transcription, DNA-templated;			xxKxxxxSxxxxxxx; xRxxxxxSxxxxxxx; xxxxxxxSxxxDxxx; xxxxxxxSxxExxxx; xxxxxxxSxxExExx; xxxxxxxSDxxxExx; xxxxxxxSDxExxxx; xxxxxxxSDxExExx;
IRS4 seq: 1098 - 1110 + Phospho (ST)	***	**	***	p03270	Insulin receptor substrate 4	7	1.73969				GO:0009967; P:positive regulation of signal transduction; GO:0007165; P:signal transduction;	GO:0009967; P:positive regulation of signal transduction; GO:0007165; P:signal transduction;		xxxxxxxSxxxDxxx; xxxxxxxSxExxxxx; xxxxxxxSxExDxxx;
RABL6 pS596 pT599	*			p03266	Rab-like protein 6	7	0.282641				GO:0007264; P:small GTPase mediated signal transduction;	GO:0007264; P:small GTPase mediated signal transduction;		xxxxxxxSxxxxPxx; xxxxxxxSxxxLxxx; xxxxxxxSxxExxxx; xxxxxxxSDxExxxx;
DENND2A pS199 pT200 pS209				p03252	DENN domain-containing protein 2A	7	0.0886018				GO:0032313; P:regulation of Rab GTPase activity; GO:0042147; P:retrograde transport, endosome to Golgi; GO:0015031; P:protein transport;			xxKxxxxSxxxxxxx; xxxxExxSxxxxxxx;
C17orf85 pS25	*	*	*	p03251	Uncharacterized protein C17orf85	7	0.716881		AKTinh2 (MK-2206); AKTinh1 (Akt Inhibitor VIII);					xxxxxxxSPxxxxxx; xxxxGxxSPxxxxxx; xxxxxxxSxExxxxx;
MAP1B pS1016	**	*	***	p03247	Microtubule-associated protein 1B	7	0.605507			Reelin signaling pathway; Lissencephaly gene (LIS1) in neuronal migration and development; Netrin-mediated signaling events;	GO:0048675; P:axon extension; GO:0045773; P:positive regulation of axon extension; GO:0001578; P:microtubule bundle formation; GO:0016358; P:dendrite development;			xxxxxxxSxxxxDxx; xxxxxxxSxxExxxx; xxxxxxxSxExxxxx; xxxxxxxSxEExxxx;
SCRIB pS688 pT689	*			p03246	Protein scribble homolog	7	0.804921				GO:0032863; P:activation of Rac GTPase activity; GO:0001921; P:positive regulation of receptor recycling; GO:0048488; P:synaptic vesicle endocytosis; GO:0050918; P:positive chemotaxis; GO:0042060; P:wound healing; GO:0001843; P:neural tube closure; GO:0016337; P:cell-cell adhesion; GO:0016477; P:cell migration; GO:0016032; P:viral process; GO:0043065; P:positive regulation of apoptotic process; G…			xxxxxxxSxxxxDxx; xxxxxxxSxxExxxx; xxxxxxxSxExxxxx; xxxxxxxSxExEDxx; xxxxxxxSxEExxxx; xxxxExxSxxxxxxx; xxExxxxSxxxxxxx;
BCLAF1 pS177				p03244	Bcl-2-associated transcription factor 1	7	0.414307				GO:0043065; P:positive regulation of apoptotic process; GO:0006915; P:apoptotic process; GO:2001244; P:positive regulation of intrinsic apoptotic signaling pathway; GO:0045892; P:negative regulation of transcription, DNA-templated; GO:0006351; P:transcription, DNA-templated;			xxxxxxxSPxxxxxx; xxxxxxxSPxxSxxx; xxxxxxxSPxKxxxx; xxxxxxxSxxKxxxx; xxExxxxSxxxxxxx;
BCLAF1 pS385	**	*		p03242	Bcl-2-associated transcription factor 1	7	0.449462				GO:0043065; P:positive regulation of apoptotic process; GO:0006915; P:apoptotic process; GO:2001244; P:positive regulation of intrinsic apoptotic signaling pathway; GO:0045892; P:negative regulation of transcription, DNA-templated; GO:0006351; P:transcription, DNA-templated;			xxxxxxxSxxExxxx; xxxxxxxSDxExxxx; xxxxDxxSxxxxxxx;
MAP1A seq: 656 - 676 + Phospho (ST)	**		***	p03241	Microtubule-associated protein 1A	7	0.837775				GO:0000226; P:microtubule cytoskeleton organization; GO:0007605; P:sensory perception of sound;			xxxxxxxSxxxxxDx; xxxxxxxSxxExxxx; xxxxxxxSxxExExx; xxxxxxxSxExxxxx; xxxxxxxSxEExxxx; xxxxxxxSDxxxExx; xxxxxxxSDxExxxx; xxxxxxxSDxExExx; xxxxxxxSDEExxxx; xxExxxxSxxxxxxx;
ZC3H15 pS381		*		p03240	Zinc finger CCCH domain-containing protein 15	7	0.357158				GO:0019221; P:cytokine-mediated signaling pathway;	GO:0019221; P:cytokine-mediated signaling pathway;		xxxxxxRSxxxxxxx; xxxxxxxSxxxxDxx; xxxxxxxSxxExxxx; xxxxxxxSDxExxxx; xxxxxxxSDxExDxx; xxExxxxSxxxxxxx;
PDS5B pS1358			*	p03236	Sister chromatid cohesion protein PDS5 homolog B	7	0.7693				GO:0042127; P:regulation of cell proliferation; GO:0008285; P:negative regulation of cell proliferation; GO:0008283; P:cell proliferation; GO:0000278; P:mitotic cell cycle;			xxxxxxxSPxxxxxx; xxxxxxxSPxxSxxx; xxxxRxxSPxxxxxx; xxxxRxxSxxxxxxx; xxxxxxxSxExxxxx;
MECP2 seq: 62 - 82 + Phospho (ST)	**	**	**	p03232	Methyl-CpG-binding protein 2	7	1.15522				GO:0042551; P:neuron maturation; GO:0021591; P:ventricular system development; GO:0006342; P:chromatin silencing; GO:0001964; P:startle response; GO:0016571; P:histone methylation; GO:0002087; P:regulation of respiratory gaseous exchange by neurological system process; GO:0016573; P:histone acetylation; GO:0060291; P:long-term synaptic potentiation; GO:0001662; P:behavioral fear response; GO:0060…		GO:0006541; P:glutamine metabolic process;
HDGF pS165	*			p03218	Hepatoma-derived growth factor	7	0.358918				GO:0030968; P:endoplasmic reticulum unfolded protein response; GO:0008283; P:cell proliferation; GO:0000122; P:negative regulation of transcription from RNA polymerase II promoter; GO:0044267; P:cellular protein metabolic process; GO:0006987; P:activation of signaling protein activity involved in unfolded protein response; GO:0007165; P:signal transduction;	GO:0006987; P:activation of signaling protein activity involved in unfolded protein response; GO:0007165; P:signal transduction;	GO:0044267; P:cellular protein metabolic process;	xxxxxxxSPxxxxxx; xxxxxxxSPxRxxxx; xxxxxxxSPKRxxxx; xxxxLxxSxxxxxxx;
NSUN2 pS743				p03209	tRNA (cytosine(34)-C(5))-methyltransferase	7	0.31959			Aurora B signaling;	GO:0007067; P:mitosis;			xxxxxxxSPxxxxxx; xxxxxPxSPxxxxxx; xxxxEPxSPxxxxxx; xRxxxxxSxxxxxxx; xxxxExxSxxxxxxx; xRxxxxxSxDxxxxx;
H1FX pS31	*		*	p03205	Histone H1x	7	0.458756				GO:0006334; P:nucleosome assembly;			xxxxxxxSPxxxxxx; xxxxxxxSPxxxRxx; xxxxxxxSPxKxxxx; xxxxxxxSPxKxxKx; xxxxxxxSxxKxxxx;
ZNF740 pS44		*	*	p03188	Zinc finger protein 740	7	0.635557				GO:0006355; P:regulation of transcription, DNA-templated; GO:0006351; P:transcription, DNA-templated;			xxxxxxxSPxxxxxx; xxxxxxxSPxxxRxx; xxxxRxxSPxxxxxx; xxxxxxxSxxxLxxx; xxxxRxxSxxxxxxx;
HUWE1 seq: 2885 - 2903 + Phospho (ST)	*		*	p03186	E3 ubiquitin-protein ligase HUWE1	7	0.464823			p53 pathway; Validated targets of C-MYC transcriptional activation;	GO:0006513; P:protein monoubiquitination; GO:0006284; P:base-excision repair; GO:0000209; P:protein polyubiquitination; GO:0030154; P:cell differentiation; GO:0042787; P:protein ubiquitination involved in ubiquitin-dependent protein catabolic process;		GO:0042787; P:protein ubiquitination involved in ubiquitin-dependent protein catabolic process;
XRCC1 pS241			**	p03179	DNA repair protein XRCC1	7	0.401519			FOXM1 transcription factor network; E2F transcription factor network;	GO:0010033; P:response to organic substance; GO:0006284; P:base-excision repair; GO:0021766; P:hippocampus development; GO:0001666; P:response to hypoxia; GO:0042493; P:response to drug; GO:0006281; P:DNA repair;			xxxxxxxSPxxxxxx; xxxxxxxSPxxxRxx; xxxxxQxSPxxxxxx;
MDC1 pS793				p03177	Mediator of DNA damage checkpoint protein 1	7	0.0954945		ERKinh1 (ERK inhbitor Calbiochem);	ATM pathway;	GO:0000724; P:double-strand break repair via homologous recombination; GO:0006302; P:double-strand break repair; GO:0006281; P:DNA repair;			xxxxxxxSPxxxxxx; xxxxxxxSPxxSxxx; xxxxxPxSPxxxxxx; xGxxxPxSPxxxxxx;
ESF1 pS657 pS663				p03161	ESF1 homolog	7	0		AKTinh1 (Akt Inhibitor VIII);		GO:0006355; P:regulation of transcription, DNA-templated; GO:0006351; P:transcription, DNA-templated;			xxxxxxxSxxxxPxx; xxxxxxxSxxxLxxx; xxLxxxxSxxxxxxx; xxLxxxxSxxxxxxx; xxxxxxxSxxExxxx; xxxxxxxSxExxxxx; xxxxxxxSxEExxxx; xxxxExxSxxxxxxx; xxxxExxSExExxxx;
SRRM2 seq: 1488 - 1496 + Phospho (ST)				p03149	Serine/arginine repetitive matrix protein 2	7	0				GO:0000398; P:mRNA splicing, via spliceosome;			xxxxxxxSPxxxxxx; xxxxxPxSPxxxxxx; xxxxLxxSxxxxxxx; xxxxxxxSxxxRxxx; xxxxxxxSxRxxxxx; xxxxxxxSxRxxxxx; xxKxxxxSxxxxxxx;
MLL2 pS4738			*	p03142	Histone-lysine N-methyltransferase MLL2	7	-0.0426233
RNF20 pS138	**			p03134	E3 ubiquitin-protein ligase BRE1A	7	0.226369				GO:0010390; P:histone monoubiquitination; GO:0030336; P:negative regulation of cell migration; GO:0000209; P:protein polyubiquitination; GO:0045893; P:positive regulation of transcription, DNA-templated; GO:0006355; P:regulation of transcription, DNA-templated; GO:0006511; P:ubiquitin-dependent protein catabolic process;		GO:0006511; P:ubiquitin-dependent protein catabolic process;	xxxxxxxSxxxRxxx; xxxxxxxSxxxxxDx; xxxxxxxSxxExxxx; xxxxDxxSxxxxxxx; xxExxxxSxxxxxxx;
ANK2 seq: 3787 - 3809 + Phospho (ST)	**		***	p03130	Ankyrin-2	7	0.731931				GO:0086004; P:regulation of cardiac muscle cell contraction; GO:0043268; P:positive regulation of potassium ion transport; GO:0043069; P:negative regulation of programmed cell death; GO:0060307; P:regulation of ventricular cardiac muscle cell membrane repolarization; GO:0055117; P:regulation of cardiac muscle contraction; GO:0033365; P:protein localization to organelle; GO:0070584; P:mitochondrio…	GO:0033147; P:negative regulation of intracellular estrogen receptor signaling pathway;	GO:0015939; P:pantothenate metabolic process; GO:0006767; P:water-soluble vitamin metabolic process; GO:0006766; P:vitamin metabolic process; GO:0044281; P:small molecule metabolic process;
LUC7L2 pS18	***	**	***	p03129	Putative RNA-binding protein Luc7-like 2	7	1.04223				GO:0006376; P:mRNA splice site selection;			xxxxxGxSxxxxxxx; xxxxxxxSRxxxxxx; xxxxxxxSxxxDxxx;
RBM27 pS566				p03127	RNA-binding protein 27	7	0.354566				GO:0006397; P:mRNA processing;			xxxxxxxSxxxxPxx; xxxxRxxSxxxxxxx; xxxKRxxSxxxxxxx; xxRxxxxSxxxxxxx; xxRxRxxSxxxxxxx; xxRKxxxSxxxxxxx; xxRKRxxSxxxxxxx; xxxxxxxSxxExxxx;
NCOR2 pS956				p03123	Nuclear receptor corepressor 2	7	0			RXR and RAR heterodimerization with other nuclear receptor; Signaling events mediated by HDAC Class II; Retinoic acid receptors-mediated signaling; Notch-mediated HES/HEY network; Notch signaling pathway; Validated nuclear estrogen receptor alpha network; Signaling events mediated by HDAC Class I;	GO:0006367; P:transcription initiation from RNA polymerase II promoter; GO:0000122; P:negative regulation of transcription from RNA polymerase II promoter; GO:0010467; P:gene expression; GO:0006351; P:transcription, DNA-templated; GO:0044255; P:cellular lipid metabolic process; GO:0044281; P:small molecule metabolic process; GO:0007219; P:Notch signaling pathway; GO:0007179; P:transforming growth…	GO:0007219; P:Notch signaling pathway; GO:0007179; P:transforming growth factor beta receptor signaling pathway;	GO:0044255; P:cellular lipid metabolic process; GO:0044281; P:small molecule metabolic process;	xxxxxxxSPxxxxxx; xxxxxxxSPxKxxxx; xxxxxNxSPxxxxxx; xxxxxxxSxxKxxxx; xxxxxxxSxxxxxDx;
TIAM1 pS231				p03119	T-lymphoma invasion and metastasis-inducing protein 1	7	0.200521			Arf6 downstream pathway; EPHA2 forward signaling; Ephrin B reverse signaling; Regulation of RAC1 activity; E-cadherin signaling in the nascent adherens junction; Posttranslational regulation of adherens junction stability and dissassembly; Neurotrophic factor-mediated Trk receptor signaling; LPA receptor mediated events; CDC42 signaling events;	GO:0050772; P:positive regulation of axonogenesis; GO:0032319; P:regulation of Rho GTPase activity; GO:0032314; P:regulation of Rac GTPase activity; GO:0007160; P:cell-matrix adhesion; GO:0016477; P:cell migration; GO:0043065; P:positive regulation of apoptotic process; GO:0097190; P:apoptotic signaling pathway; GO:0016601; P:Rac protein signal transduction; GO:0048013; P:ephrin receptor signalin…	GO:0016601; P:Rac protein signal transduction; GO:0048013; P:ephrin receptor signaling pathway; GO:0051056; P:regulation of small GTPase mediated signal transduction; GO:0048011; P:neurotrophin TRK receptor signaling pathway; GO:0007264; P:small GTPase mediated signal transduction;		xxxxxxxSxxxLxxx; xxxxRxxSLxxxxxx; xxxxRxxSLxxxxxx; xxxxRxxSxxxxxxx; xxxxxxxSxxDxxxx;
IRS4 seq: 761 - 791 + Phospho (ST)	*	**	*	p03115	Insulin receptor substrate 4	7	0.714579				GO:0009967; P:positive regulation of signal transduction; GO:0007165; P:signal transduction;	GO:0009967; P:positive regulation of signal transduction; GO:0007165; P:signal transduction;
EXOSC9 pS306		***		p03108	Exosome complex component RRP45	7	0.272401				GO:0090503; P:RNA phosphodiester bond hydrolysis, exonucleolytic; GO:0030307; P:positive regulation of cell growth; GO:0006364; P:rRNA processing; GO:0006955; P:immune response; GO:0010467; P:gene expression; GO:0000956; P:nuclear-transcribed mRNA catabolic process; GO:0043928; P:exonucleolytic nuclear-transcribed mRNA catabolic process involved in deadenylation-dependent decay; GO:0000288; P:nuc…		GO:0000956; P:nuclear-transcribed mRNA catabolic process; GO:0043928; P:exonucleolytic nuclear-transcribed mRNA catabolic process involved in deadenylation-dependent decay; GO:0000288; P:nuclear-transcribed mRNA catabolic process, deadenylation-dependent decay; GO:0016071; P:mRNA metabolic process; GO:0016070; P:RNA metabolic process;	xxxxxxxSxxExxxx; xxxxxxxSDxExxxx;
ZNF609 pS1055				p03102	Zinc finger protein 609	7	0.013969							xxxxxxxSxxxLxxx; xxLxxxxSxxxxxxx; xxLxxxxSxxxxxxx; xxLxKxxSxxxxxxx; xxxxKxxSLxxxxxx; xxxxKxxSLxxxxxx; xxxxKxxSxxxxxxx; xxxxxxxSxxDxxxx;
EIF4ENIF1 pS564	**		**	p03100	Eukaryotic translation initiation factor 4E transporter	7	0.570577							xxxxxxxSPxxxxxx; xxxxxxxSPxxSxxx; xxxxRxxSPxxxxxx; xxxxRxxSxxxxxxx;
GPSM1 pS492	**		**	p03095	G-protein-signaling modulator 1	7	0.492858				GO:0007399; P:nervous system development; GO:0030154; P:cell differentiation; GO:0008277; P:regulation of G-protein coupled receptor protein signaling pathway;	GO:0008277; P:regulation of G-protein coupled receptor protein signaling pathway;		xxIxxxxSxxxxxxx; xxIxRxxSxxxxxxx; xxxxRxxSxxxxxxx; xxxxxxxSxxExxxx; xxxxxxxSxDEExxx; xxxxxxxSSDxxxxx;
FLNA pS2152	***	**	***	p03092	Filamin-A	7	1.41347	PKACA; PAK1; p90RSK;	AKTinh1 (Akt Inhibitor VIII);	Noncanonical Wnt signaling pathway; TCR signaling in na&#xef;ve CD4+ T cells;	GO:0045022; P:early endosome to late endosome transport; GO:0043113; P:receptor clustering; GO:0034394; P:protein localization to cell surface; GO:0045184; P:establishment of protein localization; GO:0001837; P:epithelial to mesenchymal transition; GO:0031532; P:actin cytoskeleton reorganization; GO:0034329; P:cell junction assembly; GO:0002576; P:platelet degranulation; GO:0050821; P:protein sta…	GO:0043123; P:positive regulation of I-kappaB kinase/NF-kappaB signaling;	GO:0042177; P:negative regulation of protein catabolic process;	xxxxxxxSxxxVxxx; xxxxRxxSVxxxxxx; xxRxRxxSVxxxxxx; xxxxRxxSVxxxxxx; xxxxRxxSxxxxxxx; xxRxxxxSxxxxxxx; xxRxRxxSxxxxxxx; xRxxxxxSxxxxxxx;	FLNA	Actin binding protein; Motility/polarity/chemotaxis; Nuclear receptor co-regulator	P21333	2316	FLNA	Xq28	human	S2152	PHOSPHORYLATION	451357	TRRRRAPsVANVGSH	Filamin	protein stabilization	cytoskeletal reorganization			16442073; 12198493; 15024089	10	33	934		FLNA	FLNA_HUMAN	FLNA(S2152)	Filamin-A;	FLNA; Synonyms=FLN, FLN1;	GO:0043123; P:positive regulation of I-kappaB kinase/NF-kappaB signaling;	GO:0045022; P:early endosome to late endosome transport;GO:0043113; P:receptor clustering;GO:0034394; P:protein localization to cell surface;GO:0045184; P:establishment of protein localization;GO:0001837; P:epithelial to mesenchymal transition;GO:0031532; P:actin cytoskeleton reorganization;GO:0034329; P:cell junction assembly;GO:0002576; P:platelet degranulation;GO:0050821; P:protein stabilizati…
RABEP1 pS407			***	p03082	Rab GTPase-binding effector protein 1	7	0.552031	PKD1;			GO:0061025; P:membrane fusion; GO:0006897; P:endocytosis; GO:0015031; P:protein transport; GO:0006915; P:apoptotic process;			xxxxxxxSxxxLxxx; xxLxxxxSxxxxxxx; xxLxxxxSxxxxxxx; xxLxRxxSxxxxxxx; xxxxRxxSxxxxxxx; xxxxxxxSSDxxxxx;	RABEP1	Vesicle protein	Q15276	9135	RABEP1	17p13.2	human	S407	PHOSPHORYLATION	468548	DGLRRAQsTDSLGTS		receptor recycling, induced	cell motility, induced	Rab4(INDUCES)		22975325	1	25	568	invasion into Matrigel; persistent directional migration; EGFR and integrin recycling	RABEP1	RABE1_HUMAN	RABEP1(S407)	Rab GTPase-binding effector protein 1;	RABEP1; Synonyms=RAB5EP, RABPT5, RABPT5A;		GO:0061025; P:membrane fusion;GO:0006897; P:endocytosis;GO:0015031; P:protein transport;GO:0006915; P:apoptotic process;
SORCS1 seq: 92 - 107 + Oxidation (M); Phospho (ST)	*		*	p03076	VPS10 domain-containing receptor SorCS1	7	0.270382				GO:0007218; P:neuropeptide signaling pathway;	GO:0007218; P:neuropeptide signaling pathway;		xxxxxxxSxxxRxxx; xxxxxxxSxxRRxxx; xxxxxxxSxRxxxxx; xxxxxxxSxRxxxxx; xxxxxxRSxxxxxxx;
TRIM25 pS97	**			p03070	E3 ubiquitin/ISG15 ligase TRIM25	7	0.502433				GO:0033280; P:response to vitamin D; GO:0032480; P:negative regulation of type I interferon production; GO:0043627; P:response to estrogen; GO:0051607; P:defense response to virus; GO:0016032; P:viral process; GO:0045087; P:innate immune response; GO:0051091; P:positive regulation of sequence-specific DNA binding transcription factor activity; GO:0051092; P:positive regulation of NF-kappaB transc…	GO:0043123; P:positive regulation of I-kappaB kinase/NF-kappaB signaling;		xxxxxRxSxxxxxxx;
TRIM25 pS100	***	**		p03069	E3 ubiquitin/ISG15 ligase TRIM25	7	0.471627				GO:0033280; P:response to vitamin D; GO:0032480; P:negative regulation of type I interferon production; GO:0043627; P:response to estrogen; GO:0051607; P:defense response to virus; GO:0016032; P:viral process; GO:0045087; P:innate immune response; GO:0051091; P:positive regulation of sequence-specific DNA binding transcription factor activity; GO:0051092; P:positive regulation of NF-kappaB transc…	GO:0043123; P:positive regulation of I-kappaB kinase/NF-kappaB signaling;		xxxxxxxSPxxxxxx; xxRxxxxSxxxxxxx;
THRAP3 pS243	*			p03068	Thyroid hormone receptor-associated protein 3	7	0.360702				GO:0048255; P:mRNA stabilization; GO:0006397; P:mRNA processing; GO:0000381; P:regulation of alternative mRNA splicing, via spliceosome; GO:0008380; P:RNA splicing; GO:0006367; P:transcription initiation from RNA polymerase II promoter; GO:0045893; P:positive regulation of transcription, DNA-templated; GO:0045944; P:positive regulation of transcription from RNA polymerase II promoter; GO:0000956;…	GO:0030518; P:intracellular steroid hormone receptor signaling pathway; GO:0030521; P:androgen receptor signaling pathway;	GO:0000956; P:nuclear-transcribed mRNA catabolic process;	xxxxxxxSPxxxxxx; xxxxxxxSxxxRxxx; xxxxxxxSxRxxxxx; xxxxxxxSxRxxxxx; xxxxxxxSxxExxxx;
ZC3H18 pS46	*	*	*	p03067	Zinc finger CCCH domain-containing protein 18	7	1.04372							xxxxxRxSxxxxxxx; xxxxxxxSxxxDxxx; xxxxxxxSxxExxxx; xxxxxxxSxxExExx; xxxxxxxSDxxxExx; xxxxxxxSDxExxxx; xxxxxxxSDxExExx;
GPHN pS305		**		p03058	Gephyrin	7	1.22561				GO:0006767; P:water-soluble vitamin metabolic process; GO:0006766; P:vitamin metabolic process; GO:0044281; P:small molecule metabolic process;		GO:0006767; P:water-soluble vitamin metabolic process; GO:0006766; P:vitamin metabolic process; GO:0044281; P:small molecule metabolic process;	xxxxxxxSxxxIxxx; xxLxxxxSxxxxxxx; xxLxxxxSxxxxxxx; xxxxxxxSxxDxxxx;
EML4 seq: 143 - 158 + Phospho (ST)				p03045	Echinoderm microtubule-associated protein-like 4	7	0.112029				GO:0007026; P:negative regulation of microtubule depolymerization; GO:0007017; P:microtubule-based process; GO:0007067; P:mitosis;
SYNJ1 seq: 1564 - 1573 + Phospho (ST)	*	**	**	p03044	Synaptojanin-1	7	1.07224			EPHB forward signaling; Internalization of ErbB1;	GO:0048488; P:synaptic vesicle endocytosis; GO:0006796; P:phosphate-containing compound metabolic process; GO:0006644; P:phospholipid metabolic process; GO:0044281; P:small molecule metabolic process; GO:0046856; P:phosphatidylinositol dephosphorylation; GO:0043647; P:inositol phosphate metabolic process; GO:0006661; P:phosphatidylinositol biosynthetic process;	GO:0046856; P:phosphatidylinositol dephosphorylation; GO:0043647; P:inositol phosphate metabolic process; GO:0006661; P:phosphatidylinositol biosynthetic process;	GO:0006796; P:phosphate-containing compound metabolic process; GO:0006644; P:phospholipid metabolic process; GO:0044281; P:small molecule metabolic process;	xxxxxxxSPxxxxxx; xxLxxxxSxxxxxxx; xxLxxxxSxxxxxxx; xxxxxKxSxxxxxxx; xxxxxxxSxxxDxxx;
BAZ2A pS496	**	*		p03043	Bromodomain adjacent to zinc finger domain protein 2A	7	1.28378				GO:0006306; P:DNA methylation; GO:0016575; P:histone deacetylation; GO:0006338; P:chromatin remodeling; GO:0006355; P:regulation of transcription, DNA-templated; GO:0006351; P:transcription, DNA-templated;			xxxxxxxSxxxxPxx; xxxxxxxSPxxxxxx; xxxxxxxSPxxSxxx; xxxxxKxSxxxxxxx;
SPECC1 seq: 53 - 72 + Phospho (ST)	*		**	p03042	Cytospin-B	7	0.880164				GO:0007155; P:cell adhesion;
SKIV2L pS256				p03039	Helicase SKI2W	7	0.0160953				GO:0006200; P:ATP catabolic process;		GO:0006200; P:ATP catabolic process;	xxxxxxxSxxxLxxx; xxLxxxxSxxxxxxx; xxxxxxSSxxxxxLx; xxLxxxxSxxxxxxx; xxLxRxxSxxxxxxx; xxxxRxxSLxxxxxx; xxxxRxxSLxxxxxx; xxxxRxxSxxxxxxx; xxxxxxxSxxDxxxx; xxxxxxxSxExxxxx; xxxxxxxSxEDxxxx;
PKN2 seq: 581 - 594 + Phospho (ST)	***	*	***	p03038	Serine/threonine-protein kinase N2	7	1.01263			RhoA signaling pathway;	GO:2000145; P:regulation of cell motility; GO:0032467; P:positive regulation of cytokinesis; GO:0051301; P:cell division; GO:0006468; P:protein phosphorylation; GO:0007155; P:cell adhesion; GO:0006915; P:apoptotic process; GO:0045931; P:positive regulation of mitotic cell cycle; GO:0007049; P:cell cycle; GO:0006355; P:regulation of transcription, DNA-templated; GO:0006351; P:transcription, DNA-te…	GO:0007165; P:signal transduction;
KLC2 pS582				p03037	Kinesin light chain 2	7	0	AMPKA1;			GO:0007018; P:microtubule-based movement; GO:0019886; P:antigen processing and presentation of exogenous peptide antigen via MHC class II; GO:0007596; P:blood coagulation;			xxxxxxxSxxxLxxx; xxMxxxxSxxxxxxx; xxMxxxxSxxxxxxx; xxMxRxxSxxxxxxx; xxMxRxxSxxxxxxx; xxxxRxxSLxxxxxx; xxxxRxxSLxxxxxx; xxxxRxxSxxxxxxx; xxxKRxxSxxxxxxx; xRxxxxxSxxxxxxx;	KLC2	Microtubule binding protein; Motor protein	Q9H0B6	64837	KLC2	11q13.2	human	S582	PHOSPHORYLATION	452949	PRMKRASsLNFLNKS		molecular association, regulation		14-3-3 beta(INDUCES)		21725060	2	32	61	mutation of this site prevents 14-3-3 binding (pan-14-3-3 antibody)	KLC2	KLC2_HUMAN	KLC2(S582)	Kinesin light chain 2;	KLC2;		GO:0007018; P:microtubule-based movement;GO:0019886; P:antigen processing and presentation of exogenous peptide antigen via MHC class II;GO:0007596; P:blood coagulation;
C1orf226 pS223	**	*	*	p03034	Uncharacterized protein C1orf226	7	0.781452							xxxxxxxSPxxxxxx; xxxxRxxSPxxxxxx; xxxxxxxSxxxIxxx; xxxxRxxSxxxxxxx; xxxRxxSSxxxxxxx; xxxRRxxSxSxxxxx;
DCP1A seq: 521 - 536 + Phospho (ST)			***	p03033	mRNA-decapping enzyme 1A	7	0.456773			Regulation of nuclear SMAD2/3 signaling;	GO:0010467; P:gene expression; GO:0043928; P:exonucleolytic nuclear-transcribed mRNA catabolic process involved in deadenylation-dependent decay; GO:0000288; P:nuclear-transcribed mRNA catabolic process, deadenylation-dependent decay; GO:0000184; P:nuclear-transcribed mRNA catabolic process, nonsense-mediated decay; GO:0016071; P:mRNA metabolic process; GO:0016070; P:RNA metabolic process;		GO:0043928; P:exonucleolytic nuclear-transcribed mRNA catabolic process involved in deadenylation-dependent decay; GO:0000288; P:nuclear-transcribed mRNA catabolic process, deadenylation-dependent decay; GO:0000184; P:nuclear-transcribed mRNA catabolic process, nonsense-mediated decay; GO:0016071; P:mRNA metabolic process; GO:0016070; P:RNA metabolic process;
ZNF687 pS253			*	p03022	Zinc finger protein 687	7	0.317334				GO:0006355; P:regulation of transcription, DNA-templated; GO:0006351; P:transcription, DNA-templated;			xxxxxxxSPxxxxxx; xxxxxxxSxxxVxxx; xxIxxxxSxxxxxxx;
CEP350 pS1818			*	p03012	Centrosome-associated protein 350	7	0.832425							xxxxxxxSPxxxxxx; xxxxxxxSPxxSxxx; xxxxKxxSPxxxxxx; xKxxxxxSPxxxxxx; xxxxxxSSxxxxxLx; xxxxKxxSxxxxxxx; xxxxxxxSxxxxDxx;
NUCKS1 pS181	*		*	p03007	Nuclear ubiquitous casein and cyclin-dependent kinase substrate 1	7	0.696744	CDK2; CDK1;						xxxxxxxSPxxxxxx; xxxxxxxSPxKxxxx; xKxxxxxSPxxxxxx; xxxxxxxSxxKxxxx;
GTSE1 pS536				p03002	G2 and S phase-expressed protein 1	7	0				GO:0007017; P:microtubule-based process; GO:0006977; P:DNA damage response, signal transduction by p53 class mediator resulting in cell cycle arrest;			xxxxxxxSxxxxPxx; xxxxxxxSPxxxxxx; xxxxxVxSPxxxxxx; xxxxxxxSxxxVxxx;
TUBB8 seq: 63 - 77 no mod				p02999	Tubulin beta-8 chain	7	0.0997799				GO:0051258; P:protein polymerization; GO:0007017; P:microtubule-based process;
CHAMP1 pS416				p02996	Chromosome alignment-maintaining phosphoprotein 1	7	0							xxxxxxxSPxxxxxx; xxxxxxxSPxxSxxx; xxxxxPxSPxxxxxx; xxxxxxxSxxxxxDx;
PML pS527	**			p02992	Protein PML	7	0.466906	ERK2; ERK1;		TGF-beta receptor signaling; Validated transcriptional targets of TAp63 isoforms; mTOR signaling pathway; p73 transcription factor network; Direct p53 effectors;	GO:1902187; P:negative regulation of viral release from host cell; GO:0051457; P:maintenance of protein location in nucleus; GO:0060444; P:branching involved in mammary gland duct morphogenesis; GO:0002230; P:positive regulation of defense response to virus by host; GO:0071353; P:cellular response to interleukin-4; GO:0030099; P:myeloid cell differentiation; GO:0090398; P:cellular senescence; GO:…	GO:0048384; P:retinoic acid receptor signaling pathway; GO:0007179; P:transforming growth factor beta receptor signaling pathway; GO:0060333; P:interferon-gamma-mediated signaling pathway; GO:0019221; P:cytokine-mediated signaling pathway;	GO:0045343; P:regulation of MHC class I biosynthetic process; GO:0043161; P:proteasome-mediated ubiquitin-dependent protein catabolic process;	xxxxxxxSPxxxxxx; xxxxxPxSPxxxxxx; xxxxGxxSPxxxxxx; xxLxxxxSxxxxxxx; xxLxxxxSxxxxxxx; xxxxxxxSxRxxxxx; xxxxxxxSxRxxxxx;
SRFBP1 pS203		*		p02989	Serum response factor-binding protein 1	7	0.0926024				GO:0006355; P:regulation of transcription, DNA-templated; GO:0006351; P:transcription, DNA-templated;			xxxxxxxSPxxxxxx; xxxxxxxSPxKxxxx; xxVxxxxSxxxxxxx; xxxxxxxSxxKxxxx;
TJP2 pS266				p02984	Tight junction protein ZO-2	7	0			Validated targets of C-MYC transcriptional repression;	GO:0046939; P:nucleotide phosphorylation; GO:0010033; P:response to organic substance; GO:0006915; P:apoptotic process; GO:0006921; P:cellular component disassembly involved in execution phase of apoptosis; GO:0035329; P:hippo signaling;	GO:0035329; P:hippo signaling;		xxxxxxxSPxxxxxx; xxxxxQxSPxxxxxx; xxxxLxxSxxxxxxx; xxxxxxxSxxxRxxx; xxExxxxSxxxxxxx;
CHAMP1 pS603	*		*	p02980	Chromosome alignment-maintaining phosphoprotein 1	7	0.772917							xxxxxxxSxxxxxDx; xxxxxxxSxExxxxx;
CDK5RAP2 pS1529			*	p02973	CDK5 regulatory subunit-associated protein 2	7	0.296813				GO:0000132; P:establishment of mitotic spindle orientation; GO:0045664; P:regulation of neuron differentiation; GO:0051297; P:centrosome organization; GO:0022008; P:neurogenesis; GO:0001578; P:microtubule bundle formation; GO:0045665; P:negative regulation of neuron differentiation; GO:0000226; P:microtubule cytoskeleton organization; GO:0007059; P:chromosome segregation; GO:0007420; P:brain deve…			xxxxxxxSxxxLxxx; xxxxxRxSxxxxxxx; xxxxxxxSxxExxxx;
TLE3 seq: 282 - 300 + Phospho (ST)	***		***	p02966	Transducin-like enhancer protein 3	7	0.332215				GO:0009887; P:organ morphogenesis; GO:0006355; P:regulation of transcription, DNA-templated; GO:0006351; P:transcription, DNA-templated; GO:0007219; P:Notch signaling pathway; GO:0016055; P:Wnt signaling pathway; GO:0007165; P:signal transduction;	GO:0007219; P:Notch signaling pathway; GO:0016055; P:Wnt signaling pathway; GO:0007165; P:signal transduction;
PRPF4B seq: 429 - 440 + 2 Phospho (ST)				p02964	Serine/threonine-protein kinase PRP4 homolog	7	1.9631				GO:0006468; P:protein phosphorylation; GO:0000398; P:mRNA splicing, via spliceosome; GO:0008380; P:RNA splicing;
EEF1B2 pS106	*		*	p02959	Elongation factor 1-beta	7	0.464109		Akt-CAMK2; EGFRinh2 (PD-153035); CAMKinh2 (KN-62); CAMKinh1 (KN-93); AKTinh2 (MK-2206); AKTinh1 (Akt Inhibitor VIII);		GO:0006414; P:translational elongation; GO:0006412; P:translation; GO:0010467; P:gene expression; GO:0044267; P:cellular protein metabolic process;		GO:0044267; P:cellular protein metabolic process;	xxIxxxxSxxxxxxx; xxxxLxxSxxxxxxx; xxxxxxxSxxExxxx; xxxxxxxSxxExExx; xxxxxxxSxDEExxx; xxxxxxxSDxxxExx; xxxxxxxSDxExxxx; xxxxxxxSDxExExx; xxxxxxxSDDExxxx;
NPM1 pS70			*	p02952	Nucleophosmin	7	0.507451	CDK2; CDK1;	Up with IGF - down with PKCinh2 (Bisindolylmaleimide-1); Up with EGF - down with PKCinh2 (Bisindolylmaleimide-1); Up with IGF - down with p70S6Kinh1 (PF-4708671); Up with EGF - down with p70S6Kinh1 (PF-4708671); Up with IGF - down with AKTinh1 (Akt Inhibitor VIII); Up with EGF - down with AKTinh1 (Akt Inhibitor VIII); PKCinh2 (Bisindolylmaleimide-1); p70S6Kinh1 (PF-4708671); AKTinh1 (Akt Inhibito…	BARD1 signaling events; Aurora B signaling; HIF-1-alpha transcription factor network; Validated targets of C-MYC transcriptional activation;	GO:0034080; P:CENP-A containing nucleosome assembly at centromere; GO:0006913; P:nucleocytoplasmic transport; GO:0007569; P:cell aging; GO:0051259; P:protein oligomerization; GO:0008104; P:protein localization; GO:0006950; P:response to stress; GO:0006334; P:nucleosome assembly; GO:0006886; P:intracellular protein transport; GO:0008285; P:negative regulation of cell proliferation; GO:0016032; P:v…	GO:0007165; P:signal transduction;			NPM1	RNA binding protein; Translation	P06748	4869	NPM1	5q35.1	human	S70	PHOSPHORYLATION	459898	EAMNYEGsPIKVTLA	Nucleoplasmin	molecular association, regulation; intracellular localization; phosphorylation	cell cycle regulation	Cdc25C(INDUCES)		19933706	3	39	27	mutation of S10/S70 to alanine increases CDK1 Y15 phosphorylation; mutation of S10/70 to glutamate decreases Cdc25C S216 phosphorylation	NPM1	NPM_HUMAN	NPM1(S70)	Nucleophosmin;	NPM1; Synonyms=NPM;		GO:0034080; P:CENP-A containing nucleosome assembly at centromere;GO:0006913; P:nucleocytoplasmic transport;GO:0007569; P:cell aging;GO:0051259; P:protein oligomerization;GO:0008104; P:protein localization;GO:0006950; P:response to stress;GO:0006334; P:nucleosome assembly;GO:0006886; P:intracellular protein transport;GO:0008285; P:negative regulation of cell proliferation;GO:0016032; P:viral proc…
NPM1 pS70	*		*	p02951	Nucleophosmin	7	0.932065	CDK2; CDK1;	Up with IGF - down with PKCinh2 (Bisindolylmaleimide-1); Up with EGF - down with PKCinh2 (Bisindolylmaleimide-1); Up with IGF - down with p70S6Kinh1 (PF-4708671); Up with EGF - down with p70S6Kinh1 (PF-4708671); Up with IGF - down with AKTinh1 (Akt Inhibitor VIII); Up with EGF - down with AKTinh1 (Akt Inhibitor VIII); PKCinh2 (Bisindolylmaleimide-1); p70S6Kinh1 (PF-4708671); AKTinh1 (Akt Inhibito…	BARD1 signaling events; Aurora B signaling; HIF-1-alpha transcription factor network; Validated targets of C-MYC transcriptional activation;	GO:0034080; P:CENP-A containing nucleosome assembly at centromere; GO:0006913; P:nucleocytoplasmic transport; GO:0007569; P:cell aging; GO:0051259; P:protein oligomerization; GO:0008104; P:protein localization; GO:0006950; P:response to stress; GO:0006334; P:nucleosome assembly; GO:0006886; P:intracellular protein transport; GO:0008285; P:negative regulation of cell proliferation; GO:0016032; P:v…	GO:0007165; P:signal transduction;			NPM1	RNA binding protein; Translation	P06748	4869	NPM1	5q35.1	human	S70	PHOSPHORYLATION	459898	EAMNYEGsPIKVTLA	Nucleoplasmin	molecular association, regulation; intracellular localization; phosphorylation	cell cycle regulation	Cdc25C(INDUCES)		19933706	3	39	27	mutation of S10/S70 to alanine increases CDK1 Y15 phosphorylation; mutation of S10/70 to glutamate decreases Cdc25C S216 phosphorylation	NPM1	NPM_HUMAN	NPM1(S70)	Nucleophosmin;	NPM1; Synonyms=NPM;		GO:0034080; P:CENP-A containing nucleosome assembly at centromere;GO:0006913; P:nucleocytoplasmic transport;GO:0007569; P:cell aging;GO:0051259; P:protein oligomerization;GO:0008104; P:protein localization;GO:0006950; P:response to stress;GO:0006334; P:nucleosome assembly;GO:0006886; P:intracellular protein transport;GO:0008285; P:negative regulation of cell proliferation;GO:0016032; P:viral proc…
NPM1 pS70	*			p02950	Nucleophosmin	7	0.618182	CDK2; CDK1;	Up with IGF - down with PKCinh2 (Bisindolylmaleimide-1); Up with EGF - down with PKCinh2 (Bisindolylmaleimide-1); Up with IGF - down with p70S6Kinh1 (PF-4708671); Up with EGF - down with p70S6Kinh1 (PF-4708671); Up with IGF - down with AKTinh1 (Akt Inhibitor VIII); Up with EGF - down with AKTinh1 (Akt Inhibitor VIII); PKCinh2 (Bisindolylmaleimide-1); p70S6Kinh1 (PF-4708671); AKTinh1 (Akt Inhibito…	BARD1 signaling events; Aurora B signaling; HIF-1-alpha transcription factor network; Validated targets of C-MYC transcriptional activation;	GO:0034080; P:CENP-A containing nucleosome assembly at centromere; GO:0006913; P:nucleocytoplasmic transport; GO:0007569; P:cell aging; GO:0051259; P:protein oligomerization; GO:0008104; P:protein localization; GO:0006950; P:response to stress; GO:0006334; P:nucleosome assembly; GO:0006886; P:intracellular protein transport; GO:0008285; P:negative regulation of cell proliferation; GO:0016032; P:v…	GO:0007165; P:signal transduction;			NPM1	RNA binding protein; Translation	P06748	4869	NPM1	5q35.1	human	S70	PHOSPHORYLATION	459898	EAMNYEGsPIKVTLA	Nucleoplasmin	molecular association, regulation; intracellular localization; phosphorylation	cell cycle regulation	Cdc25C(INDUCES)		19933706	3	39	27	mutation of S10/S70 to alanine increases CDK1 Y15 phosphorylation; mutation of S10/70 to glutamate decreases Cdc25C S216 phosphorylation	NPM1	NPM_HUMAN	NPM1(S70)	Nucleophosmin;	NPM1; Synonyms=NPM;		GO:0034080; P:CENP-A containing nucleosome assembly at centromere;GO:0006913; P:nucleocytoplasmic transport;GO:0007569; P:cell aging;GO:0051259; P:protein oligomerization;GO:0008104; P:protein localization;GO:0006950; P:response to stress;GO:0006334; P:nucleosome assembly;GO:0006886; P:intracellular protein transport;GO:0008285; P:negative regulation of cell proliferation;GO:0016032; P:viral proc…
NPM1 pS70				p02948	Nucleophosmin	7	0.15401	CDK2; CDK1;	Up with IGF - down with PKCinh2 (Bisindolylmaleimide-1); Up with EGF - down with PKCinh2 (Bisindolylmaleimide-1); Up with IGF - down with p70S6Kinh1 (PF-4708671); Up with EGF - down with p70S6Kinh1 (PF-4708671); Up with IGF - down with AKTinh1 (Akt Inhibitor VIII); Up with EGF - down with AKTinh1 (Akt Inhibitor VIII); PKCinh2 (Bisindolylmaleimide-1); p70S6Kinh1 (PF-4708671); AKTinh1 (Akt Inhibito…	BARD1 signaling events; Aurora B signaling; HIF-1-alpha transcription factor network; Validated targets of C-MYC transcriptional activation;	GO:0034080; P:CENP-A containing nucleosome assembly at centromere; GO:0006913; P:nucleocytoplasmic transport; GO:0007569; P:cell aging; GO:0051259; P:protein oligomerization; GO:0008104; P:protein localization; GO:0006950; P:response to stress; GO:0006334; P:nucleosome assembly; GO:0006886; P:intracellular protein transport; GO:0008285; P:negative regulation of cell proliferation; GO:0016032; P:v…	GO:0007165; P:signal transduction;			NPM1	RNA binding protein; Translation	P06748	4869	NPM1	5q35.1	human	S70	PHOSPHORYLATION	459898	EAMNYEGsPIKVTLA	Nucleoplasmin	molecular association, regulation; intracellular localization; phosphorylation	cell cycle regulation	Cdc25C(INDUCES)		19933706	3	39	27	mutation of S10/S70 to alanine increases CDK1 Y15 phosphorylation; mutation of S10/70 to glutamate decreases Cdc25C S216 phosphorylation	NPM1	NPM_HUMAN	NPM1(S70)	Nucleophosmin;	NPM1; Synonyms=NPM;		GO:0034080; P:CENP-A containing nucleosome assembly at centromere;GO:0006913; P:nucleocytoplasmic transport;GO:0007569; P:cell aging;GO:0051259; P:protein oligomerization;GO:0008104; P:protein localization;GO:0006950; P:response to stress;GO:0006334; P:nucleosome assembly;GO:0006886; P:intracellular protein transport;GO:0008285; P:negative regulation of cell proliferation;GO:0016032; P:viral proc…
EIF4B seq: 526 - 545 + Phospho (ST)	**			p02947	Eukaryotic translation initiation factor 4B	7	0.450369			mTOR signaling pathway;	GO:0000289; P:nuclear-transcribed mRNA poly(A) tail shortening; GO:0007018; P:microtubule-based movement; GO:0019886; P:antigen processing and presentation of exogenous peptide antigen via MHC class II; GO:0007411; P:axon guidance; GO:0007596; P:blood coagulation; GO:0006446; P:regulation of translational initiation; GO:0006413; P:translational initiation; GO:0006412; P:translation; GO:0010467; P…	GO:0008286; P:insulin receptor signaling pathway;	GO:0000288; P:nuclear-transcribed mRNA catabolic process, deadenylation-dependent decay; GO:0016071; P:mRNA metabolic process; GO:0016070; P:RNA metabolic process; GO:0044267; P:cellular protein metabolic process;	xxxxxxxSRxxxxxx; xxxxxxxSxxxxDxx;
DYNC1LI1 pS207	*		***	p02945	Cytoplasmic dynein 1 light intermediate chain 1	7	0.394582		AKTinh2 (MK-2206); AKTinh1 (Akt Inhibitor VIII);		GO:0007018; P:microtubule-based movement; GO:0006810; P:transport; GO:0016032; P:viral process; GO:0007067; P:mitosis;			xxxxxxxSPxxxxxx; xxxxxxxSPxRxxxx; xxxxxPxSPxxxxxx; xGxxxPxSPxxxxxx; xxxxFxxSxxxxxxx; xxxxxxxSxxxRxxx; xxxxxxxSxxRRxxx; xxExxxxSxxxxxxx;
ALDOC seq: 141 - 149 no mod	***			p02941	Fructose-bisphosphate aldolase C	7	1.87381				GO:0051290; P:protein heterotetramerization; GO:0010243; P:response to organonitrogen compound; GO:0006094; P:gluconeogenesis; GO:0014070; P:response to organic cyclic compound; GO:0031100; P:organ regeneration; GO:0051289; P:protein homotetramerization; GO:0030855; P:epithelial cell differentiation; GO:0007568; P:aging; GO:0001666; P:response to hypoxia; GO:0006915; P:apoptotic process; GO:00060…		GO:0006096; P:glycolysis; GO:0006006; P:glucose metabolic process; GO:0005975; P:carbohydrate metabolic process; GO:0044281; P:small molecule metabolic process;
MCM3 seq: 701 - 724 + Phospho (ST); Phospho (Y)				p02935	DNA replication licensing factor MCM3	7	0.0935173	CDK2;		E2F transcription factor network;	GO:0006270; P:DNA replication initiation; GO:0006271; P:DNA strand elongation involved in DNA replication; GO:0006260; P:DNA replication; GO:0000082; P:G1/S transition of mitotic cell cycle; GO:0000278; P:mitotic cell cycle;
HNRNPH3 seq: 288 - 301 no mod			*	p02928	Heterogeneous nuclear ribonucleoprotein H3	7	0.278744				GO:0006396; P:RNA processing; GO:0030855; P:epithelial cell differentiation; GO:0000398; P:mRNA splicing, via spliceosome; GO:0008380; P:RNA splicing;
HDAC4 pT278	**	**	**	p02927	Histone deacetylase 4	7	1.13622			Sumoylation by RanBP2 regulates transcriptional repression; Signaling events mediated by HDAC Class III; Signaling events mediated by HDAC Class II; Validated nuclear estrogen receptor alpha network; Signaling events mediated by HDAC Class I;	GO:0033235; P:positive regulation of protein sumoylation; GO:0014898; P:cardiac muscle hypertrophy in response to stress; GO:0043393; P:regulation of protein binding; GO:0002076; P:osteoblast development; GO:0016575; P:histone deacetylation; GO:0042113; P:B cell activation; GO:0070555; P:response to interleukin-1; GO:0045668; P:negative regulation of osteoblast differentiation; GO:0030183; P:B ce…			xxxxxxxSxxKxxxx;
VIM pS459				p02926	Vimentin	7	0.607245	Mos;		Aurora B signaling; Caspase cascade in apoptosis;	GO:0045109; P:intermediate filament organization; GO:0010977; P:negative regulation of neuron projection development; GO:0030049; P:muscle filament sliding; GO:0006928; P:cellular component movement; GO:0016032; P:viral process; GO:0006915; P:apoptotic process; GO:0006921; P:cellular component disassembly involved in execution phase of apoptosis;			xxVxxxxSxxxxxxx; xxxxxxxSQxxxxxx; xxxxxxSSxxxxxLx; xxxxxxxSxxxxDxx; xxxxxxxSxxxDxxx;
MAP4 pT571	*			p02924	Microtubule-associated protein 4	7	0.488285				GO:0007052; P:mitotic spindle organization; GO:0051301; P:cell division;			xxxxxxxSPxxxxxx; xxxxxxxSPxKxxxx; xxxxxNxSPxxxxxx; xxLxxxxSxxxxxxx; xxLxxxxSxxxxxxx; xxxxxxxSxxKxxxx; xxxxxxxSxxxDxxx;
FIP1L1 pS492 pS500			*	p02923	Pre-mRNA 3'-end-processing factor FIP1	7	0.120411				GO:0042130; P:negative regulation of T cell proliferation; GO:0031398; P:positive regulation of protein ubiquitination; GO:0050728; P:negative regulation of inflammatory response; GO:0006879; P:cellular iron ion homeostasis; GO:0006397; P:mRNA processing; GO:0015031; P:protein transport; GO:0010629; P:negative regulation of gene expression; GO:0043162; P:ubiquitin-dependent protein catabolic proc…	GO:0043123; P:positive regulation of I-kappaB kinase/NF-kappaB signaling; GO:0007165; P:signal transduction;	GO:0043162; P:ubiquitin-dependent protein catabolic process via the multivesicular body sorting pathway; GO:0045732; P:positive regulation of protein catabolic process;	xxxxxxxSxSPxxxx; xxxxxxxSPxxxxxx; xxxxxxxSPxxSxxx; xxxxRxxSPxxxxxx; xxxxRxxSPSPxxxx; xxxxRxxSxxxxxxx; xxRxxxxSxxxxxxx; xxRxxxxSxSxxxxx; xxRxRxxSxxxxxxx;
FIP1L1 seq: 490 - 504 + Phospho (ST)	*			p02922	Pre-mRNA 3'-end-processing factor FIP1	7	0.265571				GO:0042130; P:negative regulation of T cell proliferation; GO:0031398; P:positive regulation of protein ubiquitination; GO:0050728; P:negative regulation of inflammatory response; GO:0006879; P:cellular iron ion homeostasis; GO:0006397; P:mRNA processing; GO:0015031; P:protein transport; GO:0010629; P:negative regulation of gene expression; GO:0043162; P:ubiquitin-dependent protein catabolic proc…	GO:0043123; P:positive regulation of I-kappaB kinase/NF-kappaB signaling; GO:0007165; P:signal transduction;	GO:0043162; P:ubiquitin-dependent protein catabolic process via the multivesicular body sorting pathway; GO:0045732; P:positive regulation of protein catabolic process;
SYVC_HUMAN seq: 935 - 942 no mod			*	p02916		7	0.644751				GO:0006418; P:tRNA aminoacylation for protein translation; GO:0010467; P:gene expression;
PRDX1 seq: 28 - 35 no mod				p02912	Peroxiredoxin-1	7	0			Coregulation of Androgen receptor activity;	GO:0019430; P:removal of superoxide radicals; GO:0042267; P:natural killer cell mediated cytotoxicity; GO:0001895; P:retina homeostasis; GO:0001501; P:skeletal system development; GO:0008283; P:cell proliferation; GO:0042744; P:hydrogen peroxide catabolic process;		GO:0042744; P:hydrogen peroxide catabolic process;
PSMD2 pS16				p02909	26S proteasome non-ATPase regulatory subunit 2	7	0.228006				GO:0000209; P:protein polyubiquitination; GO:0002479; P:antigen processing and presentation of exogenous peptide antigen via MHC class I, TAP-dependent; GO:0042590; P:antigen processing and presentation of exogenous peptide antigen via MHC class I; GO:0002474; P:antigen processing and presentation of peptide antigen via MHC class I; GO:0016032; P:viral process; GO:0042981; P:regulation of apoptot…		GO:0042176; P:regulation of protein catabolic process; GO:0006521; P:regulation of cellular amino acid metabolic process; GO:0031145; P:anaphase-promoting complex-dependent proteasomal ubiquitin-dependent protein catabolic process; GO:0034641; P:cellular nitrogen compound metabolic process; GO:0016071; P:mRNA metabolic process; GO:0016070; P:RNA metabolic process; GO:0044281; P:small molecule met…	xxxxxxxSxxxxPxx; xxxxxxxSPxxxxxx; xxxxxQxSPxxxxxx; xxVxxxxSxxxxxxx;
PSMD2 pS16	*	*		p02908	26S proteasome non-ATPase regulatory subunit 2	7	0.678287				GO:0000209; P:protein polyubiquitination; GO:0002479; P:antigen processing and presentation of exogenous peptide antigen via MHC class I, TAP-dependent; GO:0042590; P:antigen processing and presentation of exogenous peptide antigen via MHC class I; GO:0002474; P:antigen processing and presentation of peptide antigen via MHC class I; GO:0016032; P:viral process; GO:0042981; P:regulation of apoptot…		GO:0042176; P:regulation of protein catabolic process; GO:0006521; P:regulation of cellular amino acid metabolic process; GO:0031145; P:anaphase-promoting complex-dependent proteasomal ubiquitin-dependent protein catabolic process; GO:0034641; P:cellular nitrogen compound metabolic process; GO:0016071; P:mRNA metabolic process; GO:0016070; P:RNA metabolic process; GO:0044281; P:small molecule met…	xxxxxxxSxxxxPxx; xxxxxxxSPxxxxxx; xxxxxQxSPxxxxxx; xxVxxxxSxxxxxxx;
RYBP seq: 95 - 105 + Phospho (ST)		**		p02904	RING1 and YY1-binding protein	7	0.768505			E2F transcription factor network;	GO:0007275; P:multicellular organismal development; GO:0006915; P:apoptotic process; GO:0000122; P:negative regulation of transcription from RNA polymerase II promoter; GO:0006351; P:transcription, DNA-templated;
HSP90AA1 pS231	*	*		p02903	Heat shock protein HSP 90-alpha	7	0.799906			ErbB receptor signaling network; Hypoxic and oxygen homeostasis regulation of HIF-1-alpha; VEGFR1 specific signals; Signaling events mediated by HDAC Class II; IL2 signaling events mediated by PI3K; Class I PI3K signaling events mediated by Akt; Integrin-linked kinase signaling; LKB1 signaling events; Class I PI3K signaling events; Regulation of Androgen receptor activity; Signaling events mediat…	GO:0051131; P:chaperone-mediated protein complex assembly; GO:0006839; P:mitochondrial transport; GO:0050999; P:regulation of nitric-oxide synthase activity; GO:0006986; P:response to unfolded protein; GO:0007411; P:axon guidance; GO:0045087; P:innate immune response; GO:0000086; P:G2/M transition of mitotic cell cycle; GO:0000278; P:mitotic cell cycle; GO:0046209; P:nitric oxide metabolic proces…	GO:0038096; P:Fc-gamma receptor signaling pathway involved in phagocytosis; GO:0007165; P:signal transduction;	GO:0046209; P:nitric oxide metabolic process; GO:0045429; P:positive regulation of nitric oxide biosynthetic process; GO:0006200; P:ATP catabolic process; GO:0044281; P:small molecule metabolic process;	xxxxKxxSxxxxxxx; xxRxxxxSxxxxxxx; xxRxKxxSxxxxxxx; xxxxxxxSxxExxxx; xxxxxxxSxxExExx; xxxxxxxSDxxxExx; xxxxxxxSDxExxxx; xxxxxxxSDxExExx; xxxxxxxSDDExxxx;
HTATSF1 pS579	*		*	p02894	HIV Tat-specific factor 1	7	0.965391				GO:0019079; P:viral genome replication; GO:0032784; P:regulation of DNA-templated transcription, elongation; GO:0006357; P:regulation of transcription from RNA polymerase II promoter; GO:0006351; P:transcription, DNA-templated;			xxxxxxxSxxxLxxx; xxLxxxxSxxxxxxx; xxLxxxxSxxxxxxx; xxxxxxxSxxExxxx; xxxxExxSxxxxxxx; xxxxExxSExExxxx;
HTATSF1 pS579	***			p02893	HIV Tat-specific factor 1	7	0.306284				GO:0019079; P:viral genome replication; GO:0032784; P:regulation of DNA-templated transcription, elongation; GO:0006357; P:regulation of transcription from RNA polymerase II promoter; GO:0006351; P:transcription, DNA-templated;			xxxxxxxSxxxLxxx; xxLxxxxSxxxxxxx; xxLxxxxSxxxxxxx; xxxxxxxSxxExxxx; xxxxExxSxxxxxxx; xxxxExxSExExxxx;
BCLAF1 pS512				p02888	Bcl-2-associated transcription factor 1	7	0.0855737				GO:0043065; P:positive regulation of apoptotic process; GO:0006915; P:apoptotic process; GO:2001244; P:positive regulation of intrinsic apoptotic signaling pathway; GO:0045892; P:negative regulation of transcription, DNA-templated; GO:0006351; P:transcription, DNA-templated;			xxxxxxxSPxxxxxx; xKxxxxxSPxxxxxx; xxxxFxxSxxxxxxx;
CDK11B pS283	**		**	p02885	Cyclin-dependent kinase 11B	7	0.62706		AKTinh1 (Akt Inhibitor VIII);		GO:0001558; P:regulation of cell growth; GO:0006468; P:protein phosphorylation; GO:0008283; P:cell proliferation; GO:0006915; P:apoptotic process; GO:0007067; P:mitosis; GO:0006355; P:regulation of transcription, DNA-templated;			xxxxxxxSxxxRxxx; xxxxxxxSxxExxxx; xxxxxxxSDxExxxx;
PRR14L pS1029			*	p02884	Protein PRR14L	7	0.330322				GO:0006952; P:defense response;			xxxxxxxSxxxRxxx; xxxxxxxSxxExxxx; xxxxxxxSDxExxxx;
EIF4EBP1 seq: 74 - 99 + Phospho (ST)	**		*	p02882	Eukaryotic translation initiation factor 4E-binding protein 1	7	1.14185			Signaling mediated by p38-alpha and p38-beta; Insulin Pathway; mTOR signaling pathway; Signaling events mediated by Hepatocyte Growth Factor Receptor (c-Met);	GO:0031333; P:negative regulation of protein complex assembly; GO:0002931; P:response to ischemia; GO:0030324; P:lung development; GO:0045471; P:response to ethanol; GO:0045931; P:positive regulation of mitotic cell cycle; GO:0000082; P:G1/S transition of mitotic cell cycle; GO:0045947; P:negative regulation of translational initiation; GO:0006413; P:translational initiation; GO:0006412; P:transl…	GO:0031929; P:TOR signaling; GO:0008286; P:insulin receptor signaling pathway;	GO:0044267; P:cellular protein metabolic process;
STMN2 pS80			*	p02879	Stathmin-2	7	0.703878				GO:0007026; P:negative regulation of microtubule depolymerization; GO:0010977; P:negative regulation of neuron projection development; GO:0010976; P:positive regulation of neuron projection development; GO:1990090; P:cellular response to nerve growth factor stimulus;	GO:1990090; P:cellular response to nerve growth factor stimulus;		xxxxxxxSxxxIxxx; xxxxKxxSLxxxxxx; xxxxKxxSLxxxxxx; xxxxKxxSxxxxxxx; xxKxxxxSxxxxxxx; xxKxKxxSxxxxxxx; xxxxxxxSxxExxxx; xxxxxxxSxExxxxx; xxxxxxxSxEExxxx;
ZC3H14 pS515				p02875	Zinc finger CCCH domain-containing protein 14	7	0.213623							xxxxxxxSPxxxxxx; xxxxxPxSPxxxxxx; xxxxKxxSPxxxxxx; xxxxxxxSxxxIxxx; xxxxKxxSxxxxxxx;
UBL7 pS230				p02869	Ubiquitin-like protein 7	7	0.0277459		Up with IGF - down with PKCinh2 (Bisindolylmaleimide-1); Up with IGF - down with PKCinh1 (Go-6976); Up with IGF - down with PI3Kinh2 (PI-103); Up with IGF - down with p70S6Kinh2 (DG2); Up with IGF - down with p70S6Kinh1 (PF-4708671); p70S6K-PKC; PKCinh2 (Bisindolylmaleimide-1); PKCinh1 (Go-6976); PI3Kinh2 (PI-103); p70S6Kinh2 (DG2); p70S6Kinh1 (PF-4708671);					xxLxxxxSxxxxxxx; xxxxxGxSxxxxxxx; xxLxxxxSxxxxxxx; xxxxxxxSxxxxDxx; xxxxxxxSxxxDxxx; xxxxxxxSxxExxxx; xxxxxxxSxDEDxxx; xxxxxxxSDxExxxx; xxxxxxxSDxExDxx; xxxxxxxSDDExxxx; xxxxExxSxxxxxxx;
YWHAE seq: 226 - 244 no mod			*	p02863	14-3-3 protein epsilon	7	0.225944			p38 signaling mediated by MAPKAP kinases; Insulin-mediated glucose transport; Lissencephaly gene (LIS1) in neuronal migration and development; IGF1 pathway; Signaling events mediated by HDAC Class II; Class I PI3K signaling events mediated by Akt; Trk receptor signaling mediated by PI3K and PLC-gamma; LKB1 signaling events; a6b1 and a6b4 Integrin signaling; FoxO family signaling; TGF-beta recepto…	GO:0060306; P:regulation of membrane repolarization; GO:0086091; P:regulation of heart rate by cardiac conduction; GO:0021766; P:hippocampus development; GO:0006605; P:protein targeting; GO:0021987; P:cerebral cortex development; GO:0021762; P:substantia nigra development; GO:0001764; P:neuron migration; GO:0061024; P:membrane organization; GO:0016032; P:viral process; GO:0043281; P:regulation of…	GO:0035329; P:hippo signaling; GO:0048011; P:neurotrophin TRK receptor signaling pathway; GO:0035556; P:intracellular signal transduction;
YWHAE seq: 226 - 244 no mod				p02862	14-3-3 protein epsilon	7	0.339169			p38 signaling mediated by MAPKAP kinases; Insulin-mediated glucose transport; Lissencephaly gene (LIS1) in neuronal migration and development; IGF1 pathway; Signaling events mediated by HDAC Class II; Class I PI3K signaling events mediated by Akt; Trk receptor signaling mediated by PI3K and PLC-gamma; LKB1 signaling events; a6b1 and a6b4 Integrin signaling; FoxO family signaling; TGF-beta recepto…	GO:0060306; P:regulation of membrane repolarization; GO:0086091; P:regulation of heart rate by cardiac conduction; GO:0021766; P:hippocampus development; GO:0006605; P:protein targeting; GO:0021987; P:cerebral cortex development; GO:0021762; P:substantia nigra development; GO:0001764; P:neuron migration; GO:0061024; P:membrane organization; GO:0016032; P:viral process; GO:0043281; P:regulation of…	GO:0035329; P:hippo signaling; GO:0048011; P:neurotrophin TRK receptor signaling pathway; GO:0035556; P:intracellular signal transduction;
YWHAG seq: 228 - 247 no mod	**			p02859	14-3-3 protein gamma	7	0.491941			p38 signaling mediated by MAPKAP kinases; Insulin-mediated glucose transport; IL3-mediated signaling events; Class I PI3K signaling events mediated by Akt; Trk receptor signaling mediated by PI3K and PLC-gamma; LKB1 signaling events; a6b1 and a6b4 Integrin signaling; FoxO family signaling; Role of Calcineurin-dependent NFAT signaling in lymphocytes; mTOR signaling pathway; Regulation of nuclear b…	GO:0071901; P:negative regulation of protein serine/threonine kinase activity; GO:0045664; P:regulation of neuron differentiation; GO:0048167; P:regulation of synaptic plasticity; GO:0006605; P:protein targeting; GO:0032869; P:cellular response to insulin stimulus; GO:0061024; P:membrane organization; GO:0006915; P:apoptotic process; GO:0000086; P:G2/M transition of mitotic cell cycle; GO:0000278…	GO:0009966; P:regulation of signal transduction; GO:0006469; P:negative regulation of protein kinase activity;
HSPA2 seq: 455 - 461 no mod				p02855	Heat shock-related 70 kDa protein 2	7	0.402285				GO:0007141; P:male meiosis I; GO:0007140; P:male meiosis; GO:0006986; P:response to unfolded protein; GO:0007286; P:spermatid development;
TJP2 pS986	*	**		p02850	Tight junction protein ZO-2	7	0.382224			Validated targets of C-MYC transcriptional repression;	GO:0046939; P:nucleotide phosphorylation; GO:0010033; P:response to organic substance; GO:0006915; P:apoptotic process; GO:0006921; P:cellular component disassembly involved in execution phase of apoptosis; GO:0035329; P:hippo signaling;	GO:0035329; P:hippo signaling;		xxxxxxxSPxxxxxx; xxxxKxxSPxxxxxx; xxLxxxxSxxxxxxx; xxLxxxxSxxxxxxx; xxLxKxxSxxxxxxx; xxxxKxxSxxxxxxx; xxxxxxxSxxxExEx;
ZNF703 pS252		*		p02845	Zinc finger protein 703	7	0.46427				GO:0060644; P:mammary gland epithelial cell differentiation; GO:0071392; P:cellular response to estradiol stimulus; GO:0010718; P:positive regulation of epithelial to mesenchymal transition; GO:0030335; P:positive regulation of cell migration; GO:0008284; P:positive regulation of cell proliferation; GO:0051726; P:regulation of cell cycle; GO:0045892; P:negative regulation of transcription, DNA-te…	GO:0017015; P:regulation of transforming growth factor beta receptor signaling pathway;		xxxxxxxSPxxxxxx; xxxxxKxSxxxxxxx; xxxxxxxSxExxxxx;
ZNF703 pS252		*		p02844	Zinc finger protein 703	7	0.594301				GO:0060644; P:mammary gland epithelial cell differentiation; GO:0071392; P:cellular response to estradiol stimulus; GO:0010718; P:positive regulation of epithelial to mesenchymal transition; GO:0030335; P:positive regulation of cell migration; GO:0008284; P:positive regulation of cell proliferation; GO:0051726; P:regulation of cell cycle; GO:0045892; P:negative regulation of transcription, DNA-te…	GO:0017015; P:regulation of transforming growth factor beta receptor signaling pathway;		xxxxxxxSPxxxxxx; xxxxxKxSxxxxxxx; xxxxxxxSxExxxxx;
CDK12 pS148	***	***	**	p02842	Cyclin-dependent kinase 12	7	1.04639				GO:0046777; P:protein autophosphorylation; GO:0006397; P:mRNA processing; GO:0008380; P:RNA splicing;			xxMxxxxSxxxxxxx; xxMxxxxSxxxxxxx; xxxxxRxSxxxxxxx; xxxxDxxSxxxxxxx; xxxxDRxSxxxxxxx;
USP42 pS856				p02838	Ubiquitin carboxyl-terminal hydrolase 42	7	-0.0023599		CAMKinh2 (KN-62);		GO:0016579; P:protein deubiquitination; GO:0007283; P:spermatogenesis; GO:0030154; P:cell differentiation; GO:0006511; P:ubiquitin-dependent protein catabolic process;		GO:0006511; P:ubiquitin-dependent protein catabolic process;	xxxxxxxSPxxxxxx; xxxxxGxSxxxxxxx; xxxxExxSxxxxxxx;
SPEN seq: 1628 - 1656 + 2 Phospho (ST)	*			p02837	Msx2-interacting protein	7	0.311348			Notch-mediated HES/HEY network; Notch signaling pathway;	GO:0050769; P:positive regulation of neurogenesis; GO:0016032; P:viral process; GO:0045892; P:negative regulation of transcription, DNA-templated; GO:0045893; P:positive regulation of transcription, DNA-templated; GO:0000122; P:negative regulation of transcription from RNA polymerase II promoter; GO:0007219; P:Notch signaling pathway;	GO:0007219; P:Notch signaling pathway;
NUP98 seq: 617 - 633 + Phospho (ST)	**	*		p02836	Nuclear pore complex protein Nup98-Nup96	7	0.458456				GO:0006913; P:nucleocytoplasmic transport; GO:0010827; P:regulation of glucose transport; GO:0007077; P:mitotic nuclear envelope disassembly; GO:0008645; P:hexose transport; GO:0015758; P:glucose transport; GO:0051028; P:mRNA transport; GO:0055085; P:transmembrane transport; GO:0016032; P:viral process; GO:0006260; P:DNA replication; GO:0000278; P:mitotic cell cycle; GO:0005975; P:carbohydrate me…	GO:0019221; P:cytokine-mediated signaling pathway;	GO:0005975; P:carbohydrate metabolic process; GO:0044281; P:small molecule metabolic process;
RIMS2 pT689 pS691	**			p02834	Regulating synaptic membrane exocytosis protein 2	7	0.451213				GO:0017156; P:calcium ion-dependent exocytosis; GO:0017157; P:regulation of exocytosis; GO:0030073; P:insulin secretion; GO:0042391; P:regulation of membrane potential; GO:0006886; P:intracellular protein transport; GO:0019933; P:cAMP-mediated signaling;	GO:0019933; P:cAMP-mediated signaling;		xxVxxxxSxxxxxxx; xxxxxxxSxxxRxxx; xxxxxKxSxxxxxxx;
ZNF800 seq: 316 - 338 + Phospho (ST)				p02831	Zinc finger protein 800	7	0.00237362				GO:0006355; P:regulation of transcription, DNA-templated; GO:0006351; P:transcription, DNA-templated;
GPSM1 seq: 444 - 453 no mod				p02829	G-protein-signaling modulator 1	7	0.138441				GO:0007399; P:nervous system development; GO:0030154; P:cell differentiation; GO:0008277; P:regulation of G-protein coupled receptor protein signaling pathway;	GO:0008277; P:regulation of G-protein coupled receptor protein signaling pathway;
YWHAZ seq: 213 - 222 no mod			*	p02824	14-3-3 protein zeta/delta	7	0.68099			p38 signaling mediated by MAPKAP kinases; Insulin-mediated glucose transport; IL3-mediated signaling events; IGF1 pathway; Alpha4 beta1 integrin signaling events; Class I PI3K signaling events mediated by Akt; Trk receptor signaling mediated by PI3K and PLC-gamma; GMCSF-mediated signaling events; ATR signaling pathway; LKB1 signaling events; a6b1 and a6b4 Integrin signaling; FoxO family signaling…	GO:0006626; P:protein targeting to mitochondrion; GO:0061024; P:membrane organization; GO:0030168; P:platelet activation; GO:0007596; P:blood coagulation; GO:0043066; P:negative regulation of apoptotic process; GO:0006915; P:apoptotic process; GO:1900740; P:positive regulation of protein insertion into mitochondrial membrane involved in apoptotic signaling pathway; GO:0097193; P:intrinsic apoptot…	GO:0007165; P:signal transduction;	GO:0016071; P:mRNA metabolic process; GO:0016070; P:RNA metabolic process;
BCLAF1 pS198	**		*	p02822	Bcl-2-associated transcription factor 1	7	0.930845				GO:0043065; P:positive regulation of apoptotic process; GO:0006915; P:apoptotic process; GO:2001244; P:positive regulation of intrinsic apoptotic signaling pathway; GO:0045892; P:negative regulation of transcription, DNA-templated; GO:0006351; P:transcription, DNA-templated;			xxxxxxxSxxExxxx;
LAMC1 seq: 1358 - 1371 no mod			**	p02817	Laminin subunit gamma-1	7	0.560013			Alpha6 beta4 integrin-ligand interactions; Beta3 integrin cell surface interactions; a6b1 and a6b4 Integrin signaling; Beta1 integrin cell surface interactions; Regulation of nuclear SMAD2/3 signaling;	GO:0031581; P:hemidesmosome assembly; GO:0007492; P:endoderm development; GO:0034446; P:substrate adhesion-dependent cell spreading; GO:0050679; P:positive regulation of epithelial cell proliferation; GO:0022617; P:extracellular matrix disassembly; GO:0006461; P:protein complex assembly; GO:0016477; P:cell migration; GO:0030198; P:extracellular matrix organization; GO:0007411; P:axon guidance; GO…
PPHLN1 seq: 203 - 216 + Phospho (ST)				p02816	Periphilin-1	7	0.173313				GO:0031424; P:keratinization;
WNK1 seq: 2022 - 2039 + Phospho (ST)		**	***	p02814	Serine/threonine-protein kinase WNK1	7	1.15441	mTOR;			GO:0048666; P:neuron development; GO:0010923; P:negative regulation of phosphatase activity; GO:0006811; P:ion transport; GO:0006468; P:protein phosphorylation; GO:0035556; P:intracellular signal transduction;	GO:0035556; P:intracellular signal transduction;		xxxxxxxSPxxxxxx; xxxxxPxSPxxxxxx; xGxxxPxSPxxxxxx; xxxxxxxSxxxLxxx;
RBMXL1 pS208		**		p02804	RNA binding motif protein, X-linked-like-1	7	0.271908				GO:0006397; P:mRNA processing; GO:0008380; P:RNA splicing;			xxxxxxxSPxxxxxx; xxxxKxxSPxxxxxx; xxLxxxxSxxxxxxx; xxLxxxxSxxxxxxx; xxLxKxxSxxxxxxx; xxxxKxxSxxxxxxx; xxxxxxxSxxxExEx;
PTGES3 pS113	**			p02803	Prostaglandin E synthase 3	7	0.59787	CK2A1;	CAMKinh2 (KN-62); CAMKinh1 (KN-93); AKTinh1 (Akt Inhibitor VIII);	Regulation of Telomerase;	GO:0019371; P:cyclooxygenase pathway; GO:0000723; P:telomere maintenance; GO:0001516; P:prostaglandin biosynthetic process; GO:0019369; P:arachidonic acid metabolic process; GO:0044281; P:small molecule metabolic process; GO:0007165; P:signal transduction;	GO:0007165; P:signal transduction;	GO:0001516; P:prostaglandin biosynthetic process; GO:0019369; P:arachidonic acid metabolic process; GO:0044281; P:small molecule metabolic process;	xxxxxxxSxxxMxxx; xxxWxxxSxxxxxxx; xxxxxxxSxxDxxxx; xxxxxxxSxExxxxx; xxxxxxxSxEDxxxx; xxxxxxDSDEDxxxx; xxxxExxSxxxxxxx;	TEBP	Chaperone; EC 5.3.99.3; Isomerase; Transferase	Q15185	10728	PTGES3	12q13.3|12	human	S113	PHOSPHORYLATION	451129	WKDWEDDsDEDMSNF	Pkinase_C	molecular association, regulation; enzymatic activity, induced		HSP90A(INDUCES); CK2A1(INDUCES)		15040786	3	65	368		PTGES3	TEBP_HUMAN	PTGES3(S113)	Prostaglandin E synthase 3;	PTGES3; Synonyms=P23, TEBP;		GO:0019371; P:cyclooxygenase pathway;GO:0000723; P:telomere maintenance;GO:0001516; P:prostaglandin biosynthetic process;GO:0019369; P:arachidonic acid metabolic process;GO:0044281; P:small molecule metabolic process;
PTGES3 pS113	**			p02802	Prostaglandin E synthase 3	7	0.525187	CK2A1;	CAMKinh2 (KN-62); CAMKinh1 (KN-93); AKTinh1 (Akt Inhibitor VIII);	Regulation of Telomerase;	GO:0019371; P:cyclooxygenase pathway; GO:0000723; P:telomere maintenance; GO:0001516; P:prostaglandin biosynthetic process; GO:0019369; P:arachidonic acid metabolic process; GO:0044281; P:small molecule metabolic process; GO:0007165; P:signal transduction;	GO:0007165; P:signal transduction;	GO:0001516; P:prostaglandin biosynthetic process; GO:0019369; P:arachidonic acid metabolic process; GO:0044281; P:small molecule metabolic process;	xxxxxxxSxxxMxxx; xxxWxxxSxxxxxxx; xxxxxxxSxxDxxxx; xxxxxxxSxExxxxx; xxxxxxxSxEDxxxx; xxxxxxDSDEDxxxx; xxxxExxSxxxxxxx;	TEBP	Chaperone; EC 5.3.99.3; Isomerase; Transferase	Q15185	10728	PTGES3	12q13.3|12	human	S113	PHOSPHORYLATION	451129	WKDWEDDsDEDMSNF	Pkinase_C	molecular association, regulation; enzymatic activity, induced		HSP90A(INDUCES); CK2A1(INDUCES)		15040786	3	65	368		PTGES3	TEBP_HUMAN	PTGES3(S113)	Prostaglandin E synthase 3;	PTGES3; Synonyms=P23, TEBP;		GO:0019371; P:cyclooxygenase pathway;GO:0000723; P:telomere maintenance;GO:0001516; P:prostaglandin biosynthetic process;GO:0019369; P:arachidonic acid metabolic process;GO:0044281; P:small molecule metabolic process;
PTGES3 pS113	*			p02801	Prostaglandin E synthase 3	7	1.06669	CK2A1;	CAMKinh2 (KN-62); CAMKinh1 (KN-93); AKTinh1 (Akt Inhibitor VIII);	Regulation of Telomerase;	GO:0019371; P:cyclooxygenase pathway; GO:0000723; P:telomere maintenance; GO:0001516; P:prostaglandin biosynthetic process; GO:0019369; P:arachidonic acid metabolic process; GO:0044281; P:small molecule metabolic process; GO:0007165; P:signal transduction;	GO:0007165; P:signal transduction;	GO:0001516; P:prostaglandin biosynthetic process; GO:0019369; P:arachidonic acid metabolic process; GO:0044281; P:small molecule metabolic process;	xxxxxxxSxxxMxxx; xxxWxxxSxxxxxxx; xxxxxxxSxxDxxxx; xxxxxxxSxExxxxx; xxxxxxxSxEDxxxx; xxxxxxDSDEDxxxx; xxxxExxSxxxxxxx;	TEBP	Chaperone; EC 5.3.99.3; Isomerase; Transferase	Q15185	10728	PTGES3	12q13.3|12	human	S113	PHOSPHORYLATION	451129	WKDWEDDsDEDMSNF	Pkinase_C	molecular association, regulation; enzymatic activity, induced		HSP90A(INDUCES); CK2A1(INDUCES)		15040786	3	65	368		PTGES3	TEBP_HUMAN	PTGES3(S113)	Prostaglandin E synthase 3;	PTGES3; Synonyms=P23, TEBP;		GO:0019371; P:cyclooxygenase pathway;GO:0000723; P:telomere maintenance;GO:0001516; P:prostaglandin biosynthetic process;GO:0019369; P:arachidonic acid metabolic process;GO:0044281; P:small molecule metabolic process;
HNRNPK pS284				p02800	Heterogeneous nuclear ribonucleoprotein K	7	0.728197	ERK1;			GO:0048260; P:positive regulation of receptor-mediated endocytosis; GO:0006396; P:RNA processing; GO:0016032; P:viral process; GO:0000398; P:mRNA splicing, via spliceosome; GO:0008380; P:RNA splicing; GO:0010467; P:gene expression; GO:0045944; P:positive regulation of transcription from RNA polymerase II promoter; GO:0007165; P:signal transduction;	GO:0007165; P:signal transduction;		xxxxxxxSxxxxPxx; xxxxxxxSPxxxxxx; xxxxxxxSPxRxxxx; xxxxxxxSxRxxxxx; xxxxxxxSxRxxxxx; xRxxxxxSxxxxxxx; xxxxDxxSxxxxxxx;	hnRNP K	RNA binding protein; RNA splicing	P61978	3190	HNRNPK	9q21.32-q21.33	human	S284	PHOSPHORYLATION	448185	RRDYDDMsPRRGPPP		intracellular localization	translation, altered; transcription, altered	PPP1CA(INDUCES)		11231586; 16564677	4	51	161		HNRNPK	HNRPK_HUMAN	HNRNPK(S284)	Heterogeneous nuclear ribonucleoprotein K;	HNRNPK; Synonyms=HNRPK;		GO:0048260; P:positive regulation of receptor-mediated endocytosis;GO:0006396; P:RNA processing;GO:0016032; P:viral process;GO:0000398; P:mRNA splicing, via spliceosome;GO:0008380; P:RNA splicing;GO:0010467; P:gene expression;GO:0045944; P:positive regulation of transcription from RNA polymerase II promoter;
SRSF11 pS434	*			p02799	Serine/arginine-rich splicing factor 11	7	0.13853				GO:0031124; P:mRNA 3'-end processing; GO:0006406; P:mRNA export from nucleus; GO:0006397; P:mRNA processing; GO:0000398; P:mRNA splicing, via spliceosome; GO:0008380; P:RNA splicing; GO:0006369; P:termination of RNA polymerase II transcription; GO:0006366; P:transcription from RNA polymerase II promoter; GO:0010467; P:gene expression;			xxxxxxxSxxExxxx; xxExxxxSxxxxxxx;
TUBA1C seq: 431 - 449 no mod		**	**	p02798	Tubulin alpha-1C chain	7	0.586834				GO:0051258; P:protein polymerization; GO:0007017; P:microtubule-based process; GO:0051301; P:cell division; GO:0006457; P:protein folding; GO:0051084; P:'de novo' posttranslational protein folding; GO:0044267; P:cellular protein metabolic process;		GO:0044267; P:cellular protein metabolic process;
UTP14A pS29 pS31				p02795	U3 small nucleolar RNA-associated protein 14 homolog A	7	0.347934				GO:0006364; P:rRNA processing;			xxKxxxxSxxxxxxx; xxxxxxxSxxxDxxx; xxxxxxxSxxExxxx; xxxxxxxSxxExExx; xxxxxxxSExExExx;
ENO1 seq: 286 - 306 no mod	*			p02794	Alpha-enolase	7	0.329371			Notch signaling pathway; HIF-1-alpha transcription factor network; Validated targets of C-MYC transcriptional activation;	GO:0006094; P:gluconeogenesis; GO:0009615; P:response to virus; GO:0030308; P:negative regulation of cell growth; GO:0045892; P:negative regulation of transcription, DNA-templated; GO:0000122; P:negative regulation of transcription from RNA polymerase II promoter; GO:0006351; P:transcription, DNA-templated; GO:0006096; P:glycolysis; GO:0006006; P:glucose metabolic process; GO:0005975; P:carbohydr…		GO:0006096; P:glycolysis; GO:0006006; P:glucose metabolic process; GO:0005975; P:carbohydrate metabolic process; GO:0044281; P:small molecule metabolic process;
EIF4G1 pS1231				p02792	Eukaryotic translation initiation factor 4 gamma 1	7	0			Validated targets of C-MYC transcriptional activation;	GO:0000289; P:nuclear-transcribed mRNA poly(A) tail shortening; GO:0008219; P:cell death; GO:0016032; P:viral process; GO:0006446; P:regulation of translational initiation; GO:0006413; P:translational initiation; GO:0006412; P:translation; GO:0010467; P:gene expression; GO:0000288; P:nuclear-transcribed mRNA catabolic process, deadenylation-dependent decay; GO:0000184; P:nuclear-transcribed mRNA …	GO:0008286; P:insulin receptor signaling pathway; GO:0019221; P:cytokine-mediated signaling pathway;	GO:0000288; P:nuclear-transcribed mRNA catabolic process, deadenylation-dependent decay; GO:0000184; P:nuclear-transcribed mRNA catabolic process, nonsense-mediated decay; GO:0016071; P:mRNA metabolic process; GO:0016070; P:RNA metabolic process; GO:0044267; P:cellular protein metabolic process;	xxxxxPxSPLxxxxx; xxxxxxxSPxxxxxx; xxxxxxxSPxKxxxx; xxxxxPxSPxxxxxx; xxxxxxxSxxKxxxx;
HNRNPC pS299			*	p02787	Heterogeneous nuclear ribonucleoproteins C1/C2	7	0.434005	CK1A;		Regulation of Telomerase;	GO:0000398; P:mRNA splicing, via spliceosome; GO:0008380; P:RNA splicing; GO:0010467; P:gene expression;			xxxxxRxSxxxxxxx; xxxxxxxSxxxxxDx; xxxxxxxSxxxxDxx; xxxxDxxSxxxxxxx; xxxxDRxSxxxxxxx; xxExxxxSxxxxxxx;	hnRNP C1/C2	RNA binding protein; RNA splicing	P07910	3183	HNRNPC	14q11.2	human	S299	PHOSPHORYLATION	448834	EGEDDRDsANGEDDS	RP-C_C	molecular association, regulation			RNA(NOT_REPORTED)	15687492	3	30	87		HNRNPC	HNRPC_HUMAN	HNRNPC(S299)	Heterogeneous nuclear ribonucleoproteins C1/C2;	HNRNPC; Synonyms=HNRPC;		GO:0000398; P:mRNA splicing, via spliceosome;GO:0008380; P:RNA splicing;GO:0010467; P:gene expression;
YWHAE seq: 245 - 255 no mod			*	p02780	14-3-3 protein epsilon	7	0.300063			p38 signaling mediated by MAPKAP kinases; Insulin-mediated glucose transport; Lissencephaly gene (LIS1) in neuronal migration and development; IGF1 pathway; Signaling events mediated by HDAC Class II; Class I PI3K signaling events mediated by Akt; Trk receptor signaling mediated by PI3K and PLC-gamma; LKB1 signaling events; a6b1 and a6b4 Integrin signaling; FoxO family signaling; TGF-beta recepto…	GO:0060306; P:regulation of membrane repolarization; GO:0086091; P:regulation of heart rate by cardiac conduction; GO:0021766; P:hippocampus development; GO:0006605; P:protein targeting; GO:0021987; P:cerebral cortex development; GO:0021762; P:substantia nigra development; GO:0001764; P:neuron migration; GO:0061024; P:membrane organization; GO:0016032; P:viral process; GO:0043281; P:regulation of…	GO:0035329; P:hippo signaling; GO:0048011; P:neurotrophin TRK receptor signaling pathway; GO:0035556; P:intracellular signal transduction;
TUBAL3 seq: 104 - 112 no mod			**	p02773	Tubulin alpha chain-like 3	7	0.0793365				GO:0051258; P:protein polymerization; GO:0007017; P:microtubule-based process;
YBX1 seq: 257 - 279 no mod			**	p02769	Nuclease-sensitive element-binding protein 1	7	0.812836			Signaling events mediated by PTP1B;	GO:0051781; P:positive regulation of cell division; GO:0001701; P:in utero embryonic development; GO:0000398; P:mRNA splicing, via spliceosome; GO:0008380; P:RNA splicing; GO:0006366; P:transcription from RNA polymerase II promoter; GO:0000122; P:negative regulation of transcription from RNA polymerase II promoter; GO:0010467; P:gene expression; GO:0006355; P:regulation of transcription, DNA-temp…
HSP90AB4P seq: 162 - 171 no mod			**	p02767	Putative heat shock protein HSP 90-beta 4	7	0.167221				GO:0006950; P:response to stress; GO:0006457; P:protein folding;
PRKRA seq: 16 - 25 + Phospho (ST)	***	*	***	p02764	Interferon-inducible double stranded RNA-dependent protein kinase activator A	7	1.0068			Ceramide signaling pathway;	GO:0042474; P:middle ear morphogenesis; GO:0048705; P:skeletal system morphogenesis; GO:0043085; P:positive regulation of catalytic activity; GO:0009615; P:response to virus; GO:0006468; P:protein phosphorylation; GO:0008285; P:negative regulation of cell proliferation; GO:0006955; P:immune response; GO:2001244; P:positive regulation of intrinsic apoptotic signaling pathway; GO:0010467; P:gene ex…		GO:0034599; P:cellular response to oxidative stress;	xxLxxxxSxxxxxxx; xxLxxxxSxxxxxxx; xxLxRxxSxxxxxxx; xxxxRxxSxxxxxxx;
NUCKS1 pS214	*		**	p02758	Nuclear ubiquitous casein and cyclin-dependent kinase substrate 1	7	1.19374							xxxxxxxSPxxxxxx; xxxxxPxSPxxxxxx; xxxxEPxSPxxxxxx; xxxxxxxSxxExxxx; xxxxExxSxxxxxxx;
NUCKS1 pS214				p02757	Nuclear ubiquitous casein and cyclin-dependent kinase substrate 1	7	-0.0209487							xxxxxxxSPxxxxxx; xxxxxPxSPxxxxxx; xxxxEPxSPxxxxxx; xxxxxxxSxxExxxx; xxxxExxSxxxxxxx;
GOLGA4 pS266			*	p02752	Golgin subfamily A member 4	7	0.391188				GO:0000042; P:protein targeting to Golgi; GO:0043001; P:Golgi to plasma membrane protein transport; GO:0016192; P:vesicle-mediated transport;			xxxxxxxSxxExxxx; xxxxxxxSDxExxxx; xxExxxxSxxxxxxx;
NOP58 pS502		*		p02751	Nucleolar protein 58	7	0.285544		AKTinh1 (Akt Inhibitor VIII);		GO:0016049; P:cell growth; GO:0006364; P:rRNA processing;			xxKxxxxSxxxxxxx; xxxxxxxSxxExxxx; xxxxxxxSxExxxxx; xxxxxxxSxEExxxx; xxxxExxSxxxxxxx; xxxxExxSExExxxx;	NOP5	Cell development/differentiation; RNA binding protein	Q9Y2X3	51602	NOP58	2q33.1	human	S502	PHOSPHORYLATION	459895	HIKEEPLsEEEPCTS		sumoylation				20797634	0	42	19	required for sumoylation of K497	NOP58	NOP58_HUMAN	NOP58(S502)	Nucleolar protein 58;	NOP58; Synonyms=NOL5, NOP5; ORFNames=HSPC120;		GO:0016049; P:cell growth;GO:0006364; P:rRNA processing;
NOP56 seq: 565 - 578 + Phospho (ST)		*		p02749	Nucleolar protein 56	7	0.355763				GO:0006364; P:rRNA processing; GO:0008219; P:cell death;
ZRANB2 pS120	*			p02747	Zinc finger Ran-binding domain-containing protein 2	7	0.431664				GO:0006397; P:mRNA processing; GO:0008380; P:RNA splicing; GO:0006355; P:regulation of transcription, DNA-templated;
ZRANB2 pS120		*	*	p02746	Zinc finger Ran-binding domain-containing protein 2	7	0.599686				GO:0006397; P:mRNA processing; GO:0008380; P:RNA splicing; GO:0006355; P:regulation of transcription, DNA-templated;
YY1 pS118				p02740	Transcriptional repressor protein YY1	7	0.87688	CK2A1;		Notch-mediated HES/HEY network; p53 pathway; Notch signaling pathway; Signaling events mediated by HDAC Class I; mTOR signaling pathway; E2F transcription factor network;	GO:0010225; P:response to UV-C; GO:0048593; P:camera-type eye morphogenesis; GO:0051276; P:chromosome organization; GO:0034644; P:cellular response to UV; GO:0000724; P:double-strand break repair via homologous recombination; GO:0009952; P:anterior/posterior pattern specification; GO:0006974; P:cellular response to DNA damage stimulus; GO:0007283; P:spermatogenesis; GO:0030154; P:cell differentia…			xxVxxxxSxxxxxxx; xxxxxxxSxxxRxxx;	YY1	C2H2-type zinc finger protein; Cell development/differentiation; Transcription factor	P25490	7528	YY1	14q	human	S118	PHOSPHORYLATION	460025	EVVGGDDsDGLRAED		protein stabilization				22184066	1	14	0	prevention of phosphorylation at this site enhances YY1 cleavage by caspase 7 during apoptosis	YY1	TYY1_HUMAN	YY1(S118)	Transcriptional repressor protein YY1;	YY1; Synonyms=INO80S;		GO:0010225; P:response to UV-C;GO:0048593; P:camera-type eye morphogenesis;GO:0051276; P:chromosome organization;GO:0034644; P:cellular response to UV;GO:0000724; P:double-strand break repair via homologous recombination;GO:0009952; P:anterior/posterior pattern specification;GO:0006974; P:cellular response to DNA damage stimulus;GO:0007283; P:spermatogenesis;GO:0030154; P:cell differentiation;GO:…
HTATSF1 pS624	**		*	p02739	HIV Tat-specific factor 1	7	0.856546				GO:0019079; P:viral genome replication; GO:0032784; P:regulation of DNA-templated transcription, elongation; GO:0006357; P:regulation of transcription from RNA polymerase II promoter; GO:0006351; P:transcription, DNA-templated;			xxxxxxxSxxKxxxx; xRxxxxxSxxxxxxx; xxxxxxxSxxxExEx; xxxxxxxSxExxxxx; xxxxxxxSDxxxExx; xxxxDxxSxxxxxxx; xxExxxxSxxxxxxx;
HTATSF1 pS624	***		**	p02738	HIV Tat-specific factor 1	7	0.844282				GO:0019079; P:viral genome replication; GO:0032784; P:regulation of DNA-templated transcription, elongation; GO:0006357; P:regulation of transcription from RNA polymerase II promoter; GO:0006351; P:transcription, DNA-templated;			xxxxxxxSxxKxxxx; xRxxxxxSxxxxxxx; xxxxxxxSxxxExEx; xxxxxxxSxExxxxx; xxxxxxxSDxxxExx; xxxxDxxSxxxxxxx; xxExxxxSxxxxxxx;
NAP1L4 pS125	***	*	*	p02737	Nucleosome assembly protein 1-like 4	7	0.706275		AKTinh1 (Akt Inhibitor VIII);		GO:0006334; P:nucleosome assembly;			xxxxxxxSxxxExEx; xxxxxxxSxxExxxx; xxxxxxxSxxExExx; xxxxxxxSExExExx; xxxxExxSxxxxxxx; xxxxExxSExExxxx; xxExxxxSxxxxxxx;
PGRMC1 pS181	*			p02736	Membrane-associated progesterone receptor component 1	7	0.506718				GO:0007411; P:axon guidance;			xxxxxxxSxxxxPxx; xxxxxxxSxxExxxx; xxxxxxxSxExxxxx; xxxxxxxSxEExxxx; xxxxxxxSDxExxxx; xxxxxxxSDEExxxx; xxExxxxSxxxxxxx;	PGRMC1	Membrane protein, integral; Receptor, misc.	O00264	10857	PGRMC1	Xq22-q24	human	S181	PHOSPHORYLATION	452525	GEEPTVYsDEEEPKD			cell cycle regulation; apoptosis, altered; apoptosis, induced			19340614; 18922159	2	57	145		PGRMC1	PGRC1_HUMAN	PGRMC1(S181)	Membrane-associated progesterone receptor component 1;	PGRMC1; Synonyms=HPR6.6, PGRMC;		GO:0007411; P:axon guidance;
NASP pT477 pS480	**	**	*	p02731	Nuclear autoantigenic sperm protein	7	1.28641				GO:0001824; P:blastocyst development; GO:0015031; P:protein transport; GO:0008283; P:cell proliferation; GO:0006260; P:DNA replication; GO:0007049; P:cell cycle;			xxKxxxxSxxxxxxx; xxxxxxxSxxxxxDx;
WTAP seq: 295 - 312 + Phospho (ST)			*	p02724	Pre-mRNA-splicing regulator WTAP	7	0.515882				GO:0006397; P:mRNA processing; GO:0007049; P:cell cycle; GO:0008380; P:RNA splicing;
TPR seq: 1176 - 1191 + Phospho (ST)	**		*	p02717	Nucleoprotein TPR	7	0.70819				GO:0046827; P:positive regulation of protein export from nucleus; GO:0042307; P:positive regulation of protein import into nucleus; GO:0034605; P:cellular response to heat; GO:0010827; P:regulation of glucose transport; GO:0007094; P:mitotic spindle assembly checkpoint; GO:0006606; P:protein import into nucleus; GO:0007077; P:mitotic nuclear envelope disassembly; GO:0008645; P:hexose transport; G…	GO:0019221; P:cytokine-mediated signaling pathway;	GO:0005975; P:carbohydrate metabolic process; GO:0044281; P:small molecule metabolic process;	xxxxLxxSxxxxxxx; xxxxxxxSxxExxxx;
PNN pS347	**	*		p02714	Pinin	7	1.41517				GO:0007155; P:cell adhesion; GO:0000398; P:mRNA splicing, via spliceosome; GO:0006355; P:regulation of transcription, DNA-templated; GO:0006351; P:transcription, DNA-templated;			xxIxxxxSxxxxxxx; xxxxxxxSxxExxxx; xxxxxxxSxxExExx; xxxxxxxSDxxxExx; xxxxxxxSDxExxxx; xxxxxxxSDxExExx;
TUBA1C seq: 113 - 121 no mod		*		p02712	Tubulin alpha-1C chain	7	-0.0489622				GO:0051258; P:protein polymerization; GO:0007017; P:microtubule-based process; GO:0051301; P:cell division; GO:0006457; P:protein folding; GO:0051084; P:'de novo' posttranslational protein folding; GO:0044267; P:cellular protein metabolic process;		GO:0044267; P:cellular protein metabolic process;
EPB41L2 pS715	**	*		p02708	Band 4.1-like protein 2	7	0.349588				GO:0030866; P:cortical actin cytoskeleton organization;			xxxxxxxSxxxxPxx; xxxxxxxSPxxxxxx; xxxxKxxSPxxxxxx; xxxxKxxSxxxxxxx;
FGFR1OP pS156 pS160	*		*	p02703	FGFR1 oncogene partner	7	0.331251		Up with IGF - down with AKTinh2 (MK-2206); Up with EGF - down with AKTinh2 (MK-2206); Up with IGF - down with AKTinh1 (Akt Inhibitor VIII); Up with EGF - down with AKTinh1 (Akt Inhibitor VIII); AKTinh2 (MK-2206); AKTinh1 (Akt Inhibitor VIII);		GO:0034453; P:microtubule anchoring; GO:0030307; P:positive regulation of cell growth; GO:0018108; P:peptidyl-tyrosine phosphorylation; GO:0030335; P:positive regulation of cell migration; GO:0008284; P:positive regulation of cell proliferation; GO:0000086; P:G2/M transition of mitotic cell cycle; GO:0000278; P:mitotic cell cycle; GO:0006469; P:negative regulation of protein kinase activity;	GO:0006469; P:negative regulation of protein kinase activity;		xxxxxxxSxxxxPxx; xxxxxxxSPxxxxxx; xxxxxxxSPxxSxxx; xxxxxxxSPxKxxxx; xxxxxVxSPxxxxxx; xxLxxxxSxxxxxxx; xxLxxxxSxxxxxxx; xxxxxxxSxxKxxxx; xxxxDxxSxxxxxxx;
PWP1 pS50				p02701	Periodic tryptophan protein 1 homolog	7	0.0430818				GO:0006351; P:transcription, DNA-templated;			xxxxxGxSxxxxxxx; xxxxGxGSxxxxxxx; xxxxxxxSxxExxxx; xxxxxxxSxExxxxx; xxxxxxxSxEExxxx; xxxxxxxSDxExxxx; xxxxxxxSDEExxxx; xxExxxxSxxxxxxx;
SRRM1 pT220				p02697	Serine/arginine repetitive matrix protein 1	7	0				GO:0031124; P:mRNA 3'-end processing; GO:0006406; P:mRNA export from nucleus; GO:0000375; P:RNA splicing, via transesterification reactions; GO:0000398; P:mRNA splicing, via spliceosome; GO:0008380; P:RNA splicing; GO:0006369; P:termination of RNA polymerase II transcription; GO:0006366; P:transcription from RNA polymerase II promoter; GO:0010467; P:gene expression;			xxxxxxxSPxxxxxx; xxxxKxxSPxxxxxx; xxxxxxKSxxxxxxx; xxxxKxxSxxxxxxx; xxxxxxxSxExxxxx; xxExxxxSxxxxxxx;
BCL11A seq: 321 - 341 + 2 Phospho (ST)		*		p02695	B-cell lymphoma/leukemia 11A	7	0.207269				GO:0030517; P:negative regulation of axon extension; GO:0030217; P:T cell differentiation; GO:0016925; P:protein sumoylation; GO:0010977; P:negative regulation of neuron projection development; GO:0010976; P:positive regulation of neuron projection development; GO:0030183; P:B cell differentiation; GO:0010629; P:negative regulation of gene expression; GO:0045944; P:positive regulation of transcri…			xxxxxxxSSPxxxxx; xxxxxxxSxxxLxxx; xxLxxxxSxxxxxxx; xxLxxxxSxxxxxxx;
MAP1A seq: 1666 - 1681 + Phospho (ST)	***		***	p02694	Microtubule-associated protein 1A	7	1.99435				GO:0000226; P:microtubule cytoskeleton organization; GO:0007605; P:sensory perception of sound;
STK3 pS316		*		p02689	Serine/threonine-protein kinase 3	7	0.157882				GO:0046621; P:negative regulation of organ growth; GO:0001841; P:neural tube formation; GO:0071902; P:positive regulation of protein serine/threonine kinase activity; GO:0046330; P:positive regulation of JNK cascade; GO:0007417; P:central nervous system development; GO:0006468; P:protein phosphorylation; GO:0008285; P:negative regulation of cell proliferation; GO:0043065; P:positive regulation of…	GO:0035329; P:hippo signaling; GO:0023014; P:signal transduction by phosphorylation; GO:0051897; P:positive regulation of protein kinase B signaling; GO:0090090; P:negative regulation of canonical Wnt signaling pathway; GO:0035556; P:intracellular signal transduction; GO:0007165; P:signal transduction;		xxxxxxxSxxxxxDx; xxxxxxxSxxDxxxx; xxxxxxxSxExxxxx; xxxxxxxSxEDxxxx; xxxxExxSxxxxxxx; xxExxxxSxxxxxxx;
DNAJC2 pS60 pS63	**	***		p02683	DnaJ homolog subfamily C member 2	7	0.565163		AKTinh1 (Akt Inhibitor VIII);		GO:0016568; P:chromatin modification; GO:0030308; P:negative regulation of cell growth; GO:0006260; P:DNA replication; GO:0045893; P:positive regulation of transcription, DNA-templated; GO:0006351; P:transcription, DNA-templated;			xxxxKxxSxxxxxxx; xxxxxxxSxxxxDxx; xxxxxxxSxxxExEx; xxxxxxxSxExxxxx; xxxxxxxSxExEDxx;
SRRM2 pS1320	*	***		p02681	Serine/arginine repetitive matrix protein 2	7	0.885761				GO:0000398; P:mRNA splicing, via spliceosome;			xxxxxxxSPxxxxxx; xxxxxxxSPxRxxxx; xxxxLxxSxxxxxxx; xxKxxxxSxxxxxxx;
MAP1A pS2022			**	p02675	Microtubule-associated protein 1A	7	0.292839				GO:0000226; P:microtubule cytoskeleton organization; GO:0007605; P:sensory perception of sound;			xxxxxxxSPxxxxxx; xxxxxPxSPxxxxxx; xxxxxxxSxxxLxxx; xxLxxxxSxxxxxxx; xxLxxxxSxxxxxxx;
NEXN pS80	*		*	p02672	Nexilin	7	0.410265				GO:0051493; P:regulation of cytoskeleton organization; GO:0030334; P:regulation of cell migration; GO:0006468; P:protein phosphorylation;			xxKxxxxSxxxxxxx; xxxxxxxSxxxxDxx; xxxxxxxSxxExxxx; xxxxxxxSxDEExxx; xxxxxxxSDxExxxx; xxxxxxxSDxExDxx; xxxxxxxSDDExxxx;
NUCKS1 pS113	*		***	p02671	Nuclear ubiquitous casein and cyclin-dependent kinase substrate 1	7	1.57869							xxMxxxxSxxxxxxx; xxMxxxxSxxxxxxx; xxxxxxxSxxExxxx; xxxxxxxSxxExExx; xxxxxxxSxExxxxx; xxxxxxxSxEExxxx; xxxxxxxSExExExx; xxxxDxxSxxxxxxx;
NUCKS1 pS113	*		*	p02670	Nuclear ubiquitous casein and cyclin-dependent kinase substrate 1	7	0.734212							xxMxxxxSxxxxxxx; xxMxxxxSxxxxxxx; xxxxxxxSxxExxxx; xxxxxxxSxxExExx; xxxxxxxSxExxxxx; xxxxxxxSxEExxxx; xxxxxxxSExExExx; xxxxDxxSxxxxxxx;
BAG6 pS973				p02668	Large proline-rich protein BAG6	7	0.203588				GO:0007130; P:synaptonemal complex assembly; GO:0045861; P:negative regulation of proteolysis; GO:0002376; P:immune system process; GO:0030324; P:lung development; GO:0050821; P:protein stabilization; GO:0001822; P:kidney development; GO:0016568; P:chromatin modification; GO:0042127; P:regulation of cell proliferation; GO:0009790; P:embryo development; GO:0007420; P:brain development; GO:0006810;…		GO:0032435; P:negative regulation of proteasomal ubiquitin-dependent protein catabolic process; GO:0006511; P:ubiquitin-dependent protein catabolic process;	xxMxxxxSxxxxxxx; xxMxxxxSxxxxxxx; xxxxxxxSxxExxxx; xxxxxxxSxxExExx; xxxxxxxSxExxxxx; xxxxxxxSxEExxxx; xxxxxxxSExExExx; xxxxDxxSxxxxxxx;
CLNS1A pS102		*		p02659	Methylosome subunit pICln	7	0.957568		AKTinh1 (Akt Inhibitor VIII);		GO:0000387; P:spliceosomal snRNP assembly; GO:0010467; P:gene expression; GO:0034660; P:ncRNA metabolic process; GO:0016070; P:RNA metabolic process;		GO:0034660; P:ncRNA metabolic process; GO:0016070; P:RNA metabolic process;	xxxxxxxSxxxVxxx; xxxxxxxSxxDxxxx; xxxxxxxSDxxxExx; xxxxxxxSDDDxxxx; xxxxxxDSxDxxxxx; xxxxExxSxxxxxxx; xxExxxxSxxxxxxx;
CIAPIN1 seq: 97 - 108 no mod		*	*	p02658	Anamorsin	7	0.723204				GO:0016226; P:iron-sulfur cluster assembly; GO:0030097; P:hemopoiesis; GO:0043066; P:negative regulation of apoptotic process; GO:0006915; P:apoptotic process; GO:0044281; P:small molecule metabolic process;		GO:0044281; P:small molecule metabolic process;
FIP1L1 seq: 488 - 504 + Phospho (ST)				p02655	Pre-mRNA 3'-end-processing factor FIP1	7	0.39972				GO:0042130; P:negative regulation of T cell proliferation; GO:0031398; P:positive regulation of protein ubiquitination; GO:0050728; P:negative regulation of inflammatory response; GO:0006879; P:cellular iron ion homeostasis; GO:0006397; P:mRNA processing; GO:0015031; P:protein transport; GO:0010629; P:negative regulation of gene expression; GO:0043162; P:ubiquitin-dependent protein catabolic proc…	GO:0043123; P:positive regulation of I-kappaB kinase/NF-kappaB signaling; GO:0007165; P:signal transduction;	GO:0043162; P:ubiquitin-dependent protein catabolic process via the multivesicular body sorting pathway; GO:0045732; P:positive regulation of protein catabolic process;	xxxxxxxSPxxxxxx; xxRxxxxSxxxxxxx; xxRxxxxSxSxxxxx;
RCOR1 pS257	**	*	***	p02653	REST corepressor 1	7	1.50866				GO:0007596; P:blood coagulation; GO:0016032; P:viral process; GO:0045892; P:negative regulation of transcription, DNA-templated; GO:0000122; P:negative regulation of transcription from RNA polymerase II promoter;			xxxxxxxSxxxLxxx; xxxxRxxSxxxxxxx; xxRxxxxSxxxxxxx; xxRxRxxSxxxxxxx; xxxxxxxSxxExxxx; xxxxxxxSxxExExx; xxxxxxxSExExExx; xxxERxxSxxExxxx;
TLE3 seq: 193 - 209 + Phospho (ST)	***	*		p02652	Transducin-like enhancer protein 3	7	0.0397038				GO:0009887; P:organ morphogenesis; GO:0006355; P:regulation of transcription, DNA-templated; GO:0006351; P:transcription, DNA-templated; GO:0007219; P:Notch signaling pathway; GO:0016055; P:Wnt signaling pathway; GO:0007165; P:signal transduction;	GO:0007219; P:Notch signaling pathway; GO:0016055; P:Wnt signaling pathway; GO:0007165; P:signal transduction;
SRRT seq: 64 - 70 + Phospho (ST)				p02650	Serrate RNA effector molecule homolog	7	0				GO:0097150; P:neuronal stem cell maintenance; GO:0046685; P:response to arsenic-containing substance; GO:0008283; P:cell proliferation; GO:0006355; P:regulation of transcription, DNA-templated; GO:0006351; P:transcription, DNA-templated;			xxxxxxxSPxxxxxx; xxxxxxxSPxRxxxx; xxxxxRxSPxxxxxx; xxxxxRxSxxxxxxx; xxRxxxxSxxxxxxx; xxxxExxSxxxxxxx;
HSP90AA1 seq: 251 - 269 + Phospho (ST)		*		p02642	Heat shock protein HSP 90-alpha	7	0.546702	CK2A1;		ErbB receptor signaling network; Hypoxic and oxygen homeostasis regulation of HIF-1-alpha; VEGFR1 specific signals; Signaling events mediated by HDAC Class II; IL2 signaling events mediated by PI3K; Class I PI3K signaling events mediated by Akt; Integrin-linked kinase signaling; LKB1 signaling events; Class I PI3K signaling events; Regulation of Androgen receptor activity; Signaling events mediat…	GO:0051131; P:chaperone-mediated protein complex assembly; GO:0006839; P:mitochondrial transport; GO:0050999; P:regulation of nitric-oxide synthase activity; GO:0006986; P:response to unfolded protein; GO:0007411; P:axon guidance; GO:0045087; P:innate immune response; GO:0000086; P:G2/M transition of mitotic cell cycle; GO:0000278; P:mitotic cell cycle; GO:0046209; P:nitric oxide metabolic proces…	GO:0038096; P:Fc-gamma receptor signaling pathway involved in phagocytosis; GO:0007165; P:signal transduction;	GO:0046209; P:nitric oxide metabolic process; GO:0045429; P:positive regulation of nitric oxide biosynthetic process; GO:0006200; P:ATP catabolic process; GO:0044281; P:small molecule metabolic process;	xxIxxxxSxxxxxxx; xxxxxxxSxxExxxx; xxxxxxxSxxExExx; xxxxxxxSxExxxxx; xxxxxxxSxEExxxx; xxxxxxxSDxxxExx; xxxxxxxSDxExxxx; xxxxxxxSDxExExx; xxxxxxxSDEExxxx; xxxxDxxSxxxxxxx;
HSP90AA1 pS263	*	**	*	p02641	Heat shock protein HSP 90-alpha	7	0.660524	CK2A1;		ErbB receptor signaling network; Hypoxic and oxygen homeostasis regulation of HIF-1-alpha; VEGFR1 specific signals; Signaling events mediated by HDAC Class II; IL2 signaling events mediated by PI3K; Class I PI3K signaling events mediated by Akt; Integrin-linked kinase signaling; LKB1 signaling events; Class I PI3K signaling events; Regulation of Androgen receptor activity; Signaling events mediat…	GO:0051131; P:chaperone-mediated protein complex assembly; GO:0006839; P:mitochondrial transport; GO:0050999; P:regulation of nitric-oxide synthase activity; GO:0006986; P:response to unfolded protein; GO:0007411; P:axon guidance; GO:0045087; P:innate immune response; GO:0000086; P:G2/M transition of mitotic cell cycle; GO:0000278; P:mitotic cell cycle; GO:0046209; P:nitric oxide metabolic proces…	GO:0038096; P:Fc-gamma receptor signaling pathway involved in phagocytosis; GO:0007165; P:signal transduction;	GO:0046209; P:nitric oxide metabolic process; GO:0045429; P:positive regulation of nitric oxide biosynthetic process; GO:0006200; P:ATP catabolic process; GO:0044281; P:small molecule metabolic process;	xxIxxxxSxxxxxxx; xxxxxxxSxxExxxx; xxxxxxxSxxExExx; xxxxxxxSxExxxxx; xxxxxxxSxEExxxx; xxxxxxxSDxxxExx; xxxxxxxSDxExxxx; xxxxxxxSDxExExx; xxxxxxxSDEExxxx; xxxxDxxSxxxxxxx;
HSP90AA1 pS263				p02640	Heat shock protein HSP 90-alpha	7	0.582963	CK2A1;		ErbB receptor signaling network; Hypoxic and oxygen homeostasis regulation of HIF-1-alpha; VEGFR1 specific signals; Signaling events mediated by HDAC Class II; IL2 signaling events mediated by PI3K; Class I PI3K signaling events mediated by Akt; Integrin-linked kinase signaling; LKB1 signaling events; Class I PI3K signaling events; Regulation of Androgen receptor activity; Signaling events mediat…	GO:0051131; P:chaperone-mediated protein complex assembly; GO:0006839; P:mitochondrial transport; GO:0050999; P:regulation of nitric-oxide synthase activity; GO:0006986; P:response to unfolded protein; GO:0007411; P:axon guidance; GO:0045087; P:innate immune response; GO:0000086; P:G2/M transition of mitotic cell cycle; GO:0000278; P:mitotic cell cycle; GO:0046209; P:nitric oxide metabolic proces…	GO:0038096; P:Fc-gamma receptor signaling pathway involved in phagocytosis; GO:0007165; P:signal transduction;	GO:0046209; P:nitric oxide metabolic process; GO:0045429; P:positive regulation of nitric oxide biosynthetic process; GO:0006200; P:ATP catabolic process; GO:0044281; P:small molecule metabolic process;	xxIxxxxSxxxxxxx; xxxxxxxSxxExxxx; xxxxxxxSxxExExx; xxxxxxxSxExxxxx; xxxxxxxSxEExxxx; xxxxxxxSDxxxExx; xxxxxxxSDxExxxx; xxxxxxxSDxExExx; xxxxxxxSDEExxxx; xxxxDxxSxxxxxxx;
HSP90AA1 pS263	*	**	**	p02639	Heat shock protein HSP 90-alpha	7	0.591749	CK2A1;		ErbB receptor signaling network; Hypoxic and oxygen homeostasis regulation of HIF-1-alpha; VEGFR1 specific signals; Signaling events mediated by HDAC Class II; IL2 signaling events mediated by PI3K; Class I PI3K signaling events mediated by Akt; Integrin-linked kinase signaling; LKB1 signaling events; Class I PI3K signaling events; Regulation of Androgen receptor activity; Signaling events mediat…	GO:0051131; P:chaperone-mediated protein complex assembly; GO:0006839; P:mitochondrial transport; GO:0050999; P:regulation of nitric-oxide synthase activity; GO:0006986; P:response to unfolded protein; GO:0007411; P:axon guidance; GO:0045087; P:innate immune response; GO:0000086; P:G2/M transition of mitotic cell cycle; GO:0000278; P:mitotic cell cycle; GO:0046209; P:nitric oxide metabolic proces…	GO:0038096; P:Fc-gamma receptor signaling pathway involved in phagocytosis; GO:0007165; P:signal transduction;	GO:0046209; P:nitric oxide metabolic process; GO:0045429; P:positive regulation of nitric oxide biosynthetic process; GO:0006200; P:ATP catabolic process; GO:0044281; P:small molecule metabolic process;	xxIxxxxSxxxxxxx; xxxxxxxSxxExxxx; xxxxxxxSxxExExx; xxxxxxxSxExxxxx; xxxxxxxSxEExxxx; xxxxxxxSDxxxExx; xxxxxxxSDxExxxx; xxxxxxxSDxExExx; xxxxxxxSDEExxxx; xxxxDxxSxxxxxxx;
HSP90AA1 seq: 251 - 270 + Phospho (ST)	**	**	**	p02638	Heat shock protein HSP 90-alpha	7	0.580709			ErbB receptor signaling network; Hypoxic and oxygen homeostasis regulation of HIF-1-alpha; VEGFR1 specific signals; Signaling events mediated by HDAC Class II; IL2 signaling events mediated by PI3K; Class I PI3K signaling events mediated by Akt; Integrin-linked kinase signaling; LKB1 signaling events; Class I PI3K signaling events; Regulation of Androgen receptor activity; Signaling events mediat…	GO:0051131; P:chaperone-mediated protein complex assembly; GO:0006839; P:mitochondrial transport; GO:0050999; P:regulation of nitric-oxide synthase activity; GO:0006986; P:response to unfolded protein; GO:0007411; P:axon guidance; GO:0045087; P:innate immune response; GO:0000086; P:G2/M transition of mitotic cell cycle; GO:0000278; P:mitotic cell cycle; GO:0046209; P:nitric oxide metabolic proces…	GO:0038096; P:Fc-gamma receptor signaling pathway involved in phagocytosis; GO:0007165; P:signal transduction;	GO:0046209; P:nitric oxide metabolic process; GO:0045429; P:positive regulation of nitric oxide biosynthetic process; GO:0006200; P:ATP catabolic process; GO:0044281; P:small molecule metabolic process;	xxxxxxxSxxKxxxx; xxxxxKxSxxxxxxx; xxKxxxxSxxxxxxx; xxxxExxSxxxxxxx;
HSP90AA1 pS263	**	*	*	p02637	Heat shock protein HSP 90-alpha	7	1.13754	CK2A1;		ErbB receptor signaling network; Hypoxic and oxygen homeostasis regulation of HIF-1-alpha; VEGFR1 specific signals; Signaling events mediated by HDAC Class II; IL2 signaling events mediated by PI3K; Class I PI3K signaling events mediated by Akt; Integrin-linked kinase signaling; LKB1 signaling events; Class I PI3K signaling events; Regulation of Androgen receptor activity; Signaling events mediat…	GO:0051131; P:chaperone-mediated protein complex assembly; GO:0006839; P:mitochondrial transport; GO:0050999; P:regulation of nitric-oxide synthase activity; GO:0006986; P:response to unfolded protein; GO:0007411; P:axon guidance; GO:0045087; P:innate immune response; GO:0000086; P:G2/M transition of mitotic cell cycle; GO:0000278; P:mitotic cell cycle; GO:0046209; P:nitric oxide metabolic proces…	GO:0038096; P:Fc-gamma receptor signaling pathway involved in phagocytosis; GO:0007165; P:signal transduction;	GO:0046209; P:nitric oxide metabolic process; GO:0045429; P:positive regulation of nitric oxide biosynthetic process; GO:0006200; P:ATP catabolic process; GO:0044281; P:small molecule metabolic process;	xxIxxxxSxxxxxxx; xxxxxxxSxxExxxx; xxxxxxxSxxExExx; xxxxxxxSxExxxxx; xxxxxxxSxEExxxx; xxxxxxxSDxxxExx; xxxxxxxSDxExxxx; xxxxxxxSDxExExx; xxxxxxxSDEExxxx; xxxxDxxSxxxxxxx;
HSP90AA1 seq: 251 - 274 + Phospho (ST)	**	**	*	p02636	Heat shock protein HSP 90-alpha	7	0.611816			ErbB receptor signaling network; Hypoxic and oxygen homeostasis regulation of HIF-1-alpha; VEGFR1 specific signals; Signaling events mediated by HDAC Class II; IL2 signaling events mediated by PI3K; Class I PI3K signaling events mediated by Akt; Integrin-linked kinase signaling; LKB1 signaling events; Class I PI3K signaling events; Regulation of Androgen receptor activity; Signaling events mediat…	GO:0051131; P:chaperone-mediated protein complex assembly; GO:0006839; P:mitochondrial transport; GO:0050999; P:regulation of nitric-oxide synthase activity; GO:0006986; P:response to unfolded protein; GO:0007411; P:axon guidance; GO:0045087; P:innate immune response; GO:0000086; P:G2/M transition of mitotic cell cycle; GO:0000278; P:mitotic cell cycle; GO:0046209; P:nitric oxide metabolic proces…	GO:0038096; P:Fc-gamma receptor signaling pathway involved in phagocytosis; GO:0007165; P:signal transduction;	GO:0046209; P:nitric oxide metabolic process; GO:0045429; P:positive regulation of nitric oxide biosynthetic process; GO:0006200; P:ATP catabolic process; GO:0044281; P:small molecule metabolic process;
HTATSF1 seq: 484 - 501 + Phospho (ST)				p02634	HIV Tat-specific factor 1	7	-0.0256421				GO:0019079; P:viral genome replication; GO:0032784; P:regulation of DNA-templated transcription, elongation; GO:0006357; P:regulation of transcription from RNA polymerase II promoter; GO:0006351; P:transcription, DNA-templated;			xxxxxxxSPxxxxxx; xxxxxxxSPxKxxxx; xxxxxxxSPxKxxKx; xxxxxxxSxxKxxxx; xRxxxxxSxxxxxxx; xxxxExxSxxxxxxx;
SPEN seq: 2113 - 2138 + 2 Phospho (ST)		*		p02630	Msx2-interacting protein	7	0.266507			Notch-mediated HES/HEY network; Notch signaling pathway;	GO:0050769; P:positive regulation of neurogenesis; GO:0016032; P:viral process; GO:0045892; P:negative regulation of transcription, DNA-templated; GO:0045893; P:positive regulation of transcription, DNA-templated; GO:0000122; P:negative regulation of transcription from RNA polymerase II promoter; GO:0007219; P:Notch signaling pathway;	GO:0007219; P:Notch signaling pathway;
PSMA3 pS250	*	*		p02629	Proteasome subunit alpha type-3	7	0.768205			Aurora B signaling;	GO:0000209; P:protein polyubiquitination; GO:0002479; P:antigen processing and presentation of exogenous peptide antigen via MHC class I, TAP-dependent; GO:0042590; P:antigen processing and presentation of exogenous peptide antigen via MHC class I; GO:0002474; P:antigen processing and presentation of peptide antigen via MHC class I; GO:0016032; P:viral process; GO:0042981; P:regulation of apoptot…		GO:0006521; P:regulation of cellular amino acid metabolic process; GO:0031145; P:anaphase-promoting complex-dependent proteasomal ubiquitin-dependent protein catabolic process; GO:0034641; P:cellular nitrogen compound metabolic process; GO:0016071; P:mRNA metabolic process; GO:0016070; P:RNA metabolic process; GO:0044281; P:small molecule metabolic process;	xxxxxxxYx; xxKxxxxSxxxxxxx; xxxxxxxSxxDxxxx; xxxxxxxSDDDxxxx; xxxxExxSxxxxxxx;
PSMA3 pS243				p02628	Proteasome subunit alpha type-3	7	0.0598115			Aurora B signaling;	GO:0000209; P:protein polyubiquitination; GO:0002479; P:antigen processing and presentation of exogenous peptide antigen via MHC class I, TAP-dependent; GO:0042590; P:antigen processing and presentation of exogenous peptide antigen via MHC class I; GO:0002474; P:antigen processing and presentation of peptide antigen via MHC class I; GO:0016032; P:viral process; GO:0042981; P:regulation of apoptot…		GO:0006521; P:regulation of cellular amino acid metabolic process; GO:0031145; P:anaphase-promoting complex-dependent proteasomal ubiquitin-dependent protein catabolic process; GO:0034641; P:cellular nitrogen compound metabolic process; GO:0016071; P:mRNA metabolic process; GO:0016070; P:RNA metabolic process; GO:0044281; P:small molecule metabolic process;	xxxxxKxSxxxxxxx; xxKxxxxSxxxxxxx; xxxxxxxSxxxxDxx; xxxxxxxSxxxExEx; xxxxxxxSxxExxxx;
HTATSF1 seq: 451 - 465 + Phospho (ST)				p02621	HIV Tat-specific factor 1	7	-0.122335				GO:0019079; P:viral genome replication; GO:0032784; P:regulation of DNA-templated transcription, elongation; GO:0006357; P:regulation of transcription from RNA polymerase II promoter; GO:0006351; P:transcription, DNA-templated;
HTATSF1 seq: 451 - 473 + Phospho (ST)	***		***	p02620	HIV Tat-specific factor 1	7	0.632227				GO:0019079; P:viral genome replication; GO:0032784; P:regulation of DNA-templated transcription, elongation; GO:0006357; P:regulation of transcription from RNA polymerase II promoter; GO:0006351; P:transcription, DNA-templated;
SATB2 seq: 592 - 613 + Phospho (ST)			*	p02617	DNA-binding protein SATB2	7	0.485089				GO:0071310; P:cellular response to organic substance; GO:0002076; P:osteoblast development; GO:0009880; P:embryonic pattern specification; GO:0048704; P:embryonic skeletal system morphogenesis; GO:0006338; P:chromatin remodeling; GO:0060021; P:palate development; GO:0051216; P:cartilage development; GO:0001764; P:neuron migration; GO:0000122; P:negative regulation of transcription from RNA polyme…			xxxxxxxSSPxxxxx; xxxxxxxSxxxRxxx; xxxxxKxSxxxxxxx;
LIMA1 pS490		***		p02608	LIM domain and actin-binding protein 1	7	0.189624			Stabilization and expansion of the E-cadherin adherens junction;	GO:0031529; P:ruffle organization; GO:0051017; P:actin filament bundle assembly;			xxxxxxxSPxxxxxx; xxxxxPxSPxxxxxx; xxRxxxxSxxxxxxx; xxxxxxxSxxxxDxx;
CDCA7L pS21				p02605	Cell division cycle-associated 7-like protein	7	0.307081		AKTinh1 (Akt Inhibitor VIII);		GO:0008284; P:positive regulation of cell proliferation; GO:0006355; P:regulation of transcription, DNA-templated; GO:0006351; P:transcription, DNA-templated;			xxIxxxxSxxxxxxx; xxxxxxxSxxExxxx; xxxxxxxSxDEExxx; xxxxxxxSDxExxxx; xxxxxxxSDDExxxx;
ZRANB2 pS153	***	*	**	p02596	Zinc finger Ran-binding domain-containing protein 2	7	0.462758				GO:0006397; P:mRNA processing; GO:0008380; P:RNA splicing; GO:0006355; P:regulation of transcription, DNA-templated;			xxxxxxxSxxxxxDx; xxxxxxxSxxDxxxx; xxxxxxxSxExxxxx; xxxxxxxSxEDxxxx; xxxxExxSxxxxxxx;
ZC3H13 pS198				p02587	Zinc finger CCCH domain-containing protein 13	7	0.535653							xxxxxxxSPxxxxxx; xxxxxxxSPxxxRxx; xxxxKxxSPxxxxxx; xxxxxxxSxxxVxxx; xxIxxxxSxxxxxxx; xxIxKxxSxxxxxxx; xxxxKxxSxxxxxxx; xxxxxxxSxExxxxx;
LIG1 seq: 41 - 54 + Phospho (ST)		*		p02582	DNA ligase 1	7	0.319896	CDK2;			GO:0006303; P:double-strand break repair via nonhomologous end joining; GO:0006297; P:nucleotide-excision repair, DNA gap filling; GO:0032201; P:telomere maintenance via semi-conservative replication; GO:0000722; P:telomere maintenance via recombination; GO:0006284; P:base-excision repair; GO:0042542; P:response to hydrogen peroxide; GO:0000723; P:telomere maintenance; GO:0000724; P:double-strand…		GO:0006259; P:DNA metabolic process;	xxxxxxxSxxxxPxx; xxxxxxxSPxxxxxx; xxxxxxxSPxKxxxx; xxVxxxxSxxxxxxx; xxxxxxxSxxxRxxx; xxxxxxxSxxKxxxx; xxxxExxSxxxxxxx;
SSB pS366				p02576	Lupus La protein	7	0.523137	CK2A1;		Regulation of p38-alpha and p38-beta; N-cadherin signaling events; FoxO family signaling; Arf6 trafficking events; E2F transcription factor network; ErbB1 downstream signaling;	GO:0086004; P:regulation of cardiac muscle cell contraction; GO:0019985; P:translesion synthesis; GO:0051926; P:negative regulation of calcium ion transport; GO:0060314; P:regulation of ryanodine-sensitive calcium-release channel activity; GO:0048738; P:cardiac muscle tissue development; GO:0048599; P:oocyte development; GO:0006303; P:double-strand break repair via nonhomologous end joining; GO:0…	GO:0007265; P:Ras protein signal transduction; GO:0007218; P:neuropeptide signaling pathway; GO:0048011; P:neurotrophin TRK receptor signaling pathway; GO:0007165; P:signal transduction;	GO:0008334; P:histone mRNA metabolic process; GO:0042136; P:neurotransmitter biosynthetic process; GO:0006750; P:glutathione biosynthetic process; GO:1901687; P:glutathione derivative biosynthetic process; GO:0019369; P:arachidonic acid metabolic process; GO:0006184; P:GTP catabolic process; GO:0006805; P:xenobiotic metabolic process; GO:0006511; P:ubiquitin-dependent protein catabolic process; G…		SSB	Transcription initiation complex	P05455	6741	SSB	2q31.1	human	S366	PHOSPHORYLATION	449301	GKKTKFAsDDEHDEH		activation; inhibition	transcription, induced; transcription, altered			18257391; 23231081; 9054510; 10983981	9	30	116	inhibits recycling of RNA pol III complexes; S366A mutant had reduced viral gene expression.	SSB	LA_HUMAN	SSB(S366)	Lupus La protein;	SSB;	GO:0007265; P:Ras protein signal transduction;GO:0007218; P:neuropeptide signaling pathway;GO:0048011; P:neurotrophin TRK receptor signaling pathway;	GO:0086004; P:regulation of cardiac muscle cell contraction;GO:0019985; P:translesion synthesis;GO:0051926; P:negative regulation of calcium ion transport;GO:0060314; P:regulation of ryanodine-sensitive calcium-release channel activity;GO:0048738; P:cardiac muscle tissue development;GO:0048599; P:oocyte development;GO:0006303; P:double-strand break repair via nonhomologous end joining;GO:0030889;…
SSB pS366	*	*		p02575	Lupus La protein	7	0.381272	CK2A1;		Regulation of p38-alpha and p38-beta; N-cadherin signaling events; FoxO family signaling; Arf6 trafficking events; E2F transcription factor network; ErbB1 downstream signaling;	GO:0086004; P:regulation of cardiac muscle cell contraction; GO:0019985; P:translesion synthesis; GO:0051926; P:negative regulation of calcium ion transport; GO:0060314; P:regulation of ryanodine-sensitive calcium-release channel activity; GO:0048738; P:cardiac muscle tissue development; GO:0048599; P:oocyte development; GO:0006303; P:double-strand break repair via nonhomologous end joining; GO:0…	GO:0007265; P:Ras protein signal transduction; GO:0007218; P:neuropeptide signaling pathway; GO:0048011; P:neurotrophin TRK receptor signaling pathway; GO:0007165; P:signal transduction;	GO:0008334; P:histone mRNA metabolic process; GO:0042136; P:neurotransmitter biosynthetic process; GO:0006750; P:glutathione biosynthetic process; GO:1901687; P:glutathione derivative biosynthetic process; GO:0019369; P:arachidonic acid metabolic process; GO:0006184; P:GTP catabolic process; GO:0006805; P:xenobiotic metabolic process; GO:0006511; P:ubiquitin-dependent protein catabolic process; G…		SSB	Transcription initiation complex	P05455	6741	SSB	2q31.1	human	S366	PHOSPHORYLATION	449301	GKKTKFAsDDEHDEH		activation; inhibition	transcription, induced; transcription, altered			18257391; 23231081; 9054510; 10983981	9	30	116	inhibits recycling of RNA pol III complexes; S366A mutant had reduced viral gene expression.	SSB	LA_HUMAN	SSB(S366)	Lupus La protein;	SSB;	GO:0007265; P:Ras protein signal transduction;GO:0007218; P:neuropeptide signaling pathway;GO:0048011; P:neurotrophin TRK receptor signaling pathway;	GO:0086004; P:regulation of cardiac muscle cell contraction;GO:0019985; P:translesion synthesis;GO:0051926; P:negative regulation of calcium ion transport;GO:0060314; P:regulation of ryanodine-sensitive calcium-release channel activity;GO:0048738; P:cardiac muscle tissue development;GO:0048599; P:oocyte development;GO:0006303; P:double-strand break repair via nonhomologous end joining;GO:0030889;…
SERBP1 pS25	***		***	p02570	Plasminogen activator inhibitor 1 RNA-binding protein	7	1.17693		AKTinh1 (Akt Inhibitor VIII);		GO:0043488; P:regulation of mRNA stability; GO:0042981; P:regulation of apoptotic process;			xxLxxxxSxxxxxxx; xxLxxxxSxxxxxxx; xxxxDxxSxxxxxxx;
BCLAF1 pS397				p02551	Bcl-2-associated transcription factor 1	7	0.170364				GO:0043065; P:positive regulation of apoptotic process; GO:0006915; P:apoptotic process; GO:2001244; P:positive regulation of intrinsic apoptotic signaling pathway; GO:0045892; P:negative regulation of transcription, DNA-templated; GO:0006351; P:transcription, DNA-templated;			xxxxFxxSxxxxxxx; xKxKxxxSxxxxxxx; xxxxxxxSxxxDxxx; xxxxxxxSxxDxxxx;
PSPC1 pS477				p02549	Paraspeckle component 1	7	0.500624				GO:0006355; P:regulation of transcription, DNA-templated; GO:0006351; P:transcription, DNA-templated;			xxxxxxxSPxxxxxx; xxxxxxxSPxxxRxx; xxxxxxxSPxxSxxx;
SLC26A7 pT477 pS479	*	*	**	p02548	Anion exchange transporter	7	0.832906				GO:0006820; P:anion transport; GO:0015701; P:bicarbonate transport; GO:0006821; P:chloride transport; GO:1902476; P:chloride transmembrane transport; GO:0006811; P:ion transport; GO:0055085; P:transmembrane transport;			xxFxRxxSxxxxxxx; xxxxRxxSVxxxxxx; xxxxRxxSVxxxxxx; xxxxRxxSxxxxxxx; xRxxxxxSxxxxxxx;
TMPO pS424				p02547	Lamina-associated polypeptide 2, isoform alpha	7	0.142374	CDK1;			GO:0006355; P:regulation of transcription, DNA-templated;			xxxxxxxSPxxxxxx; xxxxxxxSPxRxxxx; xxxxExxSxxxxxxx; xxExxxxSxxxxxxx;
PTGES3 pS148 pS151				p02543	Prostaglandin E synthase 3	7	-0.00714755		Akt-CAMK2-EGFR; EGFRinh2 (PD-153035); EGFRinh1 (PD-168393); CAMKinh2 (KN-62); CAMKinh1 (KN-93); AKTinh2 (MK-2206); AKTinh1 (Akt Inhibitor VIII);	Regulation of Telomerase;	GO:0019371; P:cyclooxygenase pathway; GO:0000723; P:telomere maintenance; GO:0001516; P:prostaglandin biosynthetic process; GO:0019369; P:arachidonic acid metabolic process; GO:0044281; P:small molecule metabolic process; GO:0007165; P:signal transduction;	GO:0007165; P:signal transduction;	GO:0001516; P:prostaglandin biosynthetic process; GO:0019369; P:arachidonic acid metabolic process; GO:0044281; P:small molecule metabolic process;	xxxxxxDSQxxxxxx; xxxxxxxSQDxxxxx; xxxxxxxSQxxxxxx; xxxxxxxSxxxxDxx; xxxxxxxSxxxDxxx; xxxxxxDSxDxxxxx; xxxxDxxSxxxxxxx;
THRAP3 pS939	**		*	p02542	Thyroid hormone receptor-associated protein 3	7	1.21924				GO:0048255; P:mRNA stabilization; GO:0006397; P:mRNA processing; GO:0000381; P:regulation of alternative mRNA splicing, via spliceosome; GO:0008380; P:RNA splicing; GO:0006367; P:transcription initiation from RNA polymerase II promoter; GO:0045893; P:positive regulation of transcription, DNA-templated; GO:0045944; P:positive regulation of transcription from RNA polymerase II promoter; GO:0000956;…	GO:0030518; P:intracellular steroid hormone receptor signaling pathway; GO:0030521; P:androgen receptor signaling pathway;	GO:0000956; P:nuclear-transcribed mRNA catabolic process;	xxIxxxxSxxxxxxx; xxxxxxxSxxExxxx; xxxxDxxSxxxxxxx;
LIG3 seq: 226 - 246 + Phospho (ST)		*		p02541	DNA ligase 3	7	0.178499				GO:0006303; P:double-strand break repair via nonhomologous end joining; GO:0007131; P:reciprocal meiotic recombination; GO:0006284; P:base-excision repair; GO:0006289; P:nucleotide-excision repair; GO:0007283; P:spermatogenesis; GO:0006281; P:DNA repair;
DDX3Y pS592	***		**	p02540	ATP-dependent RNA helicase DDX3Y	7	1.24139	AurB;						xxxxxRxSxxxxxxx; xxKxxxxSxxxxxxx;
PARD3 pS383	*	***		p02536	Partitioning defective 3 homolog	7	0.368137				GO:0051642; P:centrosome localization; GO:0006612; P:protein targeting to membrane; GO:0007163; P:establishment or maintenance of cell polarity; GO:0070830; P:tight junction assembly; GO:0000226; P:microtubule cytoskeleton organization; GO:0045216; P:cell-cell junction organization; GO:0007409; P:axonogenesis; GO:0034329; P:cell junction assembly; GO:0006461; P:protein complex assembly; GO:000704…	GO:0007205; P:protein kinase C-activating G-protein coupled receptor signaling pathway; GO:0007179; P:transforming growth factor beta receptor signaling pathway;		xxxxxxxSPxxxxxx; xxxxxRxSPxxxxxx; xxxxxRxSxxxxxxx;
EIF4G2 seq: 394 - 400 + Phospho (ST)				p02535	Eukaryotic translation initiation factor 4 gamma 2	7	0.640479				GO:0008219; P:cell death; GO:0007050; P:cell cycle arrest; GO:0006446; P:regulation of translational initiation; GO:0019221; P:cytokine-mediated signaling pathway;	GO:0019221; P:cytokine-mediated signaling pathway;		xxxxxxxSPxxxxxx; xxxxxxxSPxxxRxx; xxxxxRxSPxxxxxx; xxIxxxxSxxxxxxx; xxxxxRxSxxxxxxx; xxxxDxxSxxxxxxx; xxxxDRxSxxxxxxx;
AKAP9 seq: 1042 - 1052 + Phospho (ST)			***	p02523	A-kinase anchor protein 9	7	0.313067				GO:0006810; P:transport; GO:0007268; P:synaptic transmission; GO:0000086; P:G2/M transition of mitotic cell cycle; GO:0000278; P:mitotic cell cycle; GO:0007165; P:signal transduction;	GO:0007165; P:signal transduction;
MAP1B pS1427	***	*		p02522	Microtubule-associated protein 1B	7	0.3699			Reelin signaling pathway; Lissencephaly gene (LIS1) in neuronal migration and development; Netrin-mediated signaling events;	GO:0048675; P:axon extension; GO:0045773; P:positive regulation of axon extension; GO:0001578; P:microtubule bundle formation; GO:0016358; P:dendrite development;			xxxxxxxSPxxxxxx; xxxxGxxSPxxxxxx; xxxxxxxSxxExxxx;
TPR pS379				p02519	Nucleoprotein TPR	7	0.0624362				GO:0046827; P:positive regulation of protein export from nucleus; GO:0042307; P:positive regulation of protein import into nucleus; GO:0034605; P:cellular response to heat; GO:0010827; P:regulation of glucose transport; GO:0007094; P:mitotic spindle assembly checkpoint; GO:0006606; P:protein import into nucleus; GO:0007077; P:mitotic nuclear envelope disassembly; GO:0008645; P:hexose transport; G…	GO:0019221; P:cytokine-mediated signaling pathway;	GO:0005975; P:carbohydrate metabolic process; GO:0044281; P:small molecule metabolic process;	xxxxxxxSPxxxxxx; xxExxxxSxxxxxxx;
PPFIA1 seq: 757 - 768 + Phospho (ST)	*			p02516	Liprin-alpha-1	7	0.268555				GO:0051497; P:negative regulation of stress fiber assembly; GO:0007160; P:cell-matrix adhesion; GO:0007165; P:signal transduction;	GO:0007165; P:signal transduction;		xxxxxxxSxxxIxxx; xxxxxxxSxxxxxDx; xxxxxxxSxxDxxxx; xxxxxxxSxExxxxx; xxxxxxxSxEDxxxx;
OSBP pS351				p02506	Oxysterol-binding protein 1	7	0.276636		Up with IGF - down with AKTinh1 (Akt Inhibitor VIII); AKTinh1 (Akt Inhibitor VIII);		GO:0006869; P:lipid transport;		GO:0006869; P:lipid transport;	xxxxxxxSxxxDxxx; xxxxxxxSxxDxxxx; xxxxxxxSxExxxxx; xxxxxxxSxExDxxx; xxxxxxxSxEDxxxx; xxxxxxxSDxxxExx;
PGRMC1 pS57				p02502	Membrane-associated progesterone receptor component 1	7	0.324877				GO:0007411; P:axon guidance;			xxxxxxxSxxxxPxx; xxxxxGxSxxxxxxx; xxxxxxxSxxDxxxx; xxxxxxxSDDDxxxx; xxxxxxDSxDxxxxx;	PGRMC1	Membrane protein, integral; Receptor, misc.	O00264	10857	PGRMC1	Xq22-q24	human	S57	PHOSPHORYLATION	452526	QPAASGDsDDDEPPP			apoptosis, altered			18922159	1	26	1		PGRMC1	PGRC1_HUMAN	PGRMC1(S57)	Membrane-associated progesterone receptor component 1;	PGRMC1; Synonyms=HPR6.6, PGRMC;		GO:0007411; P:axon guidance;
PRKAR2A pS78 pS80	*		*	p02501	cAMP-dependent protein kinase type II-alpha regulatory subunit	7	0.559343				GO:0007026; P:negative regulation of microtubule depolymerization; GO:0000281; P:mitotic cytokinesis; GO:0042113; P:B cell activation; GO:0071377; P:cellular response to glucagon stimulus; GO:0006833; P:water transport; GO:0007202; P:activation of phospholipase C activity; GO:0050796; P:regulation of insulin secretion; GO:0006461; P:protein complex assembly; GO:0008285; P:negative regulation of c…	GO:0034199; P:activation of protein kinase A activity; GO:0009967; P:positive regulation of signal transduction; GO:0008543; P:fibroblast growth factor receptor signaling pathway; GO:0007173; P:epidermal growth factor receptor signaling pathway; GO:0048011; P:neurotrophin TRK receptor signaling pathway; GO:0035556; P:intracellular signal transduction; GO:0007165; P:signal transduction;	GO:0006112; P:energy reserve metabolic process; GO:0044281; P:small molecule metabolic process;	xxxxxxxSPxxxxxx; xxxxGxxSPxxxxxx; xxxxxxxSxExxxxx;
MAP1B pS1016	***	**	**	p02493	Microtubule-associated protein 1B	7	1.24404			Reelin signaling pathway; Lissencephaly gene (LIS1) in neuronal migration and development; Netrin-mediated signaling events;	GO:0048675; P:axon extension; GO:0045773; P:positive regulation of axon extension; GO:0001578; P:microtubule bundle formation; GO:0016358; P:dendrite development;			xxxxxxxSxxxxDxx; xxxxxxxSxxExxxx; xxxxxxxSxExxxxx; xxxxxxxSxEExxxx;
HN1 seq: 100 - 141 + Phospho (ST)	***		***	p02486	Hematological and neurological expressed 1 protein	7	1.39052			Regulation of RhoA activity;	GO:0090129; P:positive regulation of synapse maturation; GO:0048488; P:synaptic vesicle endocytosis; GO:0030100; P:regulation of endocytosis; GO:0007157; P:heterophilic cell-cell adhesion; GO:0030036; P:actin cytoskeleton organization; GO:0007399; P:nervous system development; GO:0007411; P:axon guidance; GO:0035584; P:calcium-mediated signaling using intracellular calcium source; GO:0007218; P:n…	GO:0035584; P:calcium-mediated signaling using intracellular calcium source; GO:0007218; P:neuropeptide signaling pathway; GO:0051056; P:regulation of small GTPase mediated signal transduction; GO:0007186; P:G-protein coupled receptor signaling pathway; GO:0007264; P:small GTPase mediated signal transduction; GO:0007165; P:signal transduction;
DNAJB11 seq: 303 - 315 no mod			*	p02485	DnaJ homolog subfamily B member 11	7	0.264967				GO:0030968; P:endoplasmic reticulum unfolded protein response; GO:0006457; P:protein folding; GO:0044267; P:cellular protein metabolic process; GO:0006987; P:activation of signaling protein activity involved in unfolded protein response;	GO:0006987; P:activation of signaling protein activity involved in unfolded protein response;	GO:0044267; P:cellular protein metabolic process;
SPTBN1 pS2138		***		p02480	Spectrin beta chain, non-erythrocytic 1	7	1.5546			TGF-beta receptor signaling;	GO:0051693; P:actin filament capping; GO:0072661; P:protein targeting to plasma membrane; GO:0000281; P:mitotic cytokinesis; GO:0043001; P:Golgi to plasma membrane protein transport; GO:0007411; P:axon guidance;			xxxxxxxSPxxxxxx; xxxxxQxSPxxxxxx; xxxxxxxSxRxxxxx; xxxxxxxSxRxxxxx; xxxxExxSxxxxxxx;
SNRNP70 pS410	**	*	*	p02465	U1 small nuclear ribonucleoprotein 70 kDa	7	0.97025				GO:0006397; P:mRNA processing; GO:0043484; P:regulation of RNA splicing; GO:0000398; P:mRNA splicing, via spliceosome; GO:0008380; P:RNA splicing; GO:0010467; P:gene expression;			xxxxxxxSRxxxxxx; xxxxxxDSxDxxxxx;
HNRNPA2B1 seq: 204 - 213 no mod	**			p02462	Heterogeneous nuclear ribonucleoproteins A2/B1	7	-0.0315246				GO:0006397; P:mRNA processing; GO:0048025; P:negative regulation of mRNA splicing, via spliceosome; GO:0000398; P:mRNA splicing, via spliceosome; GO:0008380; P:RNA splicing; GO:0010467; P:gene expression;
HJURP pS473	*		*	p02461	Holliday junction recognition protein	7	0.484405				GO:0034080; P:CENP-A containing nucleosome assembly at centromere; GO:0007059; P:chromosome segregation; GO:0006334; P:nucleosome assembly; GO:0007049; P:cell cycle;			xxxxxxxSPxxxxxx; xxxxxPxSPxxxxxx; xxxxGxxSPxxxxxx; xxxxxxxSxxxLxxx; xxRxxxxSxxxxxxx;
HSPA1A pS631	**		***	p02459	Heat shock 70 kDa protein 1A/1B	7	0.621754			FOXM1 transcription factor network; Direct p53 effectors;	GO:0045648; P:positive regulation of erythrocyte differentiation; GO:0006986; P:response to unfolded protein; GO:0030308; P:negative regulation of cell growth; GO:0008285; P:negative regulation of cell proliferation; GO:0043066; P:negative regulation of apoptotic process; GO:2001240; P:negative regulation of extrinsic apoptotic signaling pathway in absence of ligand; GO:0010467; P:gene expression…		GO:0006402; P:mRNA catabolic process; GO:0016071; P:mRNA metabolic process; GO:0016070; P:RNA metabolic process;	xxxxxGxSxxxxxxx; xxxxKxxSxxxxxxx;
CHAMP1 pS476	***		**	p02457	Chromosome alignment-maintaining phosphoprotein 1	7	0.684077							xxxxKxxSxxxxxxx;
PIAS1 seq: 494 - 507 + Phospho (ST)				p02455	E3 SUMO-protein ligase PIAS1	7	0			Sumoylation by RanBP2 regulates transcriptional repression; IFN-gamma pathway; Signaling events mediated by TCPTP; IL6-mediated signaling events; Hedgehog signaling events mediated by Gli proteins; Coregulation of Androgen receptor activity;	GO:0033235; P:positive regulation of protein sumoylation; GO:0016925; P:protein sumoylation; GO:0042127; P:regulation of cell proliferation; GO:0007283; P:spermatogenesis; GO:0045893; P:positive regulation of transcription, DNA-templated; GO:0000122; P:negative regulation of transcription from RNA polymerase II promoter; GO:0006351; P:transcription, DNA-templated; GO:0032436; P:positive regulatio…	GO:0060334; P:regulation of interferon-gamma-mediated signaling pathway; GO:0007259; P:JAK-STAT cascade; GO:0030521; P:androgen receptor signaling pathway; GO:0060333; P:interferon-gamma-mediated signaling pathway; GO:0019221; P:cytokine-mediated signaling pathway;	GO:0032436; P:positive regulation of proteasomal ubiquitin-dependent protein catabolic process;
MPP2 seq: 38 - 46 + Phospho (ST)	*			p02454	MAGUK p55 subfamily member 2	7	0.486255				GO:0046939; P:nucleotide phosphorylation; GO:0007165; P:signal transduction;	GO:0007165; P:signal transduction;		xxxxxxxSPxxxxxx; xxxxxxxSxxxRxxx; xxRxxxxSxxxxxxx;
CBLB pS529				p02443	E3 ubiquitin-protein ligase CBL-B	7	0.799619			CD40/CD40L signaling; Internalization of ErbB1; Calcineurin-regulated NFAT-dependent transcription in lymphocytes; Fc-epsilon receptor I signaling in mast cells;	GO:0006607; P:NLS-bearing protein import into nucleus; GO:0042110; P:T cell activation; GO:0006955; P:immune response; GO:0045732; P:positive regulation of protein catabolic process; GO:0050860; P:negative regulation of T cell receptor signaling pathway; GO:0007166; P:cell surface receptor signaling pathway; GO:0035556; P:intracellular signal transduction; GO:0007165; P:signal transduction;	GO:0050860; P:negative regulation of T cell receptor signaling pathway; GO:0007166; P:cell surface receptor signaling pathway; GO:0035556; P:intracellular signal transduction; GO:0007165; P:signal transduction;	GO:0045732; P:positive regulation of protein catabolic process;	xxxxxxxSxxxxPxx; xxxxxxxSPxxxxxx; xxxxxxxSPxxSxxx;
AKAP12 seq: 582 - 602 + Phospho (ST)		*		p02434	A-kinase anchor protein 12	7	0.351595				GO:0006605; P:protein targeting; GO:0030819; P:positive regulation of cAMP biosynthetic process; GO:0007186; P:G-protein coupled receptor signaling pathway;	GO:0007186; P:G-protein coupled receptor signaling pathway;	GO:0030819; P:positive regulation of cAMP biosynthetic process;	xxxxxxxSxxExxxx; xxxxxxxSDxExxxx; xxExxxxSxxxxxxx;
SNTB2 pS95		**		p02431	Beta-2-syntrophin	7	0.262375							xxxxxxxSxxxxPxx; xxxxxxxSPxxxxxx; xxxxxPxSPxxxxxx; xxxxGxxSPxxxxxx; xRxxxxxSxxxxxxx;
RIF1_HUMAN seq: 2317 - 2323 no mod				p02430		7	0.264819				GO:0019827; P:stem cell maintenance; GO:0006974; P:cellular response to DNA damage stimulus; GO:0007049; P:cell cycle; GO:0006355; P:regulation of transcription, DNA-templated; GO:0006351; P:transcription, DNA-templated;
SLC35C2 pS335	*		*	p02429	Solute carrier family 35 member C2	7	1.39319		PAKinh (PF3758309); AKTinh2 (MK-2206);		GO:0006810; P:transport; GO:0010629; P:negative regulation of gene expression; GO:0045747; P:positive regulation of Notch signaling pathway;	GO:0045747; P:positive regulation of Notch signaling pathway;		xxxxxxxSSPxxxxx; xxxxxxxSxxxLxxx; xxLxxxxSxxxxxxx; xxxxGxGSxxxxxxx; xxLxxxxSxxxxxxx; xxxxxxxSxxDxxxx;
TPD52L2 pS21	***		***	p02426	Tumor protein D54	7	1.47456		AKTinh1 (Akt Inhibitor VIII);		GO:0042127; P:regulation of cell proliferation;			xxxxxxxSxxxxPxx; xxxxxxxSxxxVxxx; xxxxLxxSxxxxxxx; xKxxxxxSxSxxxxx; xxxxxxxSxxDxxxx;
RBMX pS352		*	***	p02419	RNA-binding motif protein, X chromosome	7	0.595687		PAKinh (PF3758309);		GO:0006376; P:mRNA splice site selection; GO:0006509; P:membrane protein ectodomain proteolysis; GO:0071347; P:cellular response to interleukin-1; GO:0051260; P:protein homooligomerization; GO:0048025; P:negative regulation of mRNA splicing, via spliceosome; GO:0000381; P:regulation of alternative mRNA splicing, via spliceosome; GO:0000398; P:mRNA splicing, via spliceosome; GO:0008380; P:RNA spli…			xxxxxxxSPxxxxxx; xxxxxVxSPxxxxxx;
KIAA1462 pS1044	***			p02418	Junctional protein associated with coronary artery disease	7	0.352159				GO:0007155; P:cell adhesion;			xxxxxxxSPxxxxxx; xxxxxVxSPxxxxxx;
RBM5 pS624				p02415	RNA-binding protein 5	7	0.0560246				GO:0000245; P:spliceosomal complex assembly; GO:0006396; P:RNA processing; GO:0008285; P:negative regulation of cell proliferation; GO:0043065; P:positive regulation of apoptotic process; GO:0006915; P:apoptotic process; GO:0000381; P:regulation of alternative mRNA splicing, via spliceosome; GO:0000398; P:mRNA splicing, via spliceosome; GO:0008380; P:RNA splicing; GO:0010467; P:gene expression;			xxxxxGxSxxxxxxx; xxxxxxxSxxExxxx; xxxxxxxSxxExExx; xxxxxxxSDxxxExx; xxxxxxxSDxExxxx; xxxxxxxSDxExExx;
RBM10 pS736 pS738	**		**	p02414	RNA-binding protein 10	7	0.5753				GO:0070935; P:3'-UTR-mediated mRNA stabilization; GO:0006397; P:mRNA processing; GO:0008285; P:negative regulation of cell proliferation; GO:0008380; P:RNA splicing; GO:0000122; P:negative regulation of transcription from RNA polymerase II promoter;			xxxxxGxSxxxxxxx; xxxxxxxSxxExxxx; xxxxxxxSxxExExx; xxxxxxxSDxxxExx; xxxxxxxSDxExxxx; xxxxxxxSDxExExx;
COL5A2 pS745 pS749				p02412	Collagen alpha-2(V) chain	7	-0.092196			Syndecan-1-mediated signaling events; Beta1 integrin cell surface interactions; Integrins in angiogenesis;	GO:0043588; P:skin development; GO:0030199; P:collagen fibril organization; GO:0022617; P:extracellular matrix disassembly; GO:0001501; P:skeletal system development; GO:0030198; P:extracellular matrix organization; GO:0007411; P:axon guidance; GO:0071230; P:cellular response to amino acid stimulus; GO:0030574; P:collagen catabolic process;		GO:0071230; P:cellular response to amino acid stimulus; GO:0030574; P:collagen catabolic process;	xxxxxxxSPxxxxxx; xxxxxxxSPxxSxxx; xxxxxKxSxxxxxxx;
IMPDH2 pS416	***		***	p02411	Inosine-5'-monophosphate dehydrogenase 2	7	1.02763				GO:0009168; P:purine ribonucleoside monophosphate biosynthetic process; GO:0006144; P:purine nucleobase metabolic process; GO:0055086; P:nucleobase-containing small molecule metabolic process; GO:0044281; P:small molecule metabolic process;		GO:0009168; P:purine ribonucleoside monophosphate biosynthetic process; GO:0006144; P:purine nucleobase metabolic process; GO:0055086; P:nucleobase-containing small molecule metabolic process; GO:0044281; P:small molecule metabolic process;	xxxxxxxSxxxMxxx; xxxxGxGSxxxxxxx; xxxxxxxSxxxxDxx;
HDGF pS132 pS133				p02409	Hepatoma-derived growth factor	7	0.506285				GO:0030968; P:endoplasmic reticulum unfolded protein response; GO:0008283; P:cell proliferation; GO:0000122; P:negative regulation of transcription from RNA polymerase II promoter; GO:0044267; P:cellular protein metabolic process; GO:0006987; P:activation of signaling protein activity involved in unfolded protein response; GO:0007165; P:signal transduction;	GO:0006987; P:activation of signaling protein activity involved in unfolded protein response; GO:0007165; P:signal transduction;	GO:0044267; P:cellular protein metabolic process;	xxxxxxxSxxExxxx; xxxxxxxSxDEExxx; xxxxxxxSSDxxxxx;
HDGF pS132 pS133	*	*	*	p02408	Hepatoma-derived growth factor	7	0.598515				GO:0030968; P:endoplasmic reticulum unfolded protein response; GO:0008283; P:cell proliferation; GO:0000122; P:negative regulation of transcription from RNA polymerase II promoter; GO:0044267; P:cellular protein metabolic process; GO:0006987; P:activation of signaling protein activity involved in unfolded protein response; GO:0007165; P:signal transduction;	GO:0006987; P:activation of signaling protein activity involved in unfolded protein response; GO:0007165; P:signal transduction;	GO:0044267; P:cellular protein metabolic process;	xxxxxxxSxxExxxx; xxxxxxxSxDEExxx; xxxxxxxSSDxxxxx;
MCM2 pS27	**	*	**	p02406	DNA replication licensing factor MCM2	7	0.83249	CK2A1; CDK7; CDK2; CDC7;		ATR signaling pathway;	GO:0071353; P:cellular response to interleukin-4; GO:0006334; P:nucleosome assembly; GO:0006270; P:DNA replication initiation; GO:0006271; P:DNA strand elongation involved in DNA replication; GO:0006260; P:DNA replication; GO:0000082; P:G1/S transition of mitotic cell cycle; GO:0007049; P:cell cycle; GO:0000278; P:mitotic cell cycle;			xxxxxxxSPxxxxxx; xxxxxxxSPxxSxxx; xxxxxxxSPxRxxxx; xxxxLxxSxxxxxxx;	MCM2	DNA binding protein; EC 3.6.4.12	P49736	4171	MCM2	3q21	human	S27	PHOSPHORYLATION	452310	GNDPLTSsPGRSSRR		activation; molecular association, regulation	cell cycle regulation; chromatin organization, altered		DNA(NOT_REPORTED); DNA(INDUCES)	16446360; 16899510	3	46	57	MMCM2 phosphorylated forms are differentially bound to chromatin. ; regulates ATPase activity in vitro	MCM2	MCM2_HUMAN	MCM2(S27)	DNA replication licensing factor MCM2;	MCM2; Synonyms=BM28, CCNL1, CDCL1, KIAA0030;		GO:0071353; P:cellular response to interleukin-4;GO:0006334; P:nucleosome assembly;GO:0006270; P:DNA replication initiation;GO:0006271; P:DNA strand elongation involved in DNA replication;GO:0006260; P:DNA replication;GO:0000082; P:G1/S transition of mitotic cell cycle;GO:0007049; P:cell cycle;GO:0000278; P:mitotic cell cycle;
GTF2F1 pS385 pT389				p02401	General transcription factor IIF subunit 1	7	0.473764	GTF2F1;			GO:0006370; P:7-methylguanosine mRNA capping; GO:0043085; P:positive regulation of catalytic activity; GO:0009615; P:response to virus; GO:0016032; P:viral process; GO:0000398; P:mRNA splicing, via spliceosome; GO:0008380; P:RNA splicing; GO:0050434; P:positive regulation of viral transcription; GO:0006368; P:transcription elongation from RNA polymerase II promoter; GO:0006367; P:transcription in…			xxxxxxxSxxxxPxx; xxxxxGxSxxxxxxx; xxxxxxxSRxxxxxx; xxxxRxxSxxxxxxx;	GTF2F1	EC 2.7.11.1; KINASE; Transcription initiation complex	P35269	2962	GTF2F1	19p13.3	human	T389	PHOSPHORYLATION	483595	RGNSRPGtPSAEGGS	TFIIF_alpha	inhibition	transcription, altered			10428810	1	21	223	slows down RNA pol II elongation	GTF2F1	T2FA_HUMAN	GTF2F1(T389)	General transcription factor IIF subunit 1;	GTF2F1; Synonyms=RAP74;		GO:0006370; P:7-methylguanosine mRNA capping;GO:0043085; P:positive regulation of catalytic activity;GO:0009615; P:response to virus;GO:0016032; P:viral process;GO:0000398; P:mRNA splicing, via spliceosome;GO:0008380; P:RNA splicing;GO:0050434; P:positive regulation of viral transcription;GO:0006368; P:transcription elongation from RNA polymerase II promoter;GO:0006367; P:transcription initiation…
SNTB2 pS110		*		p02397	Beta-2-syntrophin	7	0.206482							xxxxxxxSPxxxxxx; xxxxxxxSPxxxRxx; xxxxxGxSxxxxxxx; xxxxxxxSxxxRxxx;
MDC1 seq: 360 - 384 + Phospho (ST)	***	**	*	p02396	Mediator of DNA damage checkpoint protein 1	7	0.978969	CK2A1;		ATM pathway;	GO:0000724; P:double-strand break repair via homologous recombination; GO:0006302; P:double-strand break repair; GO:0006281; P:DNA repair;			xxxxxxxSxxExxxx; xxxxxxxSDxExxxx;
MDC1 seq: 360 - 393 + Phospho (ST)				p02393	Mediator of DNA damage checkpoint protein 1	7	0.167487	CK2A1;		ATM pathway;	GO:0000724; P:double-strand break repair via homologous recombination; GO:0006302; P:double-strand break repair; GO:0006281; P:DNA repair;
GPATCH8 seq: 730 - 745 + Phospho (ST)		*		p02390	G patch domain-containing protein 8	7	0.523142
GPATCH8 seq: 730 - 745 + Phospho (ST)		**		p02389	G patch domain-containing protein 8	7	0.579299							xxxxxxxSPxxxxxx; xxxxxxxSPxxxRxx; xxxxGxxSPxxxxxx; xxxxGxGSxxxxxxx;
ATXN2L pS111		**		p02384	Ataxin-2-like protein	7	0.426376							xxxxxxxSPxxxxxx; xxxxxPxSPxxxxxx; xGxxxPxSPxxxxxx; xxKxxxxSxxxxxxx;
SNW1 seq: 221 - 235 + Phospho (ST)			***	p02380	SNW domain-containing protein 1	7	0.499128	CDK2;			GO:0051571; P:positive regulation of histone H3-K4 methylation; GO:0050769; P:positive regulation of neurogenesis; GO:0071300; P:cellular response to retinoic acid; GO:0016032; P:viral process; GO:0000398; P:mRNA splicing, via spliceosome; GO:0042771; P:intrinsic apoptotic signaling pathway in response to DNA damage by p53 class mediator; GO:0043923; P:positive regulation by host of viral transcr…	GO:0048384; P:retinoic acid receptor signaling pathway; GO:0030511; P:positive regulation of transforming growth factor beta receptor signaling pathway; GO:0007219; P:Notch signaling pathway;		xxxxxxxSPxxxxxx; xxxxxPxSPxxxxxx; xxxxGxxSPxxxxxx;
ARID1A seq: 694 - 710 + Phospho (ST)	**	**	***	p02377	AT-rich interactive domain-containing protein 1A	7	0.995264				GO:0060674; P:placenta blood vessel development; GO:0006337; P:nucleosome disassembly; GO:0030900; P:forebrain development; GO:0006338; P:chromatin remodeling; GO:0001843; P:neural tube closure; GO:0006357; P:regulation of transcription from RNA polymerase II promoter; GO:0045893; P:positive regulation of transcription, DNA-templated; GO:0000122; P:negative regulation of transcription from RNA po…	GO:0030520; P:intracellular estrogen receptor signaling pathway; GO:0030521; P:androgen receptor signaling pathway;
FGFR1OP pS156 pS160	*		*	p02374	FGFR1 oncogene partner	7	0.584757		Up with IGF - down with AKTinh2 (MK-2206); Up with EGF - down with AKTinh2 (MK-2206); Up with IGF - down with AKTinh1 (Akt Inhibitor VIII); Up with EGF - down with AKTinh1 (Akt Inhibitor VIII); AKTinh2 (MK-2206); AKTinh1 (Akt Inhibitor VIII);		GO:0034453; P:microtubule anchoring; GO:0030307; P:positive regulation of cell growth; GO:0018108; P:peptidyl-tyrosine phosphorylation; GO:0030335; P:positive regulation of cell migration; GO:0008284; P:positive regulation of cell proliferation; GO:0000086; P:G2/M transition of mitotic cell cycle; GO:0000278; P:mitotic cell cycle; GO:0006469; P:negative regulation of protein kinase activity;	GO:0006469; P:negative regulation of protein kinase activity;		xxxxxxxSxxxxPxx; xxxxxxxSPxxxxxx; xxxxxxxSPxxSxxx; xxxxxxxSPxKxxxx; xxxxxVxSPxxxxxx; xxLxxxxSxxxxxxx; xxLxxxxSxxxxxxx; xxxxxxxSxxKxxxx; xxxxDxxSxxxxxxx;
WBP7 pT2083	**	***	***	p02373	Histone-lysine N-methyltransferase MLL4	7	1.54767							xxxxxxxSxxxxPxx; xxxxxxxSPxxxxxx; xxxxxQxSPxxxxxx; xxxxGxxSPxxxxxx; xxxxGxGSxxxxxxx;
SRSF9 pS204				p02369	Serine/arginine-rich splicing factor 9	7	0.355765				GO:0006376; P:mRNA splice site selection; GO:0031124; P:mRNA 3'-end processing; GO:0006406; P:mRNA export from nucleus; GO:0006397; P:mRNA processing; GO:0048025; P:negative regulation of mRNA splicing, via spliceosome; GO:0000398; P:mRNA splicing, via spliceosome; GO:0008380; P:RNA splicing; GO:0006369; P:termination of RNA polymerase II transcription; GO:0006366; P:transcription from RNA polyme…			xxxxxxxSPxxxxxx; xxxxxxxSPxxxRxx; xxxxxxxSPxxSxxx; xxxxxRxSPxxxxxx; xxxxGxxSPxxxxxx; xxxxxRxSxxxxxxx;
CTNND1 pS349	**		*	p02359	Catenin delta-1	7	0.478753			E-cadherin signaling in keratinocytes; N-cadherin signaling events; E-cadherin signaling in the nascent adherens junction; Stabilization and expansion of the E-cadherin adherens junction; Posttranslational regulation of adherens junction stability and dissassembly; Arf6 trafficking events; FGF signaling pathway;	GO:0034332; P:adherens junction organization; GO:0030216; P:keratinocyte differentiation; GO:0045216; P:cell-cell junction organization; GO:0034329; P:cell junction assembly; GO:0016337; P:cell-cell adhesion; GO:0007420; P:brain development; GO:0007155; P:cell adhesion; GO:0006355; P:regulation of transcription, DNA-templated; GO:0006351; P:transcription, DNA-templated; GO:0090090; P:negative reg…	GO:0090090; P:negative regulation of canonical Wnt signaling pathway; GO:0016055; P:Wnt signaling pathway;		xxxxxxxSxxxLxxx; xxRxxxxSxxxxxxx;
RLTPR seq: 990 - 1006 + Phospho (ST)	*	**	***	p02353	Leucine-rich repeat-containing protein 16C	7	1.60459							xxxxxxxSxSPxxxx; xxxxxxxSPxxxxxx; xxxxxRxSPxxxxxx; xxxxxRxSxxxxxxx;
NIPBL seq: 290 - 308 + Phospho (ST)				p02348	Nipped-B-like protein	7	0				GO:0048703; P:embryonic viscerocranium morphogenesis; GO:0035136; P:forelimb morphogenesis; GO:0045995; P:regulation of embryonic development; GO:0045778; P:positive regulation of ossification; GO:0048557; P:embryonic digestive tract morphogenesis; GO:0050890; P:cognition; GO:0001656; P:metanephros development; GO:0048589; P:developmental growth; GO:0060325; P:face morphogenesis; GO:0003007; P:he…			xxxxxxxSxxxxPxx; xxxxxxxSPxxxxxx; xxxxxxxSxxxVxxx; xxxxxxxSxRxxxxx; xxxxxxxSxRxxxxx; xxxxxxxSxxDxxxx;
HNRNPK pS379	*			p02343	Heterogeneous nuclear ribonucleoprotein K	7	0.326895		ROCKinh1 (H-1152);		GO:0048260; P:positive regulation of receptor-mediated endocytosis; GO:0006396; P:RNA processing; GO:0016032; P:viral process; GO:0000398; P:mRNA splicing, via spliceosome; GO:0008380; P:RNA splicing; GO:0010467; P:gene expression; GO:0045944; P:positive regulation of transcription from RNA polymerase II promoter; GO:0007165; P:signal transduction;	GO:0007165; P:signal transduction;		xxxxxxxSxxxLxxx; xxxxGxGSxxxxxxx; xxxxxRxSxxxxxxx; xxxxxxxSxxDxxxx;
TJP2 pS1159	**	**	***	p02342	Tight junction protein ZO-2	7	1.07232		PKCinh2 (Bisindolylmaleimide-1);	Validated targets of C-MYC transcriptional repression;	GO:0046939; P:nucleotide phosphorylation; GO:0010033; P:response to organic substance; GO:0006915; P:apoptotic process; GO:0006921; P:cellular component disassembly involved in execution phase of apoptosis; GO:0035329; P:hippo signaling;	GO:0035329; P:hippo signaling;		xxxxxxxSxxxLxxx; xxxxGxGSxxxxxxx; xxxxxRxSxxxxxxx; xxxxxxxSxxDxxxx;
NOP2 seq: 722 - 735 + Phospho (ST)		*		p02340	Putative ribosomal RNA methyltransferase NOP2	7	0.297999				GO:0006364; P:rRNA processing; GO:0008284; P:positive regulation of cell proliferation;			xxxxxxxSxxxxPxx; xxxxxKxSxxxxxxx;
SMN1 pS28 pS31	***	*		p02338	Survival motor neuron protein	7	0.390401		Akt-CAMK2; CAMKinh2 (KN-62); CAMKinh1 (KN-93); AKTinh2 (MK-2206); AKTinh1 (Akt Inhibitor VIII);		GO:0000245; P:spliceosomal complex assembly; GO:0000387; P:spliceosomal snRNP assembly; GO:0009725; P:response to hormone; GO:0008219; P:cell death; GO:0007399; P:nervous system development; GO:0008380; P:RNA splicing; GO:0010467; P:gene expression; GO:0034660; P:ncRNA metabolic process; GO:0016070; P:RNA metabolic process;		GO:0034660; P:ncRNA metabolic process; GO:0016070; P:RNA metabolic process;
SMN1 seq: 24 - 41 + Phospho (ST)	***	*	*	p02337	Survival motor neuron protein	7	0.64536				GO:0000245; P:spliceosomal complex assembly; GO:0000387; P:spliceosomal snRNP assembly; GO:0009725; P:response to hormone; GO:0008219; P:cell death; GO:0007399; P:nervous system development; GO:0008380; P:RNA splicing; GO:0010467; P:gene expression; GO:0034660; P:ncRNA metabolic process; GO:0016070; P:RNA metabolic process;		GO:0034660; P:ncRNA metabolic process; GO:0016070; P:RNA metabolic process;
MRE11A pS688 pS689				p02331	Double-strand break repair protein MRE11A	7	0.226974			BARD1 signaling events; ATM pathway; Fanconi anemia pathway; Validated transcriptional targets of deltaNp63 isoforms; Regulation of Telomerase;	GO:0007095; P:mitotic G2 DNA damage checkpoint; GO:0007129; P:synapsis; GO:0007004; P:telomere maintenance via telomerase; GO:0007062; P:sister chromatid cohesion; GO:0031954; P:positive regulation of protein autophosphorylation; GO:0006303; P:double-strand break repair via nonhomologous end joining; GO:0090305; P:nucleic acid phosphodiester bond hydrolysis; GO:0007131; P:reciprocal meiotic recom…		GO:0000737; P:DNA catabolic process, endonucleolytic;	xxxxxxxSxxxxxDx; xxxxxxxSxxxxDxx; xxxxxxxSxxxDxxx; xxxxxxxSxxDxxxx; xxxxxxxSxExxxxx; xxxxxxxSxExDxxx; xxxxxxxSxEDxxxx; xxxxDxxSxxxxxxx;
CV037_HUMAN pT39		*		p02327		7	0.757399							xxxxxxxSQxxxxxx; xxxxxRxSxxxxxxx; xxRxxxxSxxxxxxx;
ABLIM1 pS706	*	*	*	p02326	Actin-binding LIM protein 1	7	0.651379				GO:0009887; P:organ morphogenesis; GO:0007010; P:cytoskeleton organization; GO:0007601; P:visual perception; GO:0007411; P:axon guidance; GO:0045944; P:positive regulation of transcription from RNA polymerase II promoter;			xxxxxxxSxxxMxxx; xxMxxxxSxxxxxxx; xxxxxGxSxxxxxxx; xxMxxxxSxxxxxxx; xxMxRxxSxxxxxxx; xxMxRxxSxxxxxxx; xxxxRxxSMxxxxxx; xxxxRxxSxxxxxxx; xRxxxxxSxxxxxxx;
SAMD4B pS557	***	*	**	p02321	Protein Smaug homolog 2	7	1.7849		AKTinh1 (Akt Inhibitor VIII);		GO:0006355; P:regulation of transcription, DNA-templated; GO:0006351; P:transcription, DNA-templated;
SRRT pS74		*	*	p02309	Serrate RNA effector molecule homolog	7	0.912824				GO:0097150; P:neuronal stem cell maintenance; GO:0046685; P:response to arsenic-containing substance; GO:0008283; P:cell proliferation; GO:0006355; P:regulation of transcription, DNA-templated; GO:0006351; P:transcription, DNA-templated;			xxxxxxxSPxxxxxx; xxxxxxxSPxxxRxx;
ABI1 seq: 160 - 189 + Oxidation (M); Phospho (ST)				p02302	Abl interactor 1	7	0.00545543			Alpha4 beta1 integrin signaling events; Regulation of RAC1 activity; E-cadherin signaling in the nascent adherens junction; Stabilization and expansion of the E-cadherin adherens junction; RAC1 signaling pathway; ErbB1 downstream signaling; PDGFR-beta signaling pathway;	GO:0008154; P:actin polymerization or depolymerization; GO:0001756; P:somitogenesis; GO:0018108; P:peptidyl-tyrosine phosphorylation; GO:0006928; P:cellular component movement; GO:0008285; P:negative regulation of cell proliferation; GO:0045087; P:innate immune response; GO:0007169; P:transmembrane receptor protein tyrosine kinase signaling pathway; GO:0038096; P:Fc-gamma receptor signaling pathw…	GO:0007169; P:transmembrane receptor protein tyrosine kinase signaling pathway; GO:0038096; P:Fc-gamma receptor signaling pathway involved in phagocytosis;
CDK12 pS681 pS685				p02297	Cyclin-dependent kinase 12	7	0.0507249				GO:0046777; P:protein autophosphorylation; GO:0006397; P:mRNA processing; GO:0008380; P:RNA splicing;			xxxxxxxSxxxxPxx; xxxxxxxSPxxxxxx; xxxxxxxSPxxSxxx; xxxxGxxSPxxxxxx; xxxxxxxSxxDxxxx;
MAP1B pS2209 pS2211	***	*		p02295	Microtubule-associated protein 1B	7	0.514993			Reelin signaling pathway; Lissencephaly gene (LIS1) in neuronal migration and development; Netrin-mediated signaling events;	GO:0048675; P:axon extension; GO:0045773; P:positive regulation of axon extension; GO:0001578; P:microtubule bundle formation; GO:0016358; P:dendrite development;			xxxxxxxSxSPxxxx; xxxxxxxSPxxxxxx; xxxxxxxSxxxRxxx; xxxxxxRSxxxxxxx;
EDC3 seq: 159 - 167 + Phospho (ST)		*		p02293	Enhancer of mRNA-decapping protein 3	7	1.006	Akt2; Akt1;			GO:0010467; P:gene expression; GO:0043928; P:exonucleolytic nuclear-transcribed mRNA catabolic process involved in deadenylation-dependent decay; GO:0000288; P:nuclear-transcribed mRNA catabolic process, deadenylation-dependent decay; GO:0016071; P:mRNA metabolic process; GO:0016070; P:RNA metabolic process;		GO:0043928; P:exonucleolytic nuclear-transcribed mRNA catabolic process involved in deadenylation-dependent decay; GO:0000288; P:nuclear-transcribed mRNA catabolic process, deadenylation-dependent decay; GO:0016071; P:mRNA metabolic process; GO:0016070; P:RNA metabolic process;	xxxxRxxSxxxxxxx; xxxRRxxSxSxxxxx; xxRxxxxSxxxxxxx; xxRxxxxSxSxxxxx; xxRxRxxSxxxxxxx;
EIF4B pS406	***		**	p02292	Eukaryotic translation initiation factor 4B	7	1.4662			mTOR signaling pathway;	GO:0000289; P:nuclear-transcribed mRNA poly(A) tail shortening; GO:0007018; P:microtubule-based movement; GO:0019886; P:antigen processing and presentation of exogenous peptide antigen via MHC class II; GO:0007411; P:axon guidance; GO:0007596; P:blood coagulation; GO:0006446; P:regulation of translational initiation; GO:0006413; P:translational initiation; GO:0006412; P:translation; GO:0010467; P…	GO:0008286; P:insulin receptor signaling pathway;	GO:0000288; P:nuclear-transcribed mRNA catabolic process, deadenylation-dependent decay; GO:0016071; P:mRNA metabolic process; GO:0016070; P:RNA metabolic process; GO:0044267; P:cellular protein metabolic process;	xxxxxxxSxRxxxxx; xxxxxxxSxRxxxxx; xxxxRxxSxxxxxxx; xxRxxxxSxxxxxxx; xxRxRxxSxxxxxxx;
SRRM1 pS402 pT406		*		p02289	Serine/arginine repetitive matrix protein 1	7	0.500858				GO:0031124; P:mRNA 3'-end processing; GO:0006406; P:mRNA export from nucleus; GO:0000375; P:RNA splicing, via transesterification reactions; GO:0000398; P:mRNA splicing, via spliceosome; GO:0008380; P:RNA splicing; GO:0006369; P:termination of RNA polymerase II transcription; GO:0006366; P:transcription from RNA polymerase II promoter; GO:0010467; P:gene expression;			xxxxxxxSxxxxPxx; xxxxxxxSPxxxxxx; xxxxxxxSPxxSxxx; xxxxxRxSPxxxxxx; xxxxxRxSxxxxxxx; xxRxxxxSxxxxxxx; xRxxxxxSxxxxxxx;
CD2BP2 pS49		*		p02287	CD2 antigen cytoplasmic tail-binding protein 2	7	0.787743				GO:0010923; P:negative regulation of phosphatase activity; GO:0000398; P:mRNA splicing, via spliceosome; GO:0008380; P:RNA splicing; GO:0010467; P:gene expression;			xxKxxxxSxxxxxxx; xxxxxxxSxxxxxDx; xxxxxxxSxxxxDxx; xxxxxxxSxxExxxx; xxxxxxxSxExxxxx; xxxxxxxSxExEDxx; xxxxxxxSxEExxxx; xxxxxxxSDxExxxx; xxxxxxxSDxExDxx; xxxxxxxSDEExxxx;
HNRNPH2 seq: 99 - 114 + Phospho (ST)			*	p02279	Heterogeneous nuclear ribonucleoprotein H2	7	0.271809	CDK2;			GO:0000398; P:mRNA splicing, via spliceosome; GO:0008380; P:RNA splicing; GO:0010467; P:gene expression;
UBR4 seq: 2713 - 2721 + Phospho (ST)	**	*		p02277	E3 ubiquitin-protein ligase UBR4	7	0.633315				GO:0016032; P:viral process; GO:0042787; P:protein ubiquitination involved in ubiquitin-dependent protein catabolic process;		GO:0042787; P:protein ubiquitination involved in ubiquitin-dependent protein catabolic process;
PAPOLA seq: 19 - 32 + Phospho (ST)	*	**	*	p02276	Poly(A) polymerase alpha	7	0.445699				GO:0031124; P:mRNA 3'-end processing; GO:0000398; P:mRNA splicing, via spliceosome; GO:0008380; P:RNA splicing; GO:0006369; P:termination of RNA polymerase II transcription; GO:0006366; P:transcription from RNA polymerase II promoter; GO:0010467; P:gene expression;
PRCC seq: 147 - 166 + 2 Phospho (ST)				p02273	Proline-rich protein PRCC	7	0.153438				GO:0007093; P:mitotic cell cycle checkpoint;			xxLxxxxSxxxxxxx; xxxxxGxSxxxxxxx; xxLxxxxSxxxxxxx; xxLxKxxSxxxxxxx; xxxxKxxSxxxxxxx; xxxxxxxSxxxxDxx; xxxxxxxSxxxExEx; xxxxxxxSxxExxxx; xxxxxxxSDxExxxx; xxxxxxxSDxExDxx;
HNRNPD seq: 68 - 85 + Phospho (ST)			*	p02261	Heterogeneous nuclear ribonucleoprotein D0	7	0.476739	GSK3B;			GO:0043488; P:regulation of mRNA stability; GO:0006396; P:RNA processing; GO:0000398; P:mRNA splicing, via spliceosome; GO:0008380; P:RNA splicing; GO:0045893; P:positive regulation of transcription, DNA-templated; GO:0010467; P:gene expression; GO:0006355; P:regulation of transcription, DNA-templated; GO:0006351; P:transcription, DNA-templated; GO:0006401; P:RNA catabolic process; GO:0016071; P:…		GO:0006401; P:RNA catabolic process; GO:0016071; P:mRNA metabolic process; GO:0016070; P:RNA metabolic process;
FNBP4 pS499 pS508		*		p02259	Formin-binding protein 4	7	0.49866							xxxxxxxSxxxMxxx; xxKxxxxSxxxxxxx; xxxxxxxSxxExxxx; xxxxxxxSxxExExx; xxxxxxxSDxxxExx; xxxxxxxSDxExxxx; xxxxxxxSDxExExx; xxxxDxxSxxxxxxx;
PSIP1 seq: 365 - 372 no mod				p02252	PC4 and SFRS1-interacting protein	7	0.494591				GO:0009408; P:response to heat; GO:0016032; P:viral process; GO:0045944; P:positive regulation of transcription from RNA polymerase II promoter; GO:0006355; P:regulation of transcription, DNA-templated; GO:0006351; P:transcription, DNA-templated; GO:0006979; P:response to oxidative stress;		GO:0006979; P:response to oxidative stress;
THOC2 pS1417	*	**	**	p02251	THO complex subunit 2	7	1.21261				GO:0006406; P:mRNA export from nucleus; GO:0006397; P:mRNA processing; GO:0008380; P:RNA splicing;			xxxxxxxSPxxxxxx; xxxxxxxSPxxSxxx; xKxxxxxSPxxxxxx; xxIxxxxSxxxxxxx; xKxxxxxSxSxxxxx;
ATP2B1 pS1193		*		p02249	Plasma membrane calcium-transporting ATPase 1	7	0.536955			C-MYB transcription factor network;	GO:0034220; P:ion transmembrane transport; GO:0006810; P:transport; GO:0007596; P:blood coagulation; GO:0055085; P:transmembrane transport;			xxxxxxxSxxxxPxx; xxxxxxxSxxxIxxx;
HSP90AB2P pS177				p02246	Putative heat shock protein HSP 90-beta 2	7	0.277495	CK2A1; AurB;			GO:0006950; P:response to stress; GO:0006457; P:protein folding;			xxIxxxxSxxxxxxx; xxxxxxxSxxxxDxx; xxxxxxxSxxxDxxx; xxxxxxxSxxExxxx; xxxxxxxSxExxxxx; xxxxxxxSxExDxxx; xxxxxxxSxEExxxx; xxxxxxxSDxExxxx; xxxxxxxSDxExDxx; xxxxxxxSDEExxxx; xxxxDxxSxxxxxxx;
HSP90AB2P pS177	**	***		p02245	Putative heat shock protein HSP 90-beta 2	7	1.36136	CK2A1; AurB;			GO:0006950; P:response to stress; GO:0006457; P:protein folding;			xxIxxxxSxxxxxxx; xxxxxxxSxxxxDxx; xxxxxxxSxxxDxxx; xxxxxxxSxxExxxx; xxxxxxxSxExxxxx; xxxxxxxSxExDxxx; xxxxxxxSxEExxxx; xxxxxxxSDxExxxx; xxxxxxxSDxExDxx; xxxxxxxSDEExxxx; xxxxDxxSxxxxxxx;
HSP90AB2P pS177		*		p02244	Putative heat shock protein HSP 90-beta 2	7	0.864783	CK2A1; AurB;			GO:0006950; P:response to stress; GO:0006457; P:protein folding;			xxIxxxxSxxxxxxx; xxxxxxxSxxxxDxx; xxxxxxxSxxxDxxx; xxxxxxxSxxExxxx; xxxxxxxSxExxxxx; xxxxxxxSxExDxxx; xxxxxxxSxEExxxx; xxxxxxxSDxExxxx; xxxxxxxSDxExDxx; xxxxxxxSDEExxxx; xxxxDxxSxxxxxxx;
HSP90AB2P seq: 172 - 188 + Phospho (ST)	**	*		p02243	Putative heat shock protein HSP 90-beta 2	7	1.10841	CK2A1; AurB;			GO:0006950; P:response to stress; GO:0006457; P:protein folding;			xxIxxxxSxxxxxxx; xxxxxxxSxxxxDxx; xxxxxxxSxxxDxxx; xxxxxxxSxxExxxx; xxxxxxxSxExxxxx; xxxxxxxSxExDxxx; xxxxxxxSxEExxxx; xxxxxxxSDxExxxx; xxxxxxxSDxExDxx; xxxxxxxSDEExxxx; xxxxDxxSxxxxxxx;
ENO1 seq: 413 - 420 no mod				p02241	Alpha-enolase	7	0			Notch signaling pathway; HIF-1-alpha transcription factor network; Validated targets of C-MYC transcriptional activation;	GO:0006094; P:gluconeogenesis; GO:0009615; P:response to virus; GO:0030308; P:negative regulation of cell growth; GO:0045892; P:negative regulation of transcription, DNA-templated; GO:0000122; P:negative regulation of transcription from RNA polymerase II promoter; GO:0006351; P:transcription, DNA-templated; GO:0006096; P:glycolysis; GO:0006006; P:glucose metabolic process; GO:0005975; P:carbohydr…		GO:0006096; P:glycolysis; GO:0006006; P:glucose metabolic process; GO:0005975; P:carbohydrate metabolic process; GO:0044281; P:small molecule metabolic process;
ADD3 seq: 668 - 684 + 2 Phospho (ST)	***	*	***	p02240	Gamma-adducin	7	1.79419
ADD3 seq: 668 - 684 + Phospho (ST)	*	*		p02239	Gamma-adducin	7	0.496427
ADD3 seq: 668 - 684 + Phospho (ST)	*	*	*	p02238	Gamma-adducin	7	0.404308
ADD3 seq: 668 - 685 + Phospho (ST)			*	p02237	Gamma-adducin	7	0.392129
UHRF1 pS287	**	*	**	p02233	E3 ubiquitin-protein ligase UHRF1	7	1.23388				GO:0010390; P:histone monoubiquitination; GO:0051865; P:protein autoubiquitination; GO:0008283; P:cell proliferation; GO:0007049; P:cell cycle; GO:0006281; P:DNA repair; GO:0000122; P:negative regulation of transcription from RNA polymerase II promoter; GO:0045944; P:positive regulation of transcription from RNA polymerase II promoter; GO:0006351; P:transcription, DNA-templated; GO:0032270; P:pos…		GO:0032270; P:positive regulation of cellular protein metabolic process; GO:0042787; P:protein ubiquitination involved in ubiquitin-dependent protein catabolic process;	xxxxxxxSPxxxxxx; xxxxGxxSPxxxxxx; xxxxGxGSxxxxxxx; xxRxxxxSxxxxxxx; xxxxxxxSxxxDxxx;
RSF1 pS1345	*			p02232	Remodeling and spacing factor 1	7	0.251973				GO:0016331; P:morphogenesis of embryonic epithelium; GO:0006376; P:mRNA splice site selection; GO:0034080; P:CENP-A containing nucleosome assembly at centromere; GO:0006378; P:mRNA polyadenylation; GO:0043392; P:negative regulation of DNA binding; GO:0060048; P:cardiac muscle contraction; GO:0031124; P:mRNA 3'-end processing; GO:0008033; P:tRNA processing; GO:0006406; P:mRNA export from nucleus; …
BOP1 pS126 pS127	***	*		p02227	Ribosome biogenesis protein BOP1	7	0.298217				GO:0042254; P:ribosome biogenesis; GO:0008283; P:cell proliferation; GO:0051726; P:regulation of cell cycle;			xxxxxxxSxxxxDxx; xxxxxxxSxxExxxx; xxxxxxxSxDEExxx; xxxxxxxSSDxxxxx; xxxxxxDSxDxxxxx; xxExxxxSxxxxxxx;
CDK3 pT14 pY15		**		p02224	Cyclin-dependent kinase 3	7	0.648374	Wee1; Src; Myt1; HER2;			GO:0008283; P:cell proliferation; GO:0000082; P:G1/S transition of mitotic cell cycle; GO:0007067; P:mitosis;			xxxxxxxSxxxVxxx; xxxxGxGSxxxxxxx; xxKxxxxSxxxxxxx;
NKAP pS149	**	**	*	p02222	NF-kappa-B-activating protein	7	0.385906				GO:0071425; P:hematopoietic stem cell proliferation; GO:0033077; P:T cell differentiation in thymus; GO:0019827; P:stem cell maintenance; GO:0045892; P:negative regulation of transcription, DNA-templated; GO:0000122; P:negative regulation of transcription from RNA polymerase II promoter; GO:0006351; P:transcription, DNA-templated; GO:0007219; P:Notch signaling pathway;	GO:0007219; P:Notch signaling pathway;		xxxxxxxSPxxxxxx; xxxxxGxSxxxxxxx; xxExxxxSxxxxxxx;
DSN1 seq: 53 - 60 + Phospho (ST)	*	*	*	p02218	Kinetochore-associated protein DSN1 homolog	7	0.948016				GO:0007059; P:chromosome segregation; GO:0007067; P:mitosis; GO:0000278; P:mitotic cell cycle;
HNRNPK seq: 208 - 219 + Phospho (ST)			*	p02212	Heterogeneous nuclear ribonucleoprotein K	7	0.16848	JNK1; CDK2; CDK1;			GO:0048260; P:positive regulation of receptor-mediated endocytosis; GO:0006396; P:RNA processing; GO:0016032; P:viral process; GO:0000398; P:mRNA splicing, via spliceosome; GO:0008380; P:RNA splicing; GO:0010467; P:gene expression; GO:0045944; P:positive regulation of transcription from RNA polymerase II promoter; GO:0007165; P:signal transduction;	GO:0007165; P:signal transduction;
RFC1 seq: 65 - 80 + Phospho (ST); Phospho (Y)				p02203	Replication factor C subunit 1	7	0.0384376			FAS (CD95) signaling pathway;	GO:0007004; P:telomere maintenance via telomerase; GO:0006297; P:nucleotide-excision repair, DNA gap filling; GO:0032201; P:telomere maintenance via semi-conservative replication; GO:0000722; P:telomere maintenance via recombination; GO:0043085; P:positive regulation of catalytic activity; GO:0000723; P:telomere maintenance; GO:0006289; P:nucleotide-excision repair; GO:0006261; P:DNA-dependent DN…
MYH8 seq: 922 - 928 + Phospho (ST)	**	***	**	p02202	Myosin-8	7	2.23194				GO:0003009; P:skeletal muscle contraction; GO:0030049; P:muscle filament sliding; GO:0006936; P:muscle contraction; GO:0006200; P:ATP catabolic process;		GO:0006200; P:ATP catabolic process;	xxxxxxxSxRxxxxx; xxxxxxxSxRxxxxx; xxxxKxxSxxxxxxx; xxKxxxxSxxxxxxx; xxKxKxxSxxxxxxx; xxxxxxxSxxxExEx;
CHEK2 seq: 374 - 382 + Phospho (ST)		*	**	p02194	Serine/threonine-protein kinase Chk2	7	-0.0199045			PLK3 signaling events; ATM pathway; FOXM1 transcription factor network; p53 pathway;	GO:0090399; P:replicative senescence; GO:0010332; P:response to gamma radiation; GO:0000077; P:DNA damage checkpoint; GO:0006302; P:double-strand break repair; GO:0050821; P:protein stabilization; GO:0046777; P:protein autophosphorylation; GO:0006974; P:cellular response to DNA damage stimulus; GO:0006468; P:protein phosphorylation; GO:0000086; P:G2/M transition of mitotic cell cycle; GO:0008630;…	GO:0042770; P:signal transduction in response to DNA damage;	GO:0044257; P:cellular protein catabolic process; GO:0042176; P:regulation of protein catabolic process;
AAK1 seq: 635 - 651 + 2 Phospho (ST)				p02189	AP2-associated protein kinase 1	7	0.0671376				GO:0032880; P:regulation of protein localization; GO:0050821; P:protein stabilization; GO:0006897; P:endocytosis; GO:0046777; P:protein autophosphorylation; GO:0006468; P:protein phosphorylation; GO:0045747; P:positive regulation of Notch signaling pathway;	GO:0045747; P:positive regulation of Notch signaling pathway;
POU2F1 seq: 437 - 451 + Phospho (ST)	**		**	p02181	POU domain, class 2, transcription factor 1	7	0.395297			Calcium signaling in the CD4+ TCR pathway; FOXA1 transcription factor network; Calcineurin-regulated NFAT-dependent transcription in lymphocytes; Regulation of Androgen receptor activity; ATF-2 transcription factor network; Glucocorticoid receptor regulatory network;	GO:0006383; P:transcription from RNA polymerase III promoter; GO:0045892; P:negative regulation of transcription, DNA-templated; GO:0010467; P:gene expression;
RPL7L1 seq: 238 - 243 no mod				p02180	60S ribosomal protein L7-like 1	7	0.264819
MKI67 pS2708			*	p02177	Antigen KI-67	7	0.146384		CAMKinh1 (KN-93); AKTinh2 (MK-2206);		GO:0034605; P:cellular response to heat; GO:0014070; P:response to organic cyclic compound; GO:0031100; P:organ regeneration; GO:0007126; P:meiotic nuclear division; GO:0008283; P:cell proliferation; GO:0006259; P:DNA metabolic process; GO:0030212; P:hyaluronan metabolic process;		GO:0006259; P:DNA metabolic process; GO:0030212; P:hyaluronan metabolic process;	xxxxxxxSPxxxxxx; xxKxxxxSxxxxxxx;
TP53BP2 seq: 693 - 701 + Phospho (ST)				p02169	Apoptosis-stimulating of p53 protein 2	7	0.03871			Direct p53 effectors;	GO:0010212; P:response to ionizing radiation; GO:0007417; P:central nervous system development; GO:0007507; P:heart development; GO:0045786; P:negative regulation of cell cycle; GO:0007049; P:cell cycle; GO:0072332; P:intrinsic apoptotic signaling pathway by p53 class mediator; GO:0009967; P:positive regulation of signal transduction; GO:0007165; P:signal transduction;	GO:0009967; P:positive regulation of signal transduction; GO:0007165; P:signal transduction;		xxxxLxxSxxxxxxx; xxxxxxxSKxxxxxx; xxRxxxxSxxxxxxx;
SLC6A15 pS687	*		**	p02168	Sodium-dependent neutral amino acid transporter B(0)AT2	7	0.493681				GO:0006836; P:neurotransmitter transport; GO:0006811; P:ion transport; GO:0055085; P:transmembrane transport; GO:0006865; P:amino acid transport;		GO:0006865; P:amino acid transport;	xxxxxxxSPxxxxxx; xxxxExxSxxxxxxx;
EIF4ENIF1 seq: 585 - 607 + Phospho (ST)			*	p02167	Eukaryotic translation initiation factor 4E transporter	7	0.243352	JNK1;						xxxxxxxSPxxxxxx; xxxxRxxSPxxxxxx; xxxxRxxSxxxxxxx; xxRxxxxSxxxxxxx; xxRxRxxSxxxxxxx;
PPP6R3 pS617	***	*		p02161	Serine/threonine-protein phosphatase 6 regulatory subunit 3	7	0.607582		AKTinh1 (Akt Inhibitor VIII);		GO:0043666; P:regulation of phosphoprotein phosphatase activity;			xxxxxGxSxxxxxxx; xxxxxxxSxxxDxxx; xxxxxxxSxxExxxx; xxxxxxxSxExxxxx; xxxxxxxSxExDxxx; xxxxxxxSxEExxxx; xxxxxxxSDxExxxx; xxxxxxxSDEExxxx; xxxxDxxSxxxxxxx;
HK1 seq: 845 - 853 no mod		*		p02158	Hexokinase-1	7	-0.0267563			HIF-1-alpha transcription factor network;	GO:0001678; P:cellular glucose homeostasis; GO:0008645; P:hexose transport; GO:0015758; P:glucose transport; GO:0008219; P:cell death; GO:0055085; P:transmembrane transport; GO:0046835; P:carbohydrate phosphorylation; GO:0006096; P:glycolysis; GO:0005975; P:carbohydrate metabolic process; GO:0044281; P:small molecule metabolic process;		GO:0046835; P:carbohydrate phosphorylation; GO:0006096; P:glycolysis; GO:0005975; P:carbohydrate metabolic process; GO:0044281; P:small molecule metabolic process;
RPL23A seq: 40 - 47 + Phospho (ST)				p02156	60S ribosomal protein L23a	7	0.106889				GO:0019058; P:viral life cycle; GO:0016032; P:viral process; GO:0008283; P:cell proliferation; GO:0019083; P:viral transcription; GO:0006415; P:translational termination; GO:0006414; P:translational elongation; GO:0006614; P:SRP-dependent cotranslational protein targeting to membrane; GO:0006413; P:translational initiation; GO:0006412; P:translation; GO:0010467; P:gene expression; GO:0000184; P:n…		GO:0000184; P:nuclear-transcribed mRNA catabolic process, nonsense-mediated decay; GO:0016071; P:mRNA metabolic process; GO:0016070; P:RNA metabolic process; GO:0044267; P:cellular protein metabolic process;
AHCTF1 pS1232	***	**	***	p02153	Protein ELYS	7	2.27494		Up with IGF - down with PKCinh2 (Bisindolylmaleimide-1); Up with EGF - down with PKCinh2 (Bisindolylmaleimide-1); Up with IGF - down with p70S6Kinh2 (DG2); Up with EGF - down with p70S6Kinh2 (DG2); Up with IGF - down with mTORinh2 (Torin-1); Up with EGF - down with mTORinh2 (Torin-1); Up with IGF - down with AKTinh1 (Akt Inhibitor VIII); Up with EGF - down with AKTinh1 (Akt Inhibitor VIII); PKCin…		GO:0000910; P:cytokinesis; GO:0051028; P:mRNA transport; GO:0015031; P:protein transport; GO:0000278; P:mitotic cell cycle;			xxxxxRxSFxxxxxx; xxxxxRxSxxxxxxx; xxKxxxxSxxxxxxx; xxxxxxxSxxxxDxx; xxxxxxxSxxExxxx;
HIST1H4A seq: 47 - 56 no mod				p02152	Histone H4	7	0			Signaling events mediated by HDAC Class III; RXR and RAR heterodimerization with other nuclear receptor;	GO:0006069; P:ethanol oxidation; GO:0060402; P:calcium ion transport into cytosol; GO:0060314; P:regulation of ryanodine-sensitive calcium-release channel activity; GO:0048545; P:response to steroid hormone; GO:0030048; P:actin filament-based movement; GO:0007292; P:female gamete generation; GO:0045773; P:positive regulation of axon extension; GO:0000718; P:nucleotide-excision repair, DNA damage …	GO:0043408; P:regulation of MAPK cascade; GO:0032012; P:regulation of ARF protein signal transduction; GO:0030522; P:intracellular receptor signaling pathway; GO:0007218; P:neuropeptide signaling pathway; GO:0048015; P:phosphatidylinositol-mediated signaling; GO:0035556; P:intracellular signal transduction; GO:0007165; P:signal transduction;	GO:0006081; P:cellular aldehyde metabolic process; GO:0042572; P:retinol metabolic process; GO:0030212; P:hyaluronan metabolic process; GO:0006730; P:one-carbon metabolic process; GO:0008206; P:bile acid metabolic process; GO:0001523; P:retinoid metabolic process; GO:0006805; P:xenobiotic metabolic process; GO:0006200; P:ATP catabolic process; GO:0044281; P:small molecule metabolic process;
TJP1 seq: 346 - 357 + Phospho (ST)				p02150	Tight junction protein ZO-1	7	0			Nephrin/Neph1 signaling in the kidney podocyte; E-cadherin signaling in the nascent adherens junction;	GO:0043116; P:negative regulation of vascular permeability; GO:0007043; P:cell-cell junction assembly; GO:0071333; P:cellular response to glucose stimulus; GO:0045471; P:response to ethanol; GO:0032496; P:response to lipopolysaccharide; GO:0061024; P:membrane organization; GO:0042493; P:response to drug; GO:0006915; P:apoptotic process; GO:0006921; P:cellular component disassembly involved in exe…	GO:0035329; P:hippo signaling;
SPTBN1 seq: 1669 - 1675 + Oxidation (M)				p02144	Spectrin beta chain, non-erythrocytic 1	7	0			TGF-beta receptor signaling;	GO:0051693; P:actin filament capping; GO:0072661; P:protein targeting to plasma membrane; GO:0000281; P:mitotic cytokinesis; GO:0043001; P:Golgi to plasma membrane protein transport; GO:0007411; P:axon guidance;
FAM76B pS193	*			p02143	Protein FAM76B	7	0.360798							xxxxxxxSPxxxxxx; xxxxxNxSPxxxxxx; xxKxxxxSxxxxxxx; xxxxxxxSxxExxxx; xxxxxxxSxExxxxx; xxxxxxxSxEExxxx;
ZC3H14 pS409				p02142	Zinc finger CCCH domain-containing protein 14	7	0							xxxxxxxSPxxxxxx; xxxxxRxSPxxxxxx; xxxxxRxSxxxxxxx; xxRxxxxSxxxxxxx;
SLTM seq: 549 - 564 + 2 Phospho (ST)	*		**	p02140	SAFB-like transcription modulator	7	1.47497		PAKinh (PF3758309); p70S6Kinh2 (DG2);		GO:0006915; P:apoptotic process; GO:0006355; P:regulation of transcription, DNA-templated; GO:0006351; P:transcription, DNA-templated;
SLTM seq: 549 - 564 + 2 Phospho (ST)				p02139	SAFB-like transcription modulator	7	0		PAKinh (PF3758309); ROCKinh2 (Y-27632); p70S6Kinh2 (DG2);		GO:0006915; P:apoptotic process; GO:0006355; P:regulation of transcription, DNA-templated; GO:0006351; P:transcription, DNA-templated;
HSPA5 seq: 524 - 532 no mod				p02134	78 kDa glucose-regulated protein	7	0.3523				GO:0071236; P:cellular response to antibiotic; GO:0021680; P:cerebellar Purkinje cell layer development; GO:0042149; P:cellular response to glucose starvation; GO:0071353; P:cellular response to interleukin-4; GO:0021762; P:substantia nigra development; GO:0031398; P:positive regulation of protein ubiquitination; GO:0002576; P:platelet degranulation; GO:0030968; P:endoplasmic reticulum unfolded p…	GO:0006987; P:activation of signaling protein activity involved in unfolded protein response; GO:0030512; P:negative regulation of transforming growth factor beta receptor signaling pathway;	GO:0030433; P:ER-associated ubiquitin-dependent protein catabolic process; GO:0006200; P:ATP catabolic process; GO:0044267; P:cellular protein metabolic process;
MFAP1 pS116 pS118	**			p02126	Microfibrillar-associated protein 1	7	0.406468		AKTinh1 (Akt Inhibitor VIII);		GO:0030198; P:extracellular matrix organization;			xxxxxxxSxxxVxxx; xxxxxGxSxxxxxxx; xxxxxxxSxxExxxx; xxxxxxxSxxExExx; xxxxxxxSDxxxExx; xxxxxxxSDxExxxx; xxxxxxxSDxExExx; xxExxxxSxxxxxxx;
SEPT2 pS218				p02122	Septin-2	7	0.353562			CDC42 signaling events;	GO:0032880; P:regulation of protein localization; GO:0031175; P:neuron projection development; GO:0042384; P:cilium assembly; GO:0007067; P:mitosis; GO:0007224; P:smoothened signaling pathway;	GO:0007224; P:smoothened signaling pathway;		xxLxxxxSxxxxxxx; xxLxxxxSxxxxxxx; xxxxxxxSxxxxDxx; xxxxxxxSxxDxxxx; xxxxxxxSxExxxxx; xxxxxxxSxExEDxx; xxxxxxxSxEDxxxx; xxxxDxxSxxxxxxx;
SEPT2 pS218	*	*		p02121	Septin-2	7	0.488902			CDC42 signaling events;	GO:0032880; P:regulation of protein localization; GO:0031175; P:neuron projection development; GO:0042384; P:cilium assembly; GO:0007067; P:mitosis; GO:0007224; P:smoothened signaling pathway;	GO:0007224; P:smoothened signaling pathway;		xxLxxxxSxxxxxxx; xxLxxxxSxxxxxxx; xxxxxxxSxxxxDxx; xxxxxxxSxxDxxxx; xxxxxxxSxExxxxx; xxxxxxxSxExEDxx; xxxxxxxSxEDxxxx; xxxxDxxSxxxxxxx;
CDCA8 pS219				p02117	Borealin	7	0.000132592	AurB;		Aurora B signaling;	GO:0051276; P:chromosome organization; GO:0007067; P:mitosis; GO:0000278; P:mitotic cell cycle;			xxxxxxxSPxxxxxx; xxxxxNxSPxxxxxx; xxxxGxxSPxxxxxx; xxIxxxxSxxxxxxx; xxxxGxGSxxxxxxx; xxxxxxxSxxxDxxx;	Borealin	Cell cycle regulation	Q53HL2	55143	CDCA8	1p34.3	human	S219	PHOSPHORYLATION	460351	YNISGNGsPLADSKE	Borealin; Axin_b-cat_bind		cell cycle regulation			20803554	3	25	2		CDCA8	BOREA_HUMAN	CDCA8(S219)	Borealin;	CDCA8; Synonyms=PESCRG3;		GO:0051276; P:chromosome organization;GO:0007067; P:mitosis;GO:0000278; P:mitotic cell cycle;
IWS1 pS398 pS400				p02112	Protein IWS1 homolog	7	0				GO:0051028; P:mRNA transport; GO:0006397; P:mRNA processing; GO:0008380; P:RNA splicing; GO:0006355; P:regulation of transcription, DNA-templated; GO:0006351; P:transcription, DNA-templated;			xxKxxxxSxxxxxxx; xRxxxxxSxxxxxxx; xxxxxxxSxxxDxxx; xxxxxxxSxxExxxx; xxxxxxxSxxExExx; xxxxxxxSDxxxExx; xxxxxxxSDxExxxx; xxxxxxxSDxExExx;
BCLAF1 pS177			*	p02103	Bcl-2-associated transcription factor 1	7	0.182333				GO:0043065; P:positive regulation of apoptotic process; GO:0006915; P:apoptotic process; GO:2001244; P:positive regulation of intrinsic apoptotic signaling pathway; GO:0045892; P:negative regulation of transcription, DNA-templated; GO:0006351; P:transcription, DNA-templated;			xxxxxxxSPxxxxxx; xxxxxxxSPxxSxxx; xxxxxxxSPxKxxxx; xxxxxxxSxxKxxxx; xxExxxxSxxxxxxx;
IRF2BPL pS547				p02093	Interferon regulatory factor 2-binding protein-like	7	0.354493							xxxxxxxSPxxxxxx; xxxxRxxSPxxxxxx; xxxxxKxSxxxxxxx; xxxxRxxSxxxxxxx; xxxxRKxSxxxxxxx; xxRxxxxSxxxxxxx; xxRxRxxSxxxxxxx; xxxxxxxSxxxExEx; xxxxxxxSxExxxxx;
MAP4 pS636	***		***	p02092	Microtubule-associated protein 4	7	0.929822				GO:0007052; P:mitotic spindle organization; GO:0051301; P:cell division;			xxxxKxxSLxxxxxx; xxxxKxxSLxxxxxx; xxxxxKxSxxxxxxx; xxxxKxxSxxxxxxx; xxxxxxxSxxxxxDx;
MPHOSPH10 pS242				p02091	U3 small nucleolar ribonucleoprotein protein MPP10	7	0.176755				GO:0010923; P:negative regulation of phosphatase activity; GO:0006396; P:RNA processing; GO:0006364; P:rRNA processing; GO:0000375; P:RNA splicing, via transesterification reactions; GO:0008380; P:RNA splicing;			xxxxxxxSxxDxxxx; xxxxxxxSxExxxxx; xxxxxxxSxEDxxxx; xxxxxxDSDEDxxxx; xxxxDxxSxxxxxxx;
NOB1 pS201	**	***		p02090	RNA-binding protein NOB1	7	0.968747				GO:0007601; P:visual perception;			xxxxKxxSxxxxxxx; xxxRKxxSxxxxxxx; xxxxxxxSxxDxxxx; xxxxxxxSDDDxxxx; xxxxxxDSxDxxxxx;
NOB1 pS201	**	**		p02089	RNA-binding protein NOB1	7	0.909877				GO:0007601; P:visual perception;			xxxxKxxSxxxxxxx; xxxRKxxSxxxxxxx; xxxxxxxSxxDxxxx; xxxxxxxSDDDxxxx; xxxxxxDSxDxxxxx;
CCT8 seq: 540 - 548 no mod		*	***	p02083	T-complex protein 1 subunit theta	7	-0.176544				GO:0007339; P:binding of sperm to zona pellucida; GO:0006457; P:protein folding; GO:0051084; P:'de novo' posttranslational protein folding; GO:0006200; P:ATP catabolic process; GO:0044267; P:cellular protein metabolic process;		GO:0006200; P:ATP catabolic process; GO:0044267; P:cellular protein metabolic process;
MYZAP pS59 pT64		**		p02076	Myocardial zonula adherens protein	7	0.717365				GO:0035556; P:intracellular signal transduction;	GO:0035556; P:intracellular signal transduction;		xxxxxxxSxxxMxxx; xxxxxxxSxxDxxxx; xxxxxxxSDDDxxxx; xxExxxxSxxxxxxx;
MAP1B pT704		*	*	p02069	Microtubule-associated protein 1B	7	0.205578			Reelin signaling pathway; Lissencephaly gene (LIS1) in neuronal migration and development; Netrin-mediated signaling events;	GO:0048675; P:axon extension; GO:0045773; P:positive regulation of axon extension; GO:0001578; P:microtubule bundle formation; GO:0016358; P:dendrite development;			xxxxxxxSPxxxxxx; xxxxxxxSPxKxxxx; xxxxxxxSPxKxxKx; xxxxKxxSPxxxxxx; xKxxxxxSPxxxxxx; xxxxxxxSxxKxxxx; xxxxxKxSxxxxxxx; xxxxKxxSxxxxxxx; xxExxxxSxxxxxxx;
ZC3H13 pS198	*		*	p02064	Zinc finger CCCH domain-containing protein 13	7	0.11116							xxxxxxxSPxxxxxx; xxxxxxxSPxxxRxx; xxxxKxxSPxxxxxx; xxxxxxxSxxxVxxx; xxIxxxxSxxxxxxx; xxIxKxxSxxxxxxx; xxxxKxxSxxxxxxx; xxxxxxxSxExxxxx;
MYH9 pS1943	*	*	*	p02060	Myosin-9	7	0.645773	CK2A1;			GO:0030220; P:platelet formation; GO:0030048; P:actin filament-based movement; GO:0030224; P:monocyte differentiation; GO:0031032; P:actomyosin structure organization; GO:0007520; P:myoblast fusion; GO:0006509; P:membrane protein ectodomain proteolysis; GO:0031532; P:actin cytoskeleton reorganization; GO:0000910; P:cytokinesis; GO:0016337; P:cell-cell adhesion; GO:0008360; P:regulation of cell sh…	GO:0038032; P:termination of G-protein coupled receptor signaling pathway; GO:0007229; P:integrin-mediated signaling pathway;	GO:0006200; P:ATP catabolic process;	xxxxxxxSxxxVxxx; xxxxGxGSxxxxxxx; xxxxxxxSxxxxDxx; xxxxxxxSxxExxxx; xxxxxxxSxExxxxx; xxxxxxxSxEExxxx; xxxxxxxSDxExxxx; xxxxxxxSDxExDxx; xxxxxxxSDEExxxx;	MYH9	Actin binding protein; Motility/polarity/chemotaxis; Motor protein	P35579	4627	MYH9	22q13.1	human	S1943	PHOSPHORYLATION	456730	RKGAGDGsDEEVDGK		molecular association, regulation; intracellular localization	cell motility, altered; cytoskeletal reorganization	S100A4(DISRUPTS)		18971378; 21316371; 17567956; 22123909	6	59	893		MYH9	MYH9_HUMAN	MYH9(S1943)	Myosin-9;	MYH9;	GO:0038032; P:termination of G-protein coupled receptor signaling pathway;GO:0007229; P:integrin-mediated signaling pathway;	GO:0030220; P:platelet formation;GO:0030048; P:actin filament-based movement;GO:0030224; P:monocyte differentiation;GO:0031032; P:actomyosin structure organization;GO:0007520; P:myoblast fusion;GO:0006509; P:membrane protein ectodomain proteolysis;GO:0031532; P:actin cytoskeleton reorganization;GO:0000910; P:cytokinesis;GO:0016337; P:cell-cell adhesion;GO:0008360; P:regulation of cell shape;GO:00…
STK33 pT215	*		*	p02056	Serine/threonine-protein kinase 33	7	0.285143				GO:0046777; P:protein autophosphorylation;			xxxxxxxSxxxIxxx; xxxxxxxSRxxxxxx; xxxxExxSxxxxxxx;
BNIP2 pS114	***	**	**	p02052	BCL2/adenovirus E1B 19 kDa protein-interacting protein 2	7	1.18377				GO:0051149; P:positive regulation of muscle cell differentiation; GO:0042692; P:muscle cell differentiation; GO:0043547; P:positive regulation of GTPase activity; GO:0043066; P:negative regulation of apoptotic process; GO:0006915; P:apoptotic process;			xxVxxxxSxxxxxxx; xxVxRxxSxxxxxxx; xxxxRxxSIxxxxxx; xxxxRxxSIxxxxxx; xxxxxKxSxxxxxxx; xxxxRxxSxxxxxxx; xxxxRKxSxxxxxxx; xxxxxxxSxxExxxx;
FAM83H pS881			*	p02051	Protein FAM83H	7	0.269659				GO:0031214; P:biomineral tissue development;			xxxxxxxSxSPxxxx; xxxxxxxSPxxxxxx; xxxxRxxSPxxxxxx; xxxxRxxSPSPxxxx; xxxxxKxSxxxxxxx; xxxxRxxSxxxxxxx; xxxxRKxSxxxxxxx;
UBA2 seq: 66 - 72 no mod		*		p02048	SUMO-activating enzyme subunit 2	7	0.361076				GO:0016925; P:protein sumoylation; GO:0043085; P:positive regulation of catalytic activity; GO:0043687; P:post-translational protein modification; GO:0044267; P:cellular protein metabolic process;		GO:0044267; P:cellular protein metabolic process;
KIF21A seq: 1234 - 1243 + Phospho (ST)		*		p02047	Kinesin-like protein KIF21A	7	0.277006				GO:0007018; P:microtubule-based movement;			xxxxxxxSPxxxxxx; xxxxxxxSPxxxRxx; xKxxxxxSPxxxxxx; xxxxxxxSxxxRxxx; xxKxxxxSxxxxxxx;
KIF21A pS1239		**	*	p02046	Kinesin-like protein KIF21A	7	0.338441				GO:0007018; P:microtubule-based movement;			xxxxxxxSPxxxxxx; xxxxxxxSPxxxRxx; xKxxxxxSPxxxxxx; xxxxxxxSxxxRxxx; xxKxxxxSxxxxxxx;
ACIN1 pS825	**	**	**	p02044	Apoptotic chromatin condensation inducer in the nucleus	7	0.905422				GO:0030218; P:erythrocyte differentiation; GO:0006397; P:mRNA processing; GO:0043065; P:positive regulation of apoptotic process; GO:0006915; P:apoptotic process; GO:0048025; P:negative regulation of mRNA splicing, via spliceosome; GO:0006921; P:cellular component disassembly involved in execution phase of apoptosis; GO:0008380; P:RNA splicing; GO:0006200; P:ATP catabolic process;		GO:0006200; P:ATP catabolic process;	xxFxRxxSxxxxxxx; xxxxRxxSVxxxxxx; xxxxRxxSVxxxxxx; xxxxxKxSxxxxxxx; xxxxRxxSxxxxxxx; xxxxRKxSxxxxxxx; xxxKRxxSxxxxxxx;
NSFL1C pS114				p02034	NSFL1 cofactor p47	7	0		EGFRinh2 (PD-153035); EGFRinh1 (PD-168393);					xxxxxxxSPxxxxxx; xxxxRxxSPxxxxxx; xxxxxxxSxxxLxxx; xxxxxxKSxxxxxxx; xxxxxKxSxxxxxxx; xxxxRxxSxxxxxxx; xxxxRKxSxxxxxxx; xxxxxxxSxxxxxDx; xxxxxxxSxxExxxx;
OCIAD1 pS108		*		p02025	OCIA domain-containing protein 1	7	-0.0599331		ERKinh1 (ERK inhbitor Calbiochem);					xxxxxxxSPxxxxxx; xxxxLxxSxxxxxxx; xxKxxxxSxxxxxxx;
MAP1B seq: 1496 - 1514 + Phospho (ST)	*	**	**	p02022	Microtubule-associated protein 1B	7	0.549774			Reelin signaling pathway; Lissencephaly gene (LIS1) in neuronal migration and development; Netrin-mediated signaling events;	GO:0048675; P:axon extension; GO:0045773; P:positive regulation of axon extension; GO:0001578; P:microtubule bundle formation; GO:0016358; P:dendrite development;
ENO1 seq: 81 - 89 no mod	*		***	p02021	Alpha-enolase	7	1.04391			Notch signaling pathway; HIF-1-alpha transcription factor network; Validated targets of C-MYC transcriptional activation;	GO:0006094; P:gluconeogenesis; GO:0009615; P:response to virus; GO:0030308; P:negative regulation of cell growth; GO:0045892; P:negative regulation of transcription, DNA-templated; GO:0000122; P:negative regulation of transcription from RNA polymerase II promoter; GO:0006351; P:transcription, DNA-templated; GO:0006096; P:glycolysis; GO:0006006; P:glucose metabolic process; GO:0005975; P:carbohydr…		GO:0006096; P:glycolysis; GO:0006006; P:glucose metabolic process; GO:0005975; P:carbohydrate metabolic process; GO:0044281; P:small molecule metabolic process;
KIF21A seq: 851 - 875 + Phospho (ST)				p02015	Kinesin-like protein KIF21A	7	0.156865				GO:0007018; P:microtubule-based movement;
LEO1 seq: 627 - 639 + Phospho (ST)				p02011	RNA polymerase-associated protein LEO1	7	0.488405				GO:0010390; P:histone monoubiquitination; GO:0045638; P:negative regulation of myeloid cell differentiation; GO:0006378; P:mRNA polyadenylation; GO:0019827; P:stem cell maintenance; GO:0032968; P:positive regulation of transcription elongation from RNA polymerase II promoter; GO:0045944; P:positive regulation of transcription from RNA polymerase II promoter; GO:0006351; P:transcription, DNA-templ…	GO:0016055; P:Wnt signaling pathway;
SLC4A1AP pS82			**	p02003	Kanadaptin	7	0.0361025							xxxxxxxSPxxxxxx; xxxxxPxSPxxxxxx; xKxxxxxSPxxxxxx; xxxxLxxSxxxxxxx; xxxxxxxSxxxRxxx;
EEF1D pS162	**			p02002	Elongation factor 1-delta	7	0.602202	CK2A1;	Up with IGF - down with EGFRinh2 (PD-153035); Up with IGF - down with AKTinh1 (Akt Inhibitor VIII); EGFRinh2 (PD-153035); AKTinh1 (Akt Inhibitor VIII);		GO:0006414; P:translational elongation; GO:0006412; P:translation; GO:0010467; P:gene expression; GO:0006355; P:regulation of transcription, DNA-templated; GO:0006351; P:transcription, DNA-templated; GO:0044267; P:cellular protein metabolic process; GO:0043123; P:positive regulation of I-kappaB kinase/NF-kappaB signaling; GO:0007165; P:signal transduction;	GO:0043123; P:positive regulation of I-kappaB kinase/NF-kappaB signaling; GO:0007165; P:signal transduction;	GO:0044267; P:cellular protein metabolic process;	xxIxxxxSxxxxxxx; xxxxLxxSxxxxxxx; xxxxxxxSxxxxxDx; xxxxxxxSxxExxxx; xxxxxxxSxxExExx; xxxxxxxSDxxxExx; xxxxxxxSDxExxxx; xxxxxxxSDxExExx;
CHAMP1 pS507			**	p01991	Chromosome alignment-maintaining phosphoprotein 1	7	0.329404							xxKxxxxSxxxxxxx;
PRPF4B seq: 324 - 337 + Phospho (ST)	*		**	p01987	Serine/threonine-protein kinase PRP4 homolog	7	0.152255				GO:0006468; P:protein phosphorylation; GO:0000398; P:mRNA splicing, via spliceosome; GO:0008380; P:RNA splicing;
SRRM1 seq: 763 - 787 + 2 Phospho (ST)	**			p01986	Serine/arginine repetitive matrix protein 1	7	0.256015	CDK2;			GO:0031124; P:mRNA 3'-end processing; GO:0006406; P:mRNA export from nucleus; GO:0000375; P:RNA splicing, via transesterification reactions; GO:0000398; P:mRNA splicing, via spliceosome; GO:0008380; P:RNA splicing; GO:0006369; P:termination of RNA polymerase II transcription; GO:0006366; P:transcription from RNA polymerase II promoter; GO:0010467; P:gene expression;
SRRM1 seq: 763 - 787 + 3 Phospho (ST)	*	*		p01985	Serine/arginine repetitive matrix protein 1	7	0.257817	CDK2;			GO:0031124; P:mRNA 3'-end processing; GO:0006406; P:mRNA export from nucleus; GO:0000375; P:RNA splicing, via transesterification reactions; GO:0000398; P:mRNA splicing, via spliceosome; GO:0008380; P:RNA splicing; GO:0006369; P:termination of RNA polymerase II transcription; GO:0006366; P:transcription from RNA polymerase II promoter; GO:0010467; P:gene expression;			xxxxxxxSPxxxxxx; xxxxxxxSPxxSxxx; xxxxxPxSPxxxxxx; xKxxxxxSPxxxxxx;
SRRM1 seq: 763 - 787 + Phospho (ST)	*		*	p01984	Serine/arginine repetitive matrix protein 1	7	0.523866	CDK2;			GO:0031124; P:mRNA 3'-end processing; GO:0006406; P:mRNA export from nucleus; GO:0000375; P:RNA splicing, via transesterification reactions; GO:0000398; P:mRNA splicing, via spliceosome; GO:0008380; P:RNA splicing; GO:0006369; P:termination of RNA polymerase II transcription; GO:0006366; P:transcription from RNA polymerase II promoter; GO:0010467; P:gene expression;
PRCC seq: 207 - 219 + Phospho (ST)		*		p01978	Proline-rich protein PRCC	7	0.181289				GO:0007093; P:mitotic cell cycle checkpoint;
CHAMP1 seq: 441 - 450 + Phospho (ST)	**		*	p01977	Chromosome alignment-maintaining phosphoprotein 1	7	0.957388							xxxxxxxSxxxxPxx; xxxxxxxSPxxxxxx; xxKxxxxSxxxxxxx; xRxxxxxSxxxxxxx; xRxxxxxSxDxxxxx;
IRF2BP2 pS360				p01974	Interferon regulatory factor 2-binding protein 2	7	-0.022513				GO:0006355; P:regulation of transcription, DNA-templated; GO:0006351; P:transcription, DNA-templated;			xxxxxxxSPxxxxxx; xxxxRxxSPxxxxxx; xxxxxKxSxxxxxxx; xxxxRxxSxxxxxxx; xxxxRKxSxxxxxxx; xxxKRxxSxxxxxxx; xxRxxxxSxxxxxxx; xxRxRxxSxxxxxxx; xxRKxxxSxxxxxxx; xxRKRxxSxxxxxxx; xxxxxxxSxxxExEx; xxxxxxxSxExxxxx;
CHAMP1 seq: 280 - 301 + 2 Phospho (ST)	***		**	p01973	Chromosome alignment-maintaining phosphoprotein 1	7	1.41004		CAMKinh1 (KN-93); AKTinh2 (MK-2206); AKTinh1 (Akt Inhibitor VIII);					xxxxxxxSPxxxxxx; xxxxRxxSPxxxxxx; xxxxxKxSxxxxxxx; xxxxRxxSxxxxxxx; xxxxRKxSxxxxxxx; xxxKRxxSxxxxxxx; xxRxxxxSxxxxxxx; xxRxRxxSxxxxxxx; xxRKxxxSxxxxxxx; xxRKRxxSxxxxxxx; xxxxxxxSxxxExEx; xxxxxxxSxExxxxx;
DYNC1LI1 seq: 505 - 523 + Phospho (ST)	**		***	p01972	Cytoplasmic dynein 1 light intermediate chain 1	7	0.554011				GO:0007018; P:microtubule-based movement; GO:0006810; P:transport; GO:0016032; P:viral process; GO:0007067; P:mitosis;			xxxxxxxSPxxxxxx; xxxxxPxSPxxxxxx; xxxxxxxSxxExxxx; xxxxxxxSxxExExx;
TPI1 pS58	**	*	***	p01967	Triosephosphate isomerase	7	0.519352				GO:0006094; P:gluconeogenesis; GO:0009790; P:embryo development; GO:0006098; P:pentose-phosphate shunt; GO:0006096; P:glycolysis; GO:0006006; P:glucose metabolic process; GO:0005975; P:carbohydrate metabolic process; GO:0044281; P:small molecule metabolic process;		GO:0006098; P:pentose-phosphate shunt; GO:0006096; P:glycolysis; GO:0006006; P:glucose metabolic process; GO:0005975; P:carbohydrate metabolic process; GO:0044281; P:small molecule metabolic process;
TPI1 pS58	*		***	p01966	Triosephosphate isomerase	7	0.572035				GO:0006094; P:gluconeogenesis; GO:0009790; P:embryo development; GO:0006098; P:pentose-phosphate shunt; GO:0006096; P:glycolysis; GO:0006006; P:glucose metabolic process; GO:0005975; P:carbohydrate metabolic process; GO:0044281; P:small molecule metabolic process;		GO:0006098; P:pentose-phosphate shunt; GO:0006096; P:glycolysis; GO:0006006; P:glucose metabolic process; GO:0005975; P:carbohydrate metabolic process; GO:0044281; P:small molecule metabolic process;
DKC1 seq: 448 - 467 + 2 Phospho (ST)				p01963	H/ACA ribonucleoprotein complex subunit 4	7	0			Regulation of Telomerase;	GO:0007004; P:telomere maintenance via telomerase; GO:0001522; P:pseudouridine synthesis; GO:0000723; P:telomere maintenance; GO:0006396; P:RNA processing; GO:0006364; P:rRNA processing; GO:0008283; P:cell proliferation;
RGS7_HUMAN seq: 453 - 460 + Oxidation (M); Phospho (ST)	**	**	**	p01961		7	2.09886				GO:0043547; P:positive regulation of GTPase activity; GO:0038032; P:termination of G-protein coupled receptor signaling pathway; GO:0007186; P:G-protein coupled receptor signaling pathway; GO:0035556; P:intracellular signal transduction;	GO:0038032; P:termination of G-protein coupled receptor signaling pathway; GO:0007186; P:G-protein coupled receptor signaling pathway; GO:0035556; P:intracellular signal transduction;
C2orf49 seq: 181 - 201 + Phospho (ST)				p01957	Ashwin	7	0.0185185							xxxxxxxSxxxxPxx; xxxxxxxSPxxxxxx; xxxxxxxSPxxSxxx; xxxxxVxSPxxxxxx; xxxxxxKSxxxxxxx;
ST13 pS75 pS76 pS79	*			p01942	Hsc70-interacting protein	7	0.468913				GO:0051260; P:protein homooligomerization; GO:0006457; P:protein folding;			xxKxxxxSxxxxxxx; xxxxxxxSxxxxDxx; xxxxxxxSxxExxxx; xxxxxxxSxExxxxx; xxxxxxxSxEExxxx; xxxxDxxSxxxxxxx;
TMX1 pS247	***			p01940	Thioredoxin-related transmembrane protein 1	7	0.350098				GO:0034976; P:response to endoplasmic reticulum stress; GO:0045454; P:cell redox homeostasis; GO:0006457; P:protein folding;			xxxxxxxSxxExxxx; xxxxxxxSxxExExx; xxxxxxxSxExxxxx; xxxxxxxSxEExxxx; xxxxxxxSExExExx; xxxxExxSxxxxxxx; xxxxExxSExExxxx;
SRRM1 seq: 459 - 472 + Phospho (ST)		*		p01936	Serine/arginine repetitive matrix protein 1	7	0.586293				GO:0031124; P:mRNA 3'-end processing; GO:0006406; P:mRNA export from nucleus; GO:0000375; P:RNA splicing, via transesterification reactions; GO:0000398; P:mRNA splicing, via spliceosome; GO:0008380; P:RNA splicing; GO:0006369; P:termination of RNA polymerase II transcription; GO:0006366; P:transcription from RNA polymerase II promoter; GO:0010467; P:gene expression;
ALB seq: 438 - 452 no mod				p01929	Serum albumin	7	0.770974			FOXA2 and FOXA3 transcription factor networks;	GO:0043069; P:negative regulation of programmed cell death; GO:0043252; P:sodium-independent organic anion transport; GO:0015721; P:bile acid and bile salt transport; GO:0009267; P:cellular response to starvation; GO:0010033; P:response to organic substance; GO:0001895; P:retina homeostasis; GO:0007584; P:response to nutrient; GO:0002576; P:platelet degranulation; GO:0030168; P:platelet activatio…		GO:0008206; P:bile acid metabolic process; GO:0042157; P:lipoprotein metabolic process; GO:0044281; P:small molecule metabolic process;
HMGN1 seq: 5 - 18 + Phospho (ST)		*		p01925	Non-histone chromosomal protein HMG-14	7	1.45318	CK2A1;			GO:0010225; P:response to UV-C; GO:0006325; P:chromatin organization; GO:0032786; P:positive regulation of DNA-templated transcription, elongation; GO:0006283; P:transcription-coupled nucleotide-excision repair; GO:0006357; P:regulation of transcription from RNA polymerase II promoter;			xxxxxKxSxxxxxxx; xxxxRxxSxxxxxxx; xxxxRKxSxxxxxxx; xxxKRxxSxxxxxxx; xxxxxxxSxxExxxx;
NUCKS1 pS19				p01923	Nuclear ubiquitous casein and cyclin-dependent kinase substrate 1	7	-0.0409437		Up with IGF - down with EGFRinh2 (PD-153035); Up with IGF - down with AKTinh1 (Akt Inhibitor VIII); EGFRinh2 (PD-153035); AKTinh1 (Akt Inhibitor VIII);					xxxxFxxSxxxxxxx; xxxxxxxSxxxxxDx; xxxxxxxSxxxDxxx; xxxxxxxSDxxxExx;
TOP2B pS1522 pS1524			*	p01921	DNA topoisomerase 2-beta	7	0.16433		Akt-CAMK2; EGFRinh1 (PD-168393); CAMKinh2 (KN-62); CAMKinh1 (KN-93); AKTinh2 (MK-2206); AKTinh1 (Akt Inhibitor VIII);		GO:0000712; P:resolution of meiotic recombination intermediates; GO:0030900; P:forebrain development; GO:0007059; P:chromosome segregation; GO:0007409; P:axonogenesis; GO:0001764; P:neuron migration; GO:0006261; P:DNA-dependent DNA replication; GO:0006200; P:ATP catabolic process;		GO:0006200; P:ATP catabolic process;	xxVxxxxSxxxxxxx; xxxxxxxSxxDxxxx; xxxxxxxSDxxxExx;
NCL seq: 63 - 71 + Phospho (ST)			*	p01919	Nucleolin	7	0.151209	CDK2;		Aurora B signaling; Urokinase-type plasminogen activator (uPA) and uPAR-mediated signaling; Regulation of Telomerase; Validated targets of C-MYC transcriptional activation;	GO:0001525; P:angiogenesis;			xxxxxxxSPxxxxxx; xxxxxxxSPxKxxxx; xxxxxVxSPxxxxxx; xxxxxxxSxxKxxxx; xxKxxxxSxxxxxxx;
EIF5B pS164		*	*	p01917	Eukaryotic translation initiation factor 5B	7	2.22783				GO:0006446; P:regulation of translational initiation; GO:0006413; P:translational initiation; GO:0006412; P:translation; GO:0010467; P:gene expression; GO:0044267; P:cellular protein metabolic process;		GO:0044267; P:cellular protein metabolic process;	xxKxxxxSxxxxxxx; xxxxxxxSxxxxDxx; xxxxxxxSxxDxxxx; xxxxxxxSxExxxxx; xxxxxxxSxExEDxx; xxxxxxxSxEDxxxx;
C9orf142 pS148				p01914	Uncharacterized protein C9orf142	7	0.165556							xxxxxxxSxxxxPxx; xxxxxxxSPxxxxxx; xxxxxxxSPxxSxxx; xxxxxxxSPxKxxxx; xxxxxxxSxxKxxxx; xxxxxxxSxRxxxxx; xxxxxxxSxRxxxxx; xxExxxxSxxxxxxx;
ATRIP seq: 215 - 226 + Phospho (ST)				p01909	ATR-interacting protein	7	0	CDK2;		ATR signaling pathway; Fanconi anemia pathway;	GO:0000077; P:DNA damage checkpoint; GO:0006260; P:DNA replication; GO:0006281; P:DNA repair;
SF3B2 seq: 36 - 47 no mod				p01906	Splicing factor 3B subunit 2	7	0.094694				GO:0006397; P:mRNA processing; GO:0016032; P:viral process; GO:0000398; P:mRNA splicing, via spliceosome; GO:0008380; P:RNA splicing; GO:0010467; P:gene expression;
RBM10 seq: 716 - 726 + Phospho (ST)		*		p01899	RNA-binding protein 10	7	0.228525				GO:0070935; P:3'-UTR-mediated mRNA stabilization; GO:0006397; P:mRNA processing; GO:0008285; P:negative regulation of cell proliferation; GO:0008380; P:RNA splicing; GO:0000122; P:negative regulation of transcription from RNA polymerase II promoter;			xxxxxxxSPxxxxxx; xxxxxxxSPxRxxxx; xxxxxRxSPxxxxxx; xxxxxRxSxxxxxxx; xxxxDxxSxxxxxxx; xxxxDRxSxxxxxxx;
RBM10 pS723				p01898	RNA-binding protein 10	7	0.0286089				GO:0070935; P:3'-UTR-mediated mRNA stabilization; GO:0006397; P:mRNA processing; GO:0008285; P:negative regulation of cell proliferation; GO:0008380; P:RNA splicing; GO:0000122; P:negative regulation of transcription from RNA polymerase II promoter;			xxxxxxxSPxxxxxx; xxxxxxxSPxRxxxx; xxxxxRxSPxxxxxx; xxxxxRxSxxxxxxx; xxxxDxxSxxxxxxx; xxxxDRxSxxxxxxx;
JUND pS100	***		***	p01897	Transcription factor jun-D	7	0.754105	VRK1; PLK3; JNK2; JNK1; ERK7; CDK3;		Validated transcriptional targets of AP1 family members Fra1 and Fra2; ATF-2 transcription factor network; AP-1 transcription factor network; PDGFR-beta signaling pathway;	GO:0009416; P:response to light stimulus; GO:0002076; P:osteoblast development; GO:0071277; P:cellular response to calcium ion; GO:0007623; P:circadian rhythm; GO:0043434; P:response to peptide hormone; GO:0014070; P:response to organic cyclic compound; GO:0009612; P:response to mechanical stimulus; GO:0045669; P:positive regulation of osteoblast differentiation; GO:0007568; P:aging; GO:0032496; …			xxxxxxxSPxxxxxx; xxxxxxxSPxxxRxx; xxxxKxxSPxxxxxx; xxLxxxxSxxxxxxx; xxLxxxxSxxxxxxx; xxLxKxxSxxxxxxx; xxxxKxxSxxxxxxx; xxxxxxxSxExxxxx;	JunD	Motility/polarity/chemotaxis; Transcription factor	P17535	3727	JUND	19p13.2	human	S100	PHOSPHORYLATION	456168	LGLLKLAsPELERLI	Jun		transcription, induced	MEN1(DISRUPTS)		22327296	5	26	12	Menin-JunD interaction blocks JNK mediated JunD phosphorylation, suppressing JunD induced transcription.	JUND	JUND_HUMAN	JUND(S100)	Transcription factor jun-D;	JUND;		GO:0009416; P:response to light stimulus;GO:0002076; P:osteoblast development;GO:0071277; P:cellular response to calcium ion;GO:0007623; P:circadian rhythm;GO:0043434; P:response to peptide hormone;GO:0014070; P:response to organic cyclic compound;GO:0009612; P:response to mechanical stimulus;GO:0045669; P:positive regulation of osteoblast differentiation;GO:0007568; P:aging;GO:0032496; P:respons…
TFRC seq: 40 - 53 no mod			*	p01893	Transferrin receptor protein 1	7	0.0224089			FOXA2 and FOXA3 transcription factor networks; HIF-1-alpha transcription factor network; Validated targets of C-MYC transcriptional activation;	GO:0045780; P:positive regulation of bone resorption; GO:0000266; P:mitochondrial fission; GO:0009060; P:aerobic respiration; GO:0030316; P:osteoclast differentiation; GO:0033572; P:transferrin transport; GO:0007005; P:mitochondrion organization; GO:0006898; P:receptor-mediated endocytosis; GO:0006879; P:cellular iron ion homeostasis; GO:0055085; P:transmembrane transport; GO:0016032; P:viral pro…
SORBS3 seq: 520 - 532 + Phospho (ST)				p01889	Vinexin	7	0.20997				GO:0031589; P:cell-substrate adhesion; GO:0051496; P:positive regulation of stress fiber assembly; GO:0006936; P:muscle contraction; GO:0007155; P:cell adhesion; GO:0000122; P:negative regulation of transcription from RNA polymerase II promoter; GO:0043410; P:positive regulation of MAPK cascade;	GO:0043410; P:positive regulation of MAPK cascade;
TRIM28 pS501		*	**	p01881	Transcription intermediary factor 1-beta	7	0.834535			ATM pathway; p53 pathway; E2F transcription factor network; C-MYB transcription factor network;	GO:1902187; P:negative regulation of viral release from host cell; GO:0016925; P:protein sumoylation; GO:0001837; P:epithelial to mesenchymal transition; GO:0051259; P:protein oligomerization; GO:0046777; P:protein autophosphorylation; GO:0016567; P:protein ubiquitination; GO:0045087; P:innate immune response; GO:0045739; P:positive regulation of DNA repair; GO:0006281; P:DNA repair; GO:0042993; …			xxxxxxDSQxxxxxx; xxxxxxxSxxxVxxx; xxxxxxxSQxxxxxx;
CCDC6 pS240 pS244	*			p01877	Coiled-coil domain-containing protein 6	7	0.983239	CDK2;						xxxxxxxSxxxxPxx; xxLxxxxSxxxxxxx; xxLxxxxSxxxxxxx;	CCDC6	Apoptosis; Cytoskeletal protein	Q16204	8030	CCDC6	10q21	human	S244	PHOSPHORYLATION	450707	QPVSAPPsPRDISME	DUF2046	activation	apoptosis, induced			14712216	2	47	38		CCDC6	CCDC6_HUMAN	CCDC6(S244)	Coiled-coil domain-containing protein 6;	CCDC6; Synonyms=D10S170, TST1;
CCDC6 pS244	***	*	*	p01876	Coiled-coil domain-containing protein 6	7	0.520735	CDK2;						xxxxxxxSPxxxxxx; xxxxxPxSPxxxxxx; xxxxxxxSxxxIxxx; xxVxxxxSxxxxxxx; xxxxxxxSxRxxxxx; xxxxxxxSxRxxxxx; xxxxxxxSxxDxxxx;	CCDC6	Apoptosis; Cytoskeletal protein	Q16204	8030	CCDC6	10q21	human	S244	PHOSPHORYLATION	450707	QPVSAPPsPRDISME	DUF2046	activation	apoptosis, induced			14712216	2	47	38		CCDC6	CCDC6_HUMAN	CCDC6(S244)	Coiled-coil domain-containing protein 6;	CCDC6; Synonyms=D10S170, TST1;
LIN52 pS28				p01875	Protein lin-52 homolog	7	0.0556583		AKTinh1 (Akt Inhibitor VIII);		GO:0051726; P:regulation of cell cycle; GO:0000086; P:G2/M transition of mitotic cell cycle; GO:0000278; P:mitotic cell cycle; GO:0006351; P:transcription, DNA-templated;			xxxxxxxSxxxxPxx; xxxxxxxSPxxxxxx; xxxxxRxSPxxxxxx; xxxxxRxSxxxxxxx; xxKxxxxSxxxxxxx; xxxxDxxSxxxxxxx; xxxxDRxSxxxxxxx;
EPS15 pS796	**	*	*	p01874	Epidermal growth factor receptor substrate 15	7	1.18325			Internalization of ErbB1; Notch signaling pathway; Signaling events mediated by Hepatocyte Growth Factor Receptor (c-Met);	GO:0016050; P:vesicle organization; GO:0048268; P:clathrin coat assembly; GO:0032456; P:endocytic recycling; GO:0006897; P:endocytosis; GO:0015031; P:protein transport; GO:0008283; P:cell proliferation; GO:0042059; P:negative regulation of epidermal growth factor receptor signaling pathway; GO:0007173; P:epidermal growth factor receptor signaling pathway;	GO:0042059; P:negative regulation of epidermal growth factor receptor signaling pathway; GO:0007173; P:epidermal growth factor receptor signaling pathway;		xxxxxxxSPxxxxxx; xxxxKxxSPxxxxxx; xxIxxxxSxxxxxxx; xxIxKxxSxxxxxxx; xxxxKxxSxxxxxxx; xxxxxxDSxDxxxxx;
CEP95 seq: 138 - 145 no mod		*	***	p01868	Centrosomal protein of 95 kDa	7	0.633015
MLL2 pS1671		*		p01864	Histone-lysine N-methyltransferase MLL2	7	0.117359
OCIAD1 pS108	*			p01863	OCIA domain-containing protein 1	7	0.215117		ERKinh1 (ERK inhbitor Calbiochem);					xxxxxxxSPxxxxxx; xxxxLxxSxxxxxxx; xxKxxxxSxxxxxxx;
UACA_HUMAN pT801	**	**	*	p01857		7	0.385906				GO:0042307; P:positive regulation of protein import into nucleus; GO:0009411; P:response to UV; GO:0050728; P:negative regulation of inflammatory response; GO:0043280; P:positive regulation of cysteine-type endopeptidase activity involved in apoptotic process; GO:0043065; P:positive regulation of apoptotic process; GO:0008631; P:intrinsic apoptotic signaling pathway in response to oxidative stres…			xxxxxxxSxxxxPxx; xxVxxxxSxxxxxxx; xxVxRxxSxxxxxxx; xxxxRxxSVxxxxxx; xxxxRxxSVxxxxxx; xxxxRxxSxxxxxxx;
HTATSF1 pS721	**	*		p01854	HIV Tat-specific factor 1	7	1.31594				GO:0019079; P:viral genome replication; GO:0032784; P:regulation of DNA-templated transcription, elongation; GO:0006357; P:regulation of transcription from RNA polymerase II promoter; GO:0006351; P:transcription, DNA-templated;			xxxxFxxSxxxxxxx; xxKxxxxSxxxxxxx; xxxxxxxSxExxxxx;
HTATSF1 pS702	***	**		p01853	HIV Tat-specific factor 1	7	1.16997				GO:0019079; P:viral genome replication; GO:0032784; P:regulation of DNA-templated transcription, elongation; GO:0006357; P:regulation of transcription from RNA polymerase II promoter; GO:0006351; P:transcription, DNA-templated;			xxxxxxxSxxxLxxx; xxxxxxxSxxKxxxx; xxxxxxxSxxxxxDx; xxxxxxxSxExxxxx; xxxxDxxSxxxxxxx;
HTATSF1 pS676	**			p01852	HIV Tat-specific factor 1	7	1.07713				GO:0019079; P:viral genome replication; GO:0032784; P:regulation of DNA-templated transcription, elongation; GO:0006357; P:regulation of transcription from RNA polymerase II promoter; GO:0006351; P:transcription, DNA-templated;			xxxxFxxSxxxxxxx; xxxxxxxSxxKxxxx; xxKxxxxSxxxxxxx; xxxxxxxSxxxxDxx; xxxxxxxSxxxExEx;
HTATSF1 pS676	**		*	p01851	HIV Tat-specific factor 1	7	0.429779				GO:0019079; P:viral genome replication; GO:0032784; P:regulation of DNA-templated transcription, elongation; GO:0006357; P:regulation of transcription from RNA polymerase II promoter; GO:0006351; P:transcription, DNA-templated;			xxxxFxxSxxxxxxx; xxxxxxxSxxKxxxx; xxKxxxxSxxxxxxx; xxxxxxxSxxxxDxx; xxxxxxxSxxxExEx;
TCOF1 pS1378		*	*	p01840	Treacle protein	7	0.808307				GO:0001501; P:skeletal system development;			xxxxxxxSPxxxxxx; xxxxxxxSPxxSxxx; xxxxxxxSPxKxxxx; xxxxxxxSxxKxxxx; xxxxxxxSxExxxxx;
FARP1 seq: 14 - 27 + Phospho (ST)				p01833	FERM, RhoGEF and pleckstrin domain-containing protein 1	7	0.0612045			Regulation of RhoA activity;	GO:0032319; P:regulation of Rho GTPase activity; GO:0032314; P:regulation of Rac GTPase activity; GO:0048813; P:dendrite morphogenesis; GO:0007416; P:synapse assembly; GO:0010923; P:negative regulation of phosphatase activity;
MAP1B pS1501	***	**	**	p01831	Microtubule-associated protein 1B	7	0.884749			Reelin signaling pathway; Lissencephaly gene (LIS1) in neuronal migration and development; Netrin-mediated signaling events;	GO:0048675; P:axon extension; GO:0045773; P:positive regulation of axon extension; GO:0001578; P:microtubule bundle formation; GO:0016358; P:dendrite development;			xxxxxxxSPxxxxxx; xxxxGxxSPxxxxxx; xxxxxxxSxxxIxxx; xxKxxxxSxxxxxxx; xRxxxxxSxxxxxxx; xxxxxxxSxxxxDxx;
CDK18_HUMAN seq: 148 - 158 + Phospho (ST); Phospho (Y)		**		p01829		7	0.64499
HMGB3 seq: 127 - 139 no mod				p01827	High mobility group protein B3	7	0.191221				GO:0007275; P:multicellular organismal development; GO:0006310; P:DNA recombination;
HSP90AA1 seq: 447 - 456 no mod		**	*	p01820	Heat shock protein HSP 90-alpha	7	0.85211			ErbB receptor signaling network; Hypoxic and oxygen homeostasis regulation of HIF-1-alpha; VEGFR1 specific signals; Signaling events mediated by HDAC Class II; IL2 signaling events mediated by PI3K; Class I PI3K signaling events mediated by Akt; Integrin-linked kinase signaling; LKB1 signaling events; Class I PI3K signaling events; Regulation of Androgen receptor activity; Signaling events mediat…	GO:0051131; P:chaperone-mediated protein complex assembly; GO:0006839; P:mitochondrial transport; GO:0050999; P:regulation of nitric-oxide synthase activity; GO:0006986; P:response to unfolded protein; GO:0007411; P:axon guidance; GO:0045087; P:innate immune response; GO:0000086; P:G2/M transition of mitotic cell cycle; GO:0000278; P:mitotic cell cycle; GO:0046209; P:nitric oxide metabolic proces…	GO:0038096; P:Fc-gamma receptor signaling pathway involved in phagocytosis; GO:0007165; P:signal transduction;	GO:0046209; P:nitric oxide metabolic process; GO:0045429; P:positive regulation of nitric oxide biosynthetic process; GO:0006200; P:ATP catabolic process; GO:0044281; P:small molecule metabolic process;
HSP90AB1 seq: 439 - 448 no mod	*		**	p01819	Heat shock protein HSP 90-beta	7	-0.10877			Signaling events mediated by VEGFR1 and VEGFR2;	GO:0033160; P:positive regulation of protein import into nucleus, translocation; GO:0009651; P:response to salt stress; GO:0071902; P:positive regulation of protein serine/threonine kinase activity; GO:0071353; P:cellular response to interleukin-4; GO:0071407; P:cellular response to organic cyclic compound; GO:0001890; P:placenta development; GO:0032092; P:positive regulation of protein binding; …	GO:0060334; P:regulation of interferon-gamma-mediated signaling pathway; GO:0060338; P:regulation of type I interferon-mediated signaling pathway; GO:0035872; P:nucleotide-binding domain, leucine rich repeat containing receptor signaling pathway; GO:0038096; P:Fc-gamma receptor signaling pathway involved in phagocytosis;	GO:0032435; P:negative regulation of proteasomal ubiquitin-dependent protein catabolic process; GO:0045429; P:positive regulation of nitric oxide biosynthetic process;
FASN pS207		*		p01816	Fatty acid synthase	7	0.120669			Validated transcriptional targets of deltaNp63 isoforms; p73 transcription factor network;	GO:0071353; P:cellular response to interleukin-4; GO:0015939; P:pantothenate metabolic process; GO:0035338; P:long-chain fatty-acyl-CoA biosynthetic process; GO:0019432; P:triglyceride biosynthetic process; GO:0006633; P:fatty acid biosynthetic process; GO:0006631; P:fatty acid metabolic process; GO:0006767; P:water-soluble vitamin metabolic process; GO:0006766; P:vitamin metabolic process; GO:00…		GO:0015939; P:pantothenate metabolic process; GO:0035338; P:long-chain fatty-acyl-CoA biosynthetic process; GO:0019432; P:triglyceride biosynthetic process; GO:0006633; P:fatty acid biosynthetic process; GO:0006631; P:fatty acid metabolic process; GO:0006767; P:water-soluble vitamin metabolic process; GO:0006766; P:vitamin metabolic process; GO:0006112; P:energy reserve metabolic process; GO:0044…	xxxxxxxSPxxxxxx; xxxxxxxSPxxSxxx; xxxxGxxSPxxxxxx; xxRxxxxSxxxxxxx; xxxxxxxSxExxxxx;
EIF3C seq: 863 - 872 no mod				p01813	Eukaryotic translation initiation factor 3 subunit C	7	0.0443603				GO:0001731; P:formation of translation preinitiation complex; GO:0006446; P:regulation of translational initiation; GO:0006413; P:translational initiation; GO:0006412; P:translation; GO:0010467; P:gene expression; GO:0044267; P:cellular protein metabolic process;		GO:0044267; P:cellular protein metabolic process;
ZC3H18 pS534		***		p01807	Zinc finger CCCH domain-containing protein 18	7	0.250535							xxxxxxxSPxxxxxx; xxxxxxxSPxxxRxx; xxxxxxxSPxRxxxx; xKxxxxxSPxxxxxx; xxLxxxxSxxxxxxx; xxLxxxxSxxxxxxx; xKxxxxxSxSxxxxx;
FTSJ3 seq: 32 - 37 no mod				p01798	pre-rRNA processing protein FTSJ3	7	0
CNTNAP4 seq: 518 - 524 + Phospho (ST)	**		*	p01797	Contactin-associated protein-like 4	7	0.858908				GO:0007155; P:cell adhesion;
TP53BP1 pS1678		*		p01794	Tumor suppressor p53-binding protein 1	7	0.648787			ATM pathway;	GO:0000724; P:double-strand break repair via homologous recombination; GO:0006302; P:double-strand break repair; GO:0006974; P:cellular response to DNA damage stimulus; GO:0006281; P:DNA repair; GO:0051091; P:positive regulation of sequence-specific DNA binding transcription factor activity; GO:0006366; P:transcription from RNA polymerase II promoter; GO:0045893; P:positive regulation of transcri…			xxxxxxxSPxxxxxx; xxxxxxxSPxKxxxx; xxxxxxxSxxxRxxx; xxxxxxxSxxKxxxx; xxxxxxRSxxxxxxx; xxxxExxSxxxxxxx;
TRIM24 seq: 1040 - 1046 + Phospho (ST)		***	**	p01786	Transcription intermediary factor 1-alpha	7	1.5901			Regulation of Androgen receptor activity;	GO:0055074; P:calcium ion homeostasis; GO:0031647; P:regulation of protein stability; GO:0043434; P:response to peptide hormone; GO:0046777; P:protein autophosphorylation; GO:0016567; P:protein ubiquitination; GO:0008285; P:negative regulation of cell proliferation; GO:0042981; P:regulation of apoptotic process; GO:0006366; P:transcription from RNA polymerase II promoter; GO:0045892; P:negative r…		GO:0030163; P:protein catabolic process;	xxxxRxxSIxxxxxx; xxxxRxxSIxxxxxx; xxxxxxxSxxxRxxx; xxxxxxKSxxxxxxx; xxxxRxxSxxxxxxx; xxxKRxxSxxxxxxx; xxKxxxxSxxxxxxx; xxKxRxxSxxxxxxx; xRxxxxxSxxxxxxx; xxxxxxxSxxExxxx; xxxxxxxSxExxxxx; xxxxxxxSxEExxxx;
RPS17 pS113	***	*	**	p01778	40S ribosomal protein S17	7	1.38769		EGFRinh2 (PD-153035); AKTinh2 (MK-2206); AKTinh1 (Akt Inhibitor VIII);		GO:0042274; P:ribosomal small subunit biogenesis; GO:0006364; P:rRNA processing; GO:0019058; P:viral life cycle; GO:0016032; P:viral process; GO:0019083; P:viral transcription; GO:0006415; P:translational termination; GO:0006414; P:translational elongation; GO:0006614; P:SRP-dependent cotranslational protein targeting to membrane; GO:0006413; P:translational initiation; GO:0006412; P:translation;…		GO:0000184; P:nuclear-transcribed mRNA catabolic process, nonsense-mediated decay; GO:0016071; P:mRNA metabolic process; GO:0016070; P:RNA metabolic process; GO:0044267; P:cellular protein metabolic process;	xxxxxxxSxxxLxxx; xxLxxxxSxxxxxxx; xxLxxxxSxxxxxxx; xKxxxxxSxSxxxxx; xxxxDxxSxxxxxxx;
RPS17 seq: 108 - 129 + Phospho (ST)	***	**	**	p01777	40S ribosomal protein S17	7	1.29051		EGFRinh2 (PD-153035); AKTinh2 (MK-2206); AKTinh1 (Akt Inhibitor VIII);		GO:0042274; P:ribosomal small subunit biogenesis; GO:0006364; P:rRNA processing; GO:0019058; P:viral life cycle; GO:0016032; P:viral process; GO:0019083; P:viral transcription; GO:0006415; P:translational termination; GO:0006414; P:translational elongation; GO:0006614; P:SRP-dependent cotranslational protein targeting to membrane; GO:0006413; P:translational initiation; GO:0006412; P:translation;…		GO:0000184; P:nuclear-transcribed mRNA catabolic process, nonsense-mediated decay; GO:0016071; P:mRNA metabolic process; GO:0016070; P:RNA metabolic process; GO:0044267; P:cellular protein metabolic process;	xxxxxxxSxxxLxxx; xxLxxxxSxxxxxxx; xxLxxxxSxxxxxxx; xKxxxxxSxSxxxxx; xxxxDxxSxxxxxxx;
PGRMC2 seq: 200 - 223 + Phospho (Y)				p01764	Membrane-associated progesterone receptor component 2	7	0.27335
C1orf52 seq: 148 - 168 + Phospho (ST)		**		p01758	UPF0690 protein C1orf52	7	0.0865461
HSPA6 seq: 351 - 359 no mod	***		***	p01756	Heat shock 70 kDa protein 6	7	1.41916				GO:0006986; P:response to unfolded protein;
TP53BP1 pS525		*		p01748	Tumor suppressor p53-binding protein 1	7	0.0712561		Up with EGF - down with p70S6Kinh2 (DG2); p70S6Kinh2 (DG2);	ATM pathway;	GO:0000724; P:double-strand break repair via homologous recombination; GO:0006302; P:double-strand break repair; GO:0006974; P:cellular response to DNA damage stimulus; GO:0006281; P:DNA repair; GO:0051091; P:positive regulation of sequence-specific DNA binding transcription factor activity; GO:0006366; P:transcription from RNA polymerase II promoter; GO:0045893; P:positive regulation of transcri…			xxxxxxxSPxxxxxx;
SETD2 pS624				p01746	Histone-lysine N-methyltransferase SETD2	7	0.323805				GO:0060039; P:pericardium development; GO:0006298; P:mismatch repair; GO:0048701; P:embryonic cranial skeleton morphogenesis; GO:0030900; P:forebrain development; GO:0001843; P:neural tube closure; GO:0001525; P:angiogenesis; GO:0006368; P:transcription elongation from RNA polymerase II promoter; GO:0006355; P:regulation of transcription, DNA-templated;			xxxxxxxSPxxxxxx; xxxxxNxSPxxxxxx; xxxxLxxSxxxxxxx;
EIF6 pS239	*		**	p01744	Eukaryotic translation initiation factor 6	7	0.440783				GO:0007018; P:microtubule-based movement;			xxxxxRxSLxxxxxx; xxxxxRxSxxxxxxx; xxxxxxxSxxDxxxx;
PRRC2C pS2105			*	p01738	Protein PRRC2C	7	0.265788		AKTinh2 (MK-2206);					xxxxRxxSxxxxxxx; xxRxxxxSxxxxxxx; xxRxRxxSxxxxxxx; xxxxxxxSSDxxxxx;
ZFYVE19 pS354	*			p01737	Zinc finger FYVE domain-containing protein 19	7	0.399445							xxxxLxxSxxxxxxx; xxxxxxxSxxxxDxx; xxxxxxxSxxxExEx; xxxxxxxSxxDxxxx; xxxxxxxSDDDxxxx; xxxxxxDSxDxxxxx;
YRDC pS60	**		*	p01735	YrdC domain-containing protein, mitochondrial	7	0.534422							xxxxxxxSPxxxxxx; xxxxxxxSPxRxxxx; xxxxxxxSxExxxxx;
MOCS2 pS20		**	*	p01732	Molybdopterin synthase catalytic subunit	7	-0.0642852				GO:0006767; P:water-soluble vitamin metabolic process; GO:0006766; P:vitamin metabolic process; GO:0044281; P:small molecule metabolic process;		GO:0006767; P:water-soluble vitamin metabolic process; GO:0006766; P:vitamin metabolic process; GO:0044281; P:small molecule metabolic process;	xxxxxxxSPxxxxxx; xxxxxPxSPxxxxxx; xxxxxxxSxxxVxxx; xxxxLxxSxxxxxxx; xxxxxxxSxxxxxDx;
ZC3HC1 pS321				p01731	Nuclear-interacting partner of ALK	7	0.174022				GO:0016567; P:protein ubiquitination; GO:0007067; P:mitosis; GO:2001240; P:negative regulation of extrinsic apoptotic signaling pathway in absence of ligand;			xxxxxxxSPxxxxxx; xxxxxxxSPxRxxxx; xxxxxPxSPxxxxxx; xxxxxxxSxxxMxxx; xxxxxxxSxRxxxxx; xxxxxxxSxRxxxxx;
UBE2V2 seq: 134 - 145 no mod			**	p01729	Ubiquitin-conjugating enzyme E2 variant 2	7	0.252337				GO:0051965; P:positive regulation of synapse assembly; GO:0010976; P:positive regulation of neuron projection development; GO:0000209; P:protein polyubiquitination; GO:0016567; P:protein ubiquitination; GO:0043524; P:negative regulation of neuron apoptotic process; GO:0008283; P:cell proliferation; GO:0045739; P:positive regulation of DNA repair; GO:0032436; P:positive regulation of proteasomal u…		GO:0032436; P:positive regulation of proteasomal ubiquitin-dependent protein catabolic process;
SLIRP seq: 98 - 109 + Phospho (ST)	*	*	*	p01728	SRA stem-loop-interacting RNA-binding protein, mitochondrial	7	0.297429				GO:0006355; P:regulation of transcription, DNA-templated; GO:0006351; P:transcription, DNA-templated;			xxKxxxxSxxxxxxx; xxxxxxxSxxxxxDx; xxxxxxxSxxExxxx; xxxxxxxSDxExxxx; xxxxxxxSDDExxxx;
WDR62_HUMAN seq: 18 - 43 + Phospho (ST)				p01723		7	0.117444				GO:0022008; P:neurogenesis; GO:0021987; P:cerebral cortex development;
HNRNPU pS59	***		**	p01722	Heterogeneous nuclear ribonucleoprotein U	7	0.878289	DNAPK;			GO:0006396; P:RNA processing; GO:0000398; P:mRNA splicing, via spliceosome; GO:0008380; P:RNA splicing; GO:0010467; P:gene expression;			xxxxGxGSxxxxxxx; xxxxxxxSxxxxxDx; xxExxxxSxxxxxxx;
NOL8 pS1082 pS1083 pS1084				p01720	Nucleolar protein 8	7	0.194707				GO:0030307; P:positive regulation of cell growth; GO:0006364; P:rRNA processing; GO:0006260; P:DNA replication;			xxxxLxxSxxxxxxx; xxxxxxxSxxxxxDx; xxxxxxxSxxExxxx; xxxxxxxSxxExExx;
PWP1 seq: 43 - 67 + Phospho (ST)	**	**	***	p01718	Periodic tryptophan protein 1 homolog	7	0.821476				GO:0006351; P:transcription, DNA-templated;			xxxxxxxSxSPxxxx; xxxxxxxSxxxxxDx; xxxxExxSxxxxxxx;
POGZ seq: 1359 - 1372 + Phospho (ST)			**	p01702	Pogo transposable element with ZNF domain	7	0.842472				GO:0051382; P:kinetochore assembly;
MARCKSL1 seq: 100 - 106 + Phospho (ST)				p01699	MARCKS-related protein	7	0		ROCKinh2 (Y-27632);	Signaling events mediated by the Hedgehog family; Reelin signaling pathway; Lissencephaly gene (LIS1) in neuronal migration and development;	GO:0032091; P:negative regulation of protein binding; GO:0006898; P:receptor-mediated endocytosis; GO:0016192; P:vesicle-mediated transport; GO:0006457; P:protein folding; GO:0008284; P:positive regulation of cell proliferation;
RPRD1B pS134			*	p01693	Regulation of nuclear pre-mRNA domain-containing protein 1B	7	0.422229				GO:0008284; P:positive regulation of cell proliferation; GO:0045944; P:positive regulation of transcription from RNA polymerase II promoter; GO:0006351; P:transcription, DNA-templated;			xxxxxxxSPxxxxxx; xxMxxxxSxxxxxxx; xxMxxxxSxxxxxxx; xxxxxxKSxxxxxxx; xxxxDxxSxxxxxxx;
MLL2 pS654			*	p01689	Histone-lysine N-methyltransferase MLL2	7	0.347212		ROCKinh2 (Y-27632);					xxxxxxxSPxxxxxx; xxxxxRxSPxxxxxx; xxxxxxxSxxxVxxx; xxxxxRxSxxxxxxx; xxExxxxSxxxxxxx;
ARHGEF2 seq: 955 - 962 + Phospho (ST)	*	**	***	p01688	Rho guanine nucleotide exchange factor 2	7	2.05347			Reelin signaling pathway; Regulation of RAC1 activity; Regulation of RhoA activity;	GO:0050768; P:negative regulation of neurogenesis; GO:0000132; P:establishment of mitotic spindle orientation; GO:0007026; P:negative regulation of microtubule depolymerization; GO:0032319; P:regulation of Rho GTPase activity; GO:0032314; P:regulation of Rac GTPase activity; GO:0007015; P:actin filament organization; GO:0032760; P:positive regulation of tumor necrosis factor production; GO:003275…	GO:0051056; P:regulation of small GTPase mediated signal transduction; GO:0048011; P:neurotrophin TRK receptor signaling pathway; GO:0007264; P:small GTPase mediated signal transduction;		xxxxxxxSxxxxPxx; xxxxxxxSPxxxxxx; xxxxxxxSPxxSxxx; xxxxxRxSPxxxxxx; xxxxxRxSxxxxxxx;
LARP4B pS556				p01685	La-related protein 4B	7	0				GO:0045727; P:positive regulation of translation;			xxxxxxxSxxxxPxx; xxxxRxxSLxxxxxx; xxxxRxxSLxxxxxx; xxxxRxxSxxxxxxx; xxExxxxSxxxxxxx;
FAM18B2 seq: 221 - 227 + Phospho (ST)		*		p01682	Protein FAM18B2	7	0.5348							xxxxxxxSPxxxxxx; xxxxRxxSPxxxxxx; xxxxxxxSxxxRxxx; xxxxRxxSxxxxxxx;
DBN1 pS142	**		***	p01681	Drebrin	7	0.512702				GO:0048168; P:regulation of neuronal synaptic plasticity; GO:0007015; P:actin filament organization;			xxxxxxxSPxxxxxx; xxxxxxxSPxxxRxx; xxxxRxxSPxxxxxx; xxLxxxxSxxxxxxx; xxxxxxSSxxxxxLx; xxLxxxxSxxxxxxx; xxLxRxxSxxxxxxx; xxxxRxxSxxxxxxx;
HELB pS967	*		*	p01680	DNA helicase B	7	0.5315				GO:0032508; P:DNA duplex unwinding; GO:0006260; P:DNA replication;			xxxxxxxSPxxxxxx; xxxxxxxSPxxSxxx; xxxxxxxSPxKxxxx; xxxxxxxSxxKxxxx; xxxxxxxSxRxxxxx; xxxxxxxSxRxxxxx; xxxxDxxSxxxxxxx;	helicase B	DNA replication; EC 3.6.1.-; EC 3.6.4.12; Helicase	Q8NG08	92797	HELB	12q14.3|12q	human	S967	PHOSPHORYLATION	451682	APPADFPsPRKSSGD		intracellular localization				15146062	1	12	13		HELB	HELB_HUMAN	HELB(S967)	DNA helicase B;	HELB;		GO:0032508; P:DNA duplex unwinding;GO:0006260; P:DNA replication;
SF3B1 seq: 215 - 231 + 2 Phospho (ST)				p01679	Splicing factor 3B subunit 1	7	0				GO:0009952; P:anterior/posterior pattern specification; GO:0000375; P:RNA splicing, via transesterification reactions; GO:0000398; P:mRNA splicing, via spliceosome; GO:0008380; P:RNA splicing; GO:0010467; P:gene expression;
KRT19 seq: 82 - 90 no mod				p01668	Keratin, type I cytoskeletal 19	7	-0.0530983			Signaling mediated by p38-alpha and p38-beta;	GO:0045214; P:sarcomere organization; GO:0043627; P:response to estrogen; GO:0016032; P:viral process;
PPP1R35 pS87	*			p01667	Protein phosphatase 1 regulatory subunit 35	7	0.459673				GO:0010923; P:negative regulation of phosphatase activity;			xxxxxxxSPxxxxxx;
ATRX seq: 590 - 601 + Phospho (ST)		**	***	p01665	Transcriptional regulator ATRX	7	0.637239		mTOR-PI3K; PI3Kinh2 (PI-103); PI3Kinh1 (GDC-0941); mTORinh2 (Torin-1); mTORinh1 (KU-0063794);		GO:0006306; P:DNA methylation; GO:0032508; P:DNA duplex unwinding; GO:0030900; P:forebrain development; GO:0006310; P:DNA recombination; GO:0006281; P:DNA repair; GO:0006355; P:regulation of transcription, DNA-templated;
WDR44 seq: 157 - 178 + Phospho (ST)		*	**	p01663	WD repeat-containing protein 44	7	0.236475							xxxxxxxSQxxxxxx; xxxxxKxSxxxxxxx; xxExxxxSxxxxxxx;
HSD17B10 seq: 131 - 147 no mod			**	p01658	3-hydroxyacyl-CoA dehydrogenase type-2	7	0.0259172				GO:0008033; P:tRNA processing; GO:0009083; P:branched-chain amino acid catabolic process; GO:0006629; P:lipid metabolic process; GO:0034641; P:cellular nitrogen compound metabolic process; GO:0044281; P:small molecule metabolic process;		GO:0009083; P:branched-chain amino acid catabolic process; GO:0006629; P:lipid metabolic process; GO:0034641; P:cellular nitrogen compound metabolic process; GO:0044281; P:small molecule metabolic process;
GTSE1 seq: 571 - 578 + Phospho (ST)	***	**	**	p01656	G2 and S phase-expressed protein 1	7	1.52319				GO:0007017; P:microtubule-based process; GO:0006977; P:DNA damage response, signal transduction by p53 class mediator resulting in cell cycle arrest;			xxxxxxxSPxxxxxx; xxxxxxxSPxRxxxx; xxRxxxxSxxxxxxx;
DCP1B seq: 1 - 14 + Oxidation (M)				p01645	mRNA-decapping enzyme 1B	7	0.165732			p73 transcription factor network;	GO:0010467; P:gene expression; GO:0043928; P:exonucleolytic nuclear-transcribed mRNA catabolic process involved in deadenylation-dependent decay; GO:0000288; P:nuclear-transcribed mRNA catabolic process, deadenylation-dependent decay; GO:0000184; P:nuclear-transcribed mRNA catabolic process, nonsense-mediated decay; GO:0016071; P:mRNA metabolic process; GO:0016070; P:RNA metabolic process;		GO:0043928; P:exonucleolytic nuclear-transcribed mRNA catabolic process involved in deadenylation-dependent decay; GO:0000288; P:nuclear-transcribed mRNA catabolic process, deadenylation-dependent decay; GO:0000184; P:nuclear-transcribed mRNA catabolic process, nonsense-mediated decay; GO:0016071; P:mRNA metabolic process; GO:0016070; P:RNA metabolic process;
CBL seq: 1 - 30 + 2 Oxidation (M); 2 Phospho (ST)		***		p01642	E3 ubiquitin-protein ligase CBL	7	-0.0399806			EPHA2 forward signaling; VEGFR1 specific signals; Reelin signaling pathway; IL8- and CXCR1-mediated signaling events; EPO signaling pathway; EPHA forward signaling; IL8- and CXCR2-mediated signaling events; IFN-gamma pathway; Internalization of ErbB1; Insulin Pathway; Signaling events mediated by Stem cell factor receptor (c-Kit); TCR signaling in na&#xef;ve CD8+ T cells; Notch signaling pathway;…	GO:0048260; P:positive regulation of receptor-mediated endocytosis; GO:0016567; P:protein ubiquitination; GO:0043066; P:negative regulation of apoptotic process; GO:0006355; P:regulation of transcription, DNA-templated; GO:0042059; P:negative regulation of epidermal growth factor receptor signaling pathway; GO:0014068; P:positive regulation of phosphatidylinositol 3-kinase signaling; GO:0007179; …	GO:0042059; P:negative regulation of epidermal growth factor receptor signaling pathway; GO:0014068; P:positive regulation of phosphatidylinositol 3-kinase signaling; GO:0007179; P:transforming growth factor beta receptor signaling pathway; GO:0007166; P:cell surface receptor signaling pathway; GO:0008543; P:fibroblast growth factor receptor signaling pathway; GO:0007173; P:epidermal growth facto…
HN1 pT54	***		*	p01632	Hematological and neurological expressed 1 protein	7	0.655101		PI3Kinh2 (PI-103); ERKinh2 (ERK inhibitor II);	Regulation of RhoA activity;	GO:0090129; P:positive regulation of synapse maturation; GO:0048488; P:synaptic vesicle endocytosis; GO:0030100; P:regulation of endocytosis; GO:0007157; P:heterophilic cell-cell adhesion; GO:0030036; P:actin cytoskeleton organization; GO:0007399; P:nervous system development; GO:0007411; P:axon guidance; GO:0035584; P:calcium-mediated signaling using intracellular calcium source; GO:0007218; P:n…	GO:0035584; P:calcium-mediated signaling using intracellular calcium source; GO:0007218; P:neuropeptide signaling pathway; GO:0051056; P:regulation of small GTPase mediated signal transduction; GO:0007186; P:G-protein coupled receptor signaling pathway; GO:0007264; P:small GTPase mediated signal transduction; GO:0007165; P:signal transduction;		xxxxxxxSPxxxxxx; xxxxxxxSxxExxxx; xxxxxxxSxExxxxx; xxxxxxxSxEExxxx;
THRAP3 pS575	***		***	p01627	Thyroid hormone receptor-associated protein 3	7	1.35033		CAMKinh1 (KN-93);		GO:0048255; P:mRNA stabilization; GO:0006397; P:mRNA processing; GO:0000381; P:regulation of alternative mRNA splicing, via spliceosome; GO:0008380; P:RNA splicing; GO:0006367; P:transcription initiation from RNA polymerase II promoter; GO:0045893; P:positive regulation of transcription, DNA-templated; GO:0045944; P:positive regulation of transcription from RNA polymerase II promoter; GO:0000956;…	GO:0030518; P:intracellular steroid hormone receptor signaling pathway; GO:0030521; P:androgen receptor signaling pathway;	GO:0000956; P:nuclear-transcribed mRNA catabolic process;	xxxxRxxSFxxxxxx; xxxxRxxSFxxxxxx; xxxxRxxSxxxxxxx; xxxxxxxSxxxDxxx; xxxxxxxSxxExxxx; xxxxxxxSxDEDxxx; xxxxxxDSxDxxxxx;
HNRNPC seq: 251 - 275 + Phospho (ST)	*			p01624	Heterogeneous nuclear ribonucleoproteins C1/C2	7	0.619136	CK2A1; CK1A;	MEKinh1 (GSK-1120212);	Regulation of Telomerase;	GO:0000398; P:mRNA splicing, via spliceosome; GO:0008380; P:RNA splicing; GO:0010467; P:gene expression;
HNRNPC pS260	**			p01623	Heterogeneous nuclear ribonucleoproteins C1/C2	7	0.624116	CK2A1; CK1A;	MEKinh1 (GSK-1120212);	Regulation of Telomerase;	GO:0000398; P:mRNA splicing, via spliceosome; GO:0008380; P:RNA splicing; GO:0010467; P:gene expression;			xxxxxxxSxxxxDxx; xxxxxxxSxxExxxx; xxxxxxxSxExxxxx; xxxxxxxSxEExxxx;	hnRNP C1/C2	RNA binding protein; RNA splicing	P07910	3183	HNRNPC	14q11.2	human	S260	PHOSPHORYLATION	448833	SEGGADDsAEEGDLL	Alpha-2-MRAP_C; DUF2422; RP-C_C	molecular association, regulation			RNA(NOT_REPORTED)	15687492	2	36	87		HNRNPC	HNRPC_HUMAN	HNRNPC(S260)	Heterogeneous nuclear ribonucleoproteins C1/C2;	HNRNPC; Synonyms=HNRPC;		GO:0000398; P:mRNA splicing, via spliceosome;GO:0008380; P:RNA splicing;GO:0010467; P:gene expression;
HNRNPC pS260				p01621	Heterogeneous nuclear ribonucleoproteins C1/C2	7	0.265366	CK2A1; CK1A;	MEKinh1 (GSK-1120212);	Regulation of Telomerase;	GO:0000398; P:mRNA splicing, via spliceosome; GO:0008380; P:RNA splicing; GO:0010467; P:gene expression;			xxxxxxxSxxxxDxx; xxxxxxxSxxExxxx; xxxxxxxSxExxxxx; xxxxxxxSxEExxxx;	hnRNP C1/C2	RNA binding protein; RNA splicing	P07910	3183	HNRNPC	14q11.2	human	S260	PHOSPHORYLATION	448833	SEGGADDsAEEGDLL	Alpha-2-MRAP_C; DUF2422; RP-C_C	molecular association, regulation			RNA(NOT_REPORTED)	15687492	2	36	87		HNRNPC	HNRPC_HUMAN	HNRNPC(S260)	Heterogeneous nuclear ribonucleoproteins C1/C2;	HNRNPC; Synonyms=HNRPC;		GO:0000398; P:mRNA splicing, via spliceosome;GO:0008380; P:RNA splicing;GO:0010467; P:gene expression;
HNRNPC seq: 251 - 284 + Oxidation (M); Phospho (ST)	*			p01620	Heterogeneous nuclear ribonucleoproteins C1/C2	7	0.442399	CK1A;	AKTinh1 (Akt Inhibitor VIII);	Regulation of Telomerase;	GO:0000398; P:mRNA splicing, via spliceosome; GO:0008380; P:RNA splicing; GO:0010467; P:gene expression;			xxxxKxxSxxxxxxx; xxxxxxxSxxxxxDx; xxxxxxxSxxxxDxx;
HNRNPC seq: 251 - 284 + Phospho (ST)				p01618	Heterogeneous nuclear ribonucleoproteins C1/C2	7	0.501192	CK1A;	AKTinh1 (Akt Inhibitor VIII);	Regulation of Telomerase;	GO:0000398; P:mRNA splicing, via spliceosome; GO:0008380; P:RNA splicing; GO:0010467; P:gene expression;			xxxxKxxSxxxxxxx; xxxxxxxSxxxxxDx; xxxxxxxSxxxxDxx;
BAT1_HUMAN seq: 1 - 7 + Phospho (ST)				p01605		7	0.189437				GO:0050900; P:leukocyte migration; GO:0006461; P:protein complex assembly; GO:0006811; P:ion transport; GO:0006810; P:transport; GO:0007596; P:blood coagulation; GO:0055085; P:transmembrane transport; GO:0006520; P:cellular amino acid metabolic process; GO:0006865; P:amino acid transport;		GO:0006520; P:cellular amino acid metabolic process; GO:0006865; P:amino acid transport;	xxxxxGxSxxxxxxx;
HNRNPM pS528	***		**	p01603	Heterogeneous nuclear ribonucleoprotein M	7	1.52583				GO:0000380; P:alternative mRNA splicing, via spliceosome; GO:0000398; P:mRNA splicing, via spliceosome; GO:0008380; P:RNA splicing; GO:0010467; P:gene expression;			xxxxxxxSxxxMxxx; xxxxxGxSxxxxxxx; xxxxxxxSxExxxxx; xxExxxxSxxxxxxx;
HNRNPM seq: 457 - 471 + Phospho (ST)				p01601	Heterogeneous nuclear ribonucleoprotein M	7	0				GO:0000380; P:alternative mRNA splicing, via spliceosome; GO:0000398; P:mRNA splicing, via spliceosome; GO:0008380; P:RNA splicing; GO:0010467; P:gene expression;
C17orf85 pS415	*	**	***	p01595	Uncharacterized protein C17orf85	7	1.11917							xxxxxxxSPxxxxxx; xxxxxxxSPxxSxxx; xxxxxxxSPxKxxxx; xxxxxxxSPxKxxKx; xKxxxxxSPxxxxxx; xxMxxxxSxxxxxxx; xxMxxxxSxxxxxxx; xxxxxxxSxxKxxxx;
HAS2 seq: 71 - 80 + Oxidation (M); 2 Phospho (ST)				p01594	Hyaluronan synthase 2	7	-0.0678336							xxxxxxKSxxxxxxx; xxxxxKxSxxxxxxx; xxRxxxxSxxxxxxx; xxRKxxxSxxxxxxx; xxxxxxxSxExxxxx;
PHF23 seq: 131 - 144 + Oxidation (M)	*		***	p01593	PHD finger protein 23	7	0.572035
PCYT1A seq: 310 - 317 + Phospho (ST)	*		*	p01585	Choline-phosphate cytidylyltransferase A	7	0.343584				GO:0006656; P:phosphatidylcholine biosynthetic process; GO:0046474; P:glycerophospholipid biosynthetic process; GO:0006644; P:phospholipid metabolic process; GO:0044281; P:small molecule metabolic process;		GO:0006656; P:phosphatidylcholine biosynthetic process; GO:0046474; P:glycerophospholipid biosynthetic process; GO:0006644; P:phospholipid metabolic process; GO:0044281; P:small molecule metabolic process;
PCYT1B pS315	*		*	p01584	Choline-phosphate cytidylyltransferase B	7	0.343584				GO:0001541; P:ovarian follicle development; GO:0007283; P:spermatogenesis; GO:0006656; P:phosphatidylcholine biosynthetic process; GO:0046474; P:glycerophospholipid biosynthetic process; GO:0006644; P:phospholipid metabolic process; GO:0044281; P:small molecule metabolic process;		GO:0006656; P:phosphatidylcholine biosynthetic process; GO:0046474; P:glycerophospholipid biosynthetic process; GO:0006644; P:phospholipid metabolic process; GO:0044281; P:small molecule metabolic process;	xxxxxxxSxxxxPxx; xxxxxxxSPxxxxxx; xxxxxxxSPxxSxxx; xxMxxxxSxxxxxxx; xxMxxxxSxxxxxxx; xRxxxxxSxxxxxxx;
MAP9 pS79	*	*		p01583	Microtubule-associated protein 9	7	0.538406				GO:0051225; P:spindle assembly; GO:0000910; P:cytokinesis; GO:0007088; P:regulation of mitosis; GO:0007067; P:mitosis;			xxxxFxxSxxxxxxx; xxxxxxxSxxExxxx; xxxxxxxSxDEExxx; xxxxxxxSDxExxxx; xxxxxxxSDDExxxx;
ATF2 pS112	**		*	p01578	Cyclic AMP-dependent transcription factor ATF-2	7	0.440905			Signaling mediated by p38-alpha and p38-beta; RhoA signaling pathway; RAC1 signaling pathway; ATF-2 transcription factor network; IL12-mediated signaling events; Regulation of retinoblastoma protein; CDC42 signaling events; AP-1 transcription factor network; Regulation of nuclear SMAD2/3 signaling; ErbB1 downstream signaling;	GO:0006970; P:response to osmotic stress; GO:0042832; P:defense response to protozoan; GO:0043011; P:myeloid dendritic cell differentiation; GO:0060612; P:adipose tissue development; GO:0016573; P:histone acetylation; GO:0003151; P:outflow tract morphogenesis; GO:0045444; P:fat cell differentiation; GO:0006325; P:chromatin organization; GO:0006974; P:cellular response to DNA damage stimulus; GO:0…	GO:0051403; P:stress-activated MAPK cascade; GO:0034166; P:toll-like receptor 10 signaling pathway; GO:0034146; P:toll-like receptor 5 signaling pathway; GO:0038124; P:toll-like receptor TLR6:TLR2 signaling pathway; GO:0038123; P:toll-like receptor TLR1:TLR2 signaling pathway; GO:0034162; P:toll-like receptor 9 signaling pathway; GO:0034134; P:toll-like receptor 2 signaling pathway; GO:0035666; P…		xxxxxxxSxxxxPxx; xxxxxxxSPxxxxxx; xxxxxxxSPxxSxxx; xKxxxxxSPxxxxxx; xxMxxxxSxxxxxxx; xxxxLxxSxxxxxxx; xxMxxxxSxxxxxxx;
LEO1 pT188 pS197	**	*	**	p01575	RNA polymerase-associated protein LEO1	7	1.37615				GO:0010390; P:histone monoubiquitination; GO:0045638; P:negative regulation of myeloid cell differentiation; GO:0006378; P:mRNA polyadenylation; GO:0019827; P:stem cell maintenance; GO:0032968; P:positive regulation of transcription elongation from RNA polymerase II promoter; GO:0045944; P:positive regulation of transcription from RNA polymerase II promoter; GO:0006351; P:transcription, DNA-templ…	GO:0016055; P:Wnt signaling pathway;		xxxxxxxSxxExxxx; xxxxxxxSxDEExxx; xxxxxxxSDxExxxx; xxxxxxxSDDExxxx; xxExxxxSxxxxxxx;
HSPA4 seq: 522 - 543 no mod			**	p01573	Heat shock 70 kDa protein 4	7	0.109753			Validated targets of C-MYC transcriptional activation;	GO:0051131; P:chaperone-mediated protein complex assembly; GO:0006986; P:response to unfolded protein;
ARHGEF7 pS518	**	*	***	p01569	Rho guanine nucleotide exchange factor 7	7	0.466207			Regulation of CDC42 activity; Aurora A signaling; Regulation of RAC1 activity; Internalization of ErbB1; Integrin-linked kinase signaling; Signaling events mediated by focal adhesion kinase; CDC42 signaling events;	GO:0030032; P:lamellipodium assembly; GO:0043547; P:positive regulation of GTPase activity; GO:0007399; P:nervous system development; GO:0043065; P:positive regulation of apoptotic process; GO:0097190; P:apoptotic signaling pathway; GO:0042059; P:negative regulation of epidermal growth factor receptor signaling pathway; GO:0051056; P:regulation of small GTPase mediated signal transduction; GO:000…	GO:0042059; P:negative regulation of epidermal growth factor receptor signaling pathway; GO:0051056; P:regulation of small GTPase mediated signal transduction; GO:0007173; P:epidermal growth factor receptor signaling pathway; GO:0048011; P:neurotrophin TRK receptor signaling pathway; GO:0007264; P:small GTPase mediated signal transduction; GO:0007165; P:signal transduction;		xxxxxRxSxxxxxxx;
TERT seq: 512 - 521 no mod	*			p01566	Telomerase reverse transcriptase	7	1.00668			IL2 signaling events mediated by PI3K; HIF-1-alpha transcription factor network; Regulation of Telomerase; Validated targets of C-MYC transcriptional activation; Regulation of nuclear beta catenin signaling and target gene transcription;	GO:0090399; P:replicative senescence; GO:0007004; P:telomere maintenance via telomerase; GO:0000723; P:telomere maintenance; GO:2001240; P:negative regulation of extrinsic apoptotic signaling pathway in absence of ligand;
TP53BP1 seq: 1107 - 1129 + Phospho (ST)		*	**	p01557	Tumor suppressor p53-binding protein 1	7	0.323557		AKTinh1 (Akt Inhibitor VIII);	ATM pathway;	GO:0000724; P:double-strand break repair via homologous recombination; GO:0006302; P:double-strand break repair; GO:0006974; P:cellular response to DNA damage stimulus; GO:0006281; P:DNA repair; GO:0051091; P:positive regulation of sequence-specific DNA binding transcription factor activity; GO:0006366; P:transcription from RNA polymerase II promoter; GO:0045893; P:positive regulation of transcri…			xxxxxxxSPxxxxxx; xxxxxPxSPxxxxxx; xxxxGxxSPxxxxxx; xxIxxxxSxxxxxxx;
CDC42EP1 pS121			*	p01553	Cdc42 effector protein 1	7	0.700817		AKTinh1 (Akt Inhibitor VIII);		GO:0031274; P:positive regulation of pseudopodium assembly; GO:0008360; P:regulation of cell shape; GO:0007266; P:Rho protein signal transduction;	GO:0007266; P:Rho protein signal transduction;		xxxxxxxSxxxLxxx; xxIxxxxSxxxxxxx;
DNAJC2 seq: 45 - 57 + Phospho (ST)	*	*		p01547	DnaJ homolog subfamily C member 2	7	0.745221				GO:0016568; P:chromatin modification; GO:0030308; P:negative regulation of cell growth; GO:0006260; P:DNA replication; GO:0045893; P:positive regulation of transcription, DNA-templated; GO:0006351; P:transcription, DNA-templated;			xxxxRxxSxxxxxxx; xxRxxxxSxxxxxxx; xxRxxxxSxSxxxxx; xxRxRxxSxxxxxxx; xRxxxxxSxxxxxxx;
DNAJC2 seq: 45 - 57 + Phospho (ST)	***	**		p01546	DnaJ homolog subfamily C member 2	7	0.784105				GO:0016568; P:chromatin modification; GO:0030308; P:negative regulation of cell growth; GO:0006260; P:DNA replication; GO:0045893; P:positive regulation of transcription, DNA-templated; GO:0006351; P:transcription, DNA-templated;			xxxxRxxSxxxxxxx; xxRxxxxSxxxxxxx; xxRxxxxSxSxxxxx; xxRxRxxSxxxxxxx; xRxxxxxSxxxxxxx;
FAM54B pS103		*		p01545	Protein FAM54B	7	0.323615							xxxxxxxSxxxLxxx; xxMxxxxSxxxxxxx; xxMxxxxSxxxxxxx; xxMxRxxSxxxxxxx; xxMxRxxSxxxxxxx; xxxxRxxSVxxxxxx; xxxxRxxSVxxxxxx; xxxxRxxSxxxxxxx;
HSPA9 seq: 188 - 202 no mod				p01543	Stress-70 protein, mitochondrial	7	2.49205				GO:0006611; P:protein export from nucleus; GO:0006626; P:protein targeting to mitochondrion; GO:0006457; P:protein folding; GO:0043066; P:negative regulation of apoptotic process; GO:0044267; P:cellular protein metabolic process;		GO:0044267; P:cellular protein metabolic process;
RAD18 pS471		*	**	p01537	E3 ubiquitin-protein ligase RAD18	7	0.125499				GO:0009411; P:response to UV; GO:0016567; P:protein ubiquitination; GO:0007283; P:spermatogenesis; GO:0006281; P:DNA repair;			xxxxxxxSPxxxxxx; xxxxxxxSPxxxRxx; xxxxxxxSxRxxxxx; xxxxxxxSxRxxxxx;
NAF1 pS315	*			p01535	H/ACA ribonucleoprotein complex non-core subunit NAF1	7	0.420874				GO:0001522; P:pseudouridine synthesis; GO:0042254; P:ribosome biogenesis; GO:0006364; P:rRNA processing;			xxxxLxxSxxxxxxx; xxxxxxxSxxExxxx; xxxxxxxSxxExExx; xxxxxxxSDxxxExx; xxxxxxxSDxExxxx; xxxxxxxSDxExExx; xxxxxxxSDDExxxx; xxExxxxSxxxxxxx;
NAF1 pS315				p01534	H/ACA ribonucleoprotein complex non-core subunit NAF1	7	0				GO:0001522; P:pseudouridine synthesis; GO:0042254; P:ribosome biogenesis; GO:0006364; P:rRNA processing;			xxxxLxxSxxxxxxx; xxxxxxxSxxExxxx; xxxxxxxSxxExExx; xxxxxxxSDxxxExx; xxxxxxxSDxExxxx; xxxxxxxSDxExExx; xxxxxxxSDDExxxx; xxExxxxSxxxxxxx;
NUFIP2 pS652	***		**	p01532	Nuclear fragile X mental retardation-interacting protein 2	7	0.711948							xxLxxxxSxxxxxxx; xxLxxxxSxxxxxxx; xxLxRxxSxxxxxxx; xxxxRxxSxxxxxxx; xxxxxxxSxxxxDxx;
HNRNPD seq: 73 - 85 + Phospho (ST)	**		**	p01530	Heterogeneous nuclear ribonucleoprotein D0	7	0.183648				GO:0043488; P:regulation of mRNA stability; GO:0006396; P:RNA processing; GO:0000398; P:mRNA splicing, via spliceosome; GO:0008380; P:RNA splicing; GO:0045893; P:positive regulation of transcription, DNA-templated; GO:0010467; P:gene expression; GO:0006355; P:regulation of transcription, DNA-templated; GO:0006351; P:transcription, DNA-templated; GO:0006401; P:RNA catabolic process; GO:0016071; P:…		GO:0006401; P:RNA catabolic process; GO:0016071; P:mRNA metabolic process; GO:0016070; P:RNA metabolic process;
HNRNPD seq: 73 - 85 + Phospho (ST)			*	p01529	Heterogeneous nuclear ribonucleoprotein D0	7	0.139373				GO:0043488; P:regulation of mRNA stability; GO:0006396; P:RNA processing; GO:0000398; P:mRNA splicing, via spliceosome; GO:0008380; P:RNA splicing; GO:0045893; P:positive regulation of transcription, DNA-templated; GO:0010467; P:gene expression; GO:0006355; P:regulation of transcription, DNA-templated; GO:0006351; P:transcription, DNA-templated; GO:0006401; P:RNA catabolic process; GO:0016071; P:…		GO:0006401; P:RNA catabolic process; GO:0016071; P:mRNA metabolic process; GO:0016070; P:RNA metabolic process;
CLSPN seq: 1282 - 1292 + Phospho (ST)			*	p01521	Claspin	7	0.0914576		Up with IGF - down with p70S6Kinh2 (DG2); Up with EGF - down with p70S6Kinh2 (DG2); Up with IGF - down with p70S6Kinh1 (PF-4708671); Up with EGF - down with p70S6Kinh1 (PF-4708671); p70S6Kinh2 (DG2); p70S6Kinh1 (PF-4708671);	ATR signaling pathway; PLK1 signaling events;	GO:0031572; P:G2 DNA damage checkpoint; GO:0000077; P:DNA damage checkpoint; GO:0018105; P:peptidyl-serine phosphorylation; GO:0006915; P:apoptotic process; GO:0006921; P:cellular component disassembly involved in execution phase of apoptosis; GO:0006260; P:DNA replication; GO:0006281; P:DNA repair; GO:0032147; P:activation of protein kinase activity;	GO:0032147; P:activation of protein kinase activity;
ZC3H14 pS620	***		*	p01520	Zinc finger CCCH domain-containing protein 14	7	0.362384							xxxxxxxSPxxxxxx; xxxxxxxSPxKxxxx; xxxxxPxSPxxxxxx; xxxxxxxSxxKxxxx;
NUDC seq: 134 - 156 + Phospho (ST)	***			p01518	Nuclear migration protein nudC	7	1.12358	CDK2;		Lissencephaly gene (LIS1) in neuronal migration and development; PLK1 signaling events;	GO:0007275; P:multicellular organismal development; GO:0008283; P:cell proliferation; GO:0007067; P:mitosis; GO:0000278; P:mitotic cell cycle;			xxxxKxxSLxxxxxx; xxxxKxxSLxxxxxx; xxxxKxxSxxxxxxx;
PPP4R2 pS226				p01514	Serine/threonine-protein phosphatase 4 regulatory subunit 2	7	0.691547				GO:0010569; P:regulation of double-strand break repair via homologous recombination; GO:0050790; P:regulation of catalytic activity; GO:0006464; P:cellular protein modification process; GO:0006397; P:mRNA processing; GO:0008380; P:RNA splicing;			xxxxxxxSPxxxxxx; xxxxxxxSPxKxxxx; xxxxxxxSxxKxxxx; xxExxxxSxxxxxxx;
PPP4R2 seq: 211 - 229 + Phospho (ST)	*		**	p01513	Serine/threonine-protein phosphatase 4 regulatory subunit 2	7	0.671581				GO:0010569; P:regulation of double-strand break repair via homologous recombination; GO:0050790; P:regulation of catalytic activity; GO:0006464; P:cellular protein modification process; GO:0006397; P:mRNA processing; GO:0008380; P:RNA splicing;			xxxxxxxSPxxxxxx; xxxxxxxSPxKxxxx; xxxxxxxSxxKxxxx; xxExxxxSxxxxxxx;
ZN329_HUMAN seq: 438 - 444 no mod				p01509		7	0.264819				GO:0006355; P:regulation of transcription, DNA-templated; GO:0006351; P:transcription, DNA-templated;
NUFIP2 seq: 110 - 122 + Phospho (ST)				p01494	Nuclear fragile X mental retardation-interacting protein 2	7	0.264682							xxxxKxxSxxxxxxx; xxxxxxxSxxExxxx; xxxxxxxSSDxxxxx;
TXLNG pS97	**			p01493	Gamma-taxilin	7	0.388523			Validated transcriptional targets of AP1 family members Fra1 and Fra2;	GO:0030500; P:regulation of bone mineralization; GO:0051726; P:regulation of cell cycle; GO:0007049; P:cell cycle; GO:0006355; P:regulation of transcription, DNA-templated; GO:0006351; P:transcription, DNA-templated;			xxxxxxxSPxxxxxx;
RAB11FIP2 pS150	**	***	***	p01486	Rab11 family-interacting protein 2	7	1.12069		Akt-CAMK2; CAMKinh2 (KN-62); CAMKinh1 (KN-93); AKTinh2 (MK-2206); AKTinh1 (Akt Inhibitor VIII);		GO:0045055; P:regulated secretory pathway; GO:0030010; P:establishment of cell polarity; GO:0006833; P:water transport; GO:0015031; P:protein transport; GO:0055085; P:transmembrane transport;			xxxxxxxSxxxLxxx; xRxxxxxSxxxxxxx; xxxxxxxSxxDxxxx;
NACA seq: 201 - 215 + Oxidation (M)	**		*	p01478	Nascent polypeptide-associated complex subunit alpha	7	0.00876597			Integrin-linked kinase signaling;	GO:0043403; P:skeletal muscle tissue regeneration; GO:0015031; P:protein transport; GO:0016032; P:viral process; GO:0006412; P:translation; GO:0006351; P:transcription, DNA-templated;
IWS1 pS287 pS289	**			p01475	Protein IWS1 homolog	7	0.775117				GO:0051028; P:mRNA transport; GO:0006397; P:mRNA processing; GO:0008380; P:RNA splicing; GO:0006355; P:regulation of transcription, DNA-templated; GO:0006351; P:transcription, DNA-templated;			xxxxxxxSxxExxxx; xxxxxxxSxxExExx; xxxxxxxSDxxxExx; xxxxxxxSDxExxxx; xxxxxxxSDxExExx;
MDC1 pT1589				p01472	Mediator of DNA damage checkpoint protein 1	7	0.305428			ATM pathway;	GO:0000724; P:double-strand break repair via homologous recombination; GO:0006302; P:double-strand break repair; GO:0006281; P:DNA repair;			xxxxxxxSPxxxxxx; xxxxxxxSPxxSxxx; xxRxxxxSxxxxxxx; xxxxxxxSxExxxxx;
PEBP1 seq: 48 - 62 + Phospho (ST)	***	**	***	p01467	Phosphatidylethanolamine-binding protein 1	7	1.15095			Aurora B signaling; ErbB1 downstream signaling;
JUN pS63	**		**	p01466	Transcription factor AP-1	7	0.536231	VRK1; PLK3; PKD1; JNK2; JNK1; ERK7; CDK3;	Up with IGF - down with PKCinh1 (Go-6976); Up with IGF - down with PI3Kinh2 (PI-103); Up with IGF - down with p70S6Kinh2 (DG2); Up with IGF - down with ERKinh2 (ERK inhibitor II); Up with IGF - down with EGFRinh1 (PD-168393); PKCinh1 (Go-6976); PI3Kinh2 (PI-103); p70S6Kinh2 (DG2); ERKinh2 (ERK inhibitor II); EGFRinh1 (PD-168393);	JNK signaling in the CD4+ TCR pathway; PDGFR-alpha signaling pathway; S1P2 pathway; Calcium signaling in the CD4+ TCR pathway; Osteopontin-mediated events; Nephrin/Neph1 signaling in the kidney podocyte; CD40/CD40L signaling; IL12 signaling mediated by STAT4; IL1-mediated signaling events; Validated transcriptional targets of AP1 family members Fra1 and Fra2; Signaling mediated by p38-alpha and p…	GO:0030224; P:monocyte differentiation; GO:0051899; P:membrane depolarization; GO:0009314; P:response to radiation; GO:0001836; P:release of cytochrome c from mitochondria; GO:0043392; P:negative regulation of DNA binding; GO:0032321; P:positive regulation of Rho GTPase activity; GO:0071277; P:cellular response to calcium ion; GO:0003151; P:outflow tract morphogenesis; GO:0042542; P:response to h…	GO:0060395; P:SMAD protein signal transduction; GO:0051403; P:stress-activated MAPK cascade; GO:0034166; P:toll-like receptor 10 signaling pathway; GO:0034146; P:toll-like receptor 5 signaling pathway; GO:0038124; P:toll-like receptor TLR6:TLR2 signaling pathway; GO:0038123; P:toll-like receptor TLR1:TLR2 signaling pathway; GO:0034162; P:toll-like receptor 9 signaling pathway; GO:0034134; P:toll-…		xxxxxxxSPxxxxxx; xxxxxxSSxxxxxLx; xxxxLxxSxxxxxxx;	Jun	Transcription factor	P05412	3725	JUN	1p32-p31	human	S63	PHOSPHORYLATION	447686	KNSDLLTsPDVGLLK	Jun	activation; protein stabilization; molecular association, regulation	apoptosis, altered; apoptosis, induced; transcription, altered; cell growth, altered	JNK1(DISRUPTS); Pin1(INDUCES)	DNA(DISRUPTS)	7744008; 18794113; 8224842; 1496019; 12853483; 11432833; 11313929; 7737130; 11401472; 19118012; 14617628; 8072547; 15378002; 11739718; 20395206; 12040039	99	18	4		JUN	JUN_HUMAN	JUN(S63)	Transcription factor AP-1;	JUN;	GO:0060395; P:SMAD protein signal transduction;GO:0051403; P:stress-activated MAPK cascade;GO:0034166; P:toll-like receptor 10 signaling pathway;GO:0034146; P:toll-like receptor 5 signaling pathway;GO:0038124; P:toll-like receptor TLR6:TLR2 signaling pathway;GO:0038123; P:toll-like receptor TLR1:TLR2 signaling pathway;GO:0034162; P:toll-like receptor 9 signaling pathway;GO:0034134; P:toll-like re…	GO:0030224; P:monocyte differentiation;GO:0051899; P:membrane depolarization;GO:0009314; P:response to radiation;GO:0001836; P:release of cytochrome c from mitochondria;GO:0043392; P:negative regulation of DNA binding;GO:0032321; P:positive regulation of Rho GTPase activity;GO:0071277; P:cellular response to calcium ion;GO:0003151; P:outflow tract morphogenesis;GO:0042542; P:response to hydrogen …
ASXL1_HUMAN pS1159			**	p01464		7	-0.00143462				GO:0060348; P:bone development; GO:0045599; P:negative regulation of fat cell differentiation; GO:0032526; P:response to retinoic acid; GO:0000122; P:negative regulation of transcription from RNA polymerase II promoter; GO:0045944; P:positive regulation of transcription from RNA polymerase II promoter; GO:0006351; P:transcription, DNA-templated; GO:0048387; P:negative regulation of retinoic acid …	GO:0048387; P:negative regulation of retinoic acid receptor signaling pathway;		xxxxxKxSxxxxxxx; xxxxxxxSxxxDxxx;
GRPEL1 seq: 35 - 50 no mod			**	p01463	GrpE protein homolog 1, mitochondrial	7	0.298476				GO:0006626; P:protein targeting to mitochondrion; GO:0006457; P:protein folding; GO:0044267; P:cellular protein metabolic process;		GO:0044267; P:cellular protein metabolic process;
SCRIB pS1220	**		*	p01462	Protein scribble homolog	7	0.73875				GO:0032863; P:activation of Rac GTPase activity; GO:0001921; P:positive regulation of receptor recycling; GO:0048488; P:synaptic vesicle endocytosis; GO:0050918; P:positive chemotaxis; GO:0042060; P:wound healing; GO:0001843; P:neural tube closure; GO:0016337; P:cell-cell adhesion; GO:0016477; P:cell migration; GO:0016032; P:viral process; GO:0043065; P:positive regulation of apoptotic process; G…			xxxxxxxSxxxIxxx; xxIxxxxSxxxxxxx; xxxxxRxSLxxxxxx; xxxxxRxSxxxxxxx; xxxxxxxSxExxxxx;
TP53BP1 pS500				p01458	Tumor suppressor p53-binding protein 1	7	0.172761			ATM pathway;	GO:0000724; P:double-strand break repair via homologous recombination; GO:0006302; P:double-strand break repair; GO:0006974; P:cellular response to DNA damage stimulus; GO:0006281; P:DNA repair; GO:0051091; P:positive regulation of sequence-specific DNA binding transcription factor activity; GO:0006366; P:transcription from RNA polymerase II promoter; GO:0045893; P:positive regulation of transcri…			xxxxxxxSPxxxxxx; xxxxxxxSxxxLxxx; xxIxxxxSxxxxxxx; xxxxxKxSxxxxxxx; xxxxxxxSxxDxxxx; xxxxxxxSxExxxxx; xxxxxxxSxEDxxxx;
NUCKS1 pS58			**	p01452	Nuclear ubiquitous casein and cyclin-dependent kinase substrate 1	7	0.399826							xxxxxxxSxxxxDxx; xxxxxxDSxDxxxxx;
C8orf48 pT29 pT34 pS35				p01446	Uncharacterized protein C8orf48	7	0.0693752							xxxxKxxSxxxxxxx; xxxxxxxSxExxxxx;
KPNA4 pS60		**		p01435	Importin subunit alpha-4	7	0.211966				GO:0046718; P:viral entry into host cell; GO:0006607; P:NLS-bearing protein import into nucleus; GO:0006461; P:protein complex assembly; GO:0019221; P:cytokine-mediated signaling pathway;	GO:0019221; P:cytokine-mediated signaling pathway;		xxVxxxxSxxxxxxx; xxxxxxxSxxKxxxx;
OR5T2_HUMAN pT49		***		p01431		7	0.354229							xxxxxxxSxxxLxxx;
SLC4A1AP pS466	***			p01430	Kanadaptin	7	0.517217		AKTinh1 (Akt Inhibitor VIII);					xxxxFxxSxxxxxxx; xxxxxxxSxxDxxxx; xxxxxxxSDDDxxxx; xxxxxxDSxDxxxxx; xxExxxxSxxxxxxx;
CKB seq: 2 - 11 + Phospho (ST)			*	p01425	Creatine kinase B-type	7	1.18614				GO:0021762; P:substantia nigra development; GO:0006600; P:creatine metabolic process; GO:0034641; P:cellular nitrogen compound metabolic process; GO:0044281; P:small molecule metabolic process;		GO:0006600; P:creatine metabolic process; GO:0034641; P:cellular nitrogen compound metabolic process; GO:0044281; P:small molecule metabolic process;
NUP155 seq: 2 - 28 + Phospho (ST)	***		**	p01421	Nuclear pore complex protein Nup155	7	1.14339				GO:0010827; P:regulation of glucose transport; GO:0006606; P:protein import into nucleus; GO:0007077; P:mitotic nuclear envelope disassembly; GO:0008645; P:hexose transport; GO:0015758; P:glucose transport; GO:0006406; P:mRNA export from nucleus; GO:0055085; P:transmembrane transport; GO:0016032; P:viral process; GO:0000278; P:mitotic cell cycle; GO:0005975; P:carbohydrate metabolic process; GO:0…	GO:0019221; P:cytokine-mediated signaling pathway;	GO:0005975; P:carbohydrate metabolic process; GO:0044281; P:small molecule metabolic process;
KIAA1704 pS105		*		p01414	Uncharacterized protein KIAA1704	7	-0.0750485							xxxxxxxSPxxxxxx; xxxxxxxSPxRxxxx; xxKxxxxSxxxxxxx;
RAD23B seq: 145 - 173 + Gln->pyro-Glu (N-term Q); Phospho (ST)			*	p01409	UV excision repair protein RAD23 homolog B	7	0.262629				GO:0000718; P:nucleotide-excision repair, DNA damage removal; GO:0006289; P:nucleotide-excision repair; GO:0007283; P:spermatogenesis; GO:0006281; P:DNA repair; GO:0043161; P:proteasome-mediated ubiquitin-dependent protein catabolic process;		GO:0043161; P:proteasome-mediated ubiquitin-dependent protein catabolic process;
RAD23B seq: 145 - 173 + Phospho (ST)	***		*	p01408	UV excision repair protein RAD23 homolog B	7	0.221613				GO:0000718; P:nucleotide-excision repair, DNA damage removal; GO:0006289; P:nucleotide-excision repair; GO:0007283; P:spermatogenesis; GO:0006281; P:DNA repair; GO:0043161; P:proteasome-mediated ubiquitin-dependent protein catabolic process;		GO:0043161; P:proteasome-mediated ubiquitin-dependent protein catabolic process;
PNN pS100			*	p01402	Pinin	7	-0.0220509				GO:0007155; P:cell adhesion; GO:0000398; P:mRNA splicing, via spliceosome; GO:0006355; P:regulation of transcription, DNA-templated; GO:0006351; P:transcription, DNA-templated;			xxxxRxxSxxxxxxx; xRxxxxxSxxxxxxx; xxxxxxxSxxxxxDx; xxxxxxxSxxxxDxx; xxxxxxxSxxxDxxx; xxxxxxxSxxExxxx; xxxxxxxSDxExxxx; xxxxxxxSDxExDxx; xxExxxxSxxxxxxx;
TAF7 pS213	*	**	***	p01396	Transcription initiation factor TFIID subunit 7	7	1.9357				GO:0006352; P:DNA-templated transcription, initiation; GO:0006367; P:transcription initiation from RNA polymerase II promoter; GO:0006366; P:transcription from RNA polymerase II promoter; GO:0045892; P:negative regulation of transcription, DNA-templated; GO:0000122; P:negative regulation of transcription from RNA polymerase II promoter; GO:0045944; P:positive regulation of transcription from RNA …	GO:0030520; P:intracellular estrogen receptor signaling pathway; GO:0006469; P:negative regulation of protein kinase activity;		xxRxxxxSxxxxxxx; xxxxxxxSxxxDxxx; xxxxxxxSxExxxxx; xxxxxxxSxExDxxx;
TAF7 pS213		***	***	p01395	Transcription initiation factor TFIID subunit 7	7	2.07476				GO:0006352; P:DNA-templated transcription, initiation; GO:0006367; P:transcription initiation from RNA polymerase II promoter; GO:0006366; P:transcription from RNA polymerase II promoter; GO:0045892; P:negative regulation of transcription, DNA-templated; GO:0000122; P:negative regulation of transcription from RNA polymerase II promoter; GO:0045944; P:positive regulation of transcription from RNA …	GO:0030520; P:intracellular estrogen receptor signaling pathway; GO:0006469; P:negative regulation of protein kinase activity;		xxRxxxxSxxxxxxx; xxxxxxxSxxxDxxx; xxxxxxxSxExxxxx; xxxxxxxSxExDxxx;
PCM1 pS861 pS866	***	***	***	p01394	Pericentriolar material 1 protein	7	1.41441				GO:0097150; P:neuronal stem cell maintenance; GO:0034453; P:microtubule anchoring; GO:0050768; P:negative regulation of neurogenesis; GO:0051297; P:centrosome organization; GO:0042384; P:cilium assembly; GO:0000086; P:G2/M transition of mitotic cell cycle; GO:0000278; P:mitotic cell cycle;			xxxxxxxSPxxxxxx; xxxxxxxSxxxVxxx; xxLxxxxSxxxxxxx; xxLxxxxSxxxxxxx; xxxxExxSxxxxxxx;
SRRM2 seq: 852 - 870 + 2 Phospho (ST)				p01387	Serine/arginine repetitive matrix protein 2	7	0	CDK1;			GO:0000398; P:mRNA splicing, via spliceosome;
IGF2BP1 pS181	*			p01386	Insulin-like growth factor 2 mRNA-binding protein 1	7	0.631008			Regulation of nuclear beta catenin signaling and target gene transcription;	GO:0051028; P:mRNA transport; GO:0017148; P:negative regulation of translation; GO:0010467; P:gene expression;			xxxxxxxSPxxxxxx; xxxxxQxSPxxxxxx; xxxxRxxSPxxxxxx; xxxxRxxSxxxxxxx;
LITD1_HUMAN pS686			*	p01378		7	0.498381							xxxxxxxSKxxxxxx; xxxxxxxSxxxxxDx; xxxxxxxSxExxxxx;
PRDX1 seq: 141 - 151 no mod				p01374	Peroxiredoxin-1	7	0			Coregulation of Androgen receptor activity;	GO:0019430; P:removal of superoxide radicals; GO:0042267; P:natural killer cell mediated cytotoxicity; GO:0001895; P:retina homeostasis; GO:0001501; P:skeletal system development; GO:0008283; P:cell proliferation; GO:0042744; P:hydrogen peroxide catabolic process;		GO:0042744; P:hydrogen peroxide catabolic process;
TEX14_HUMAN seq: 768 - 782 + Gln->pyro-Glu (N-term Q); Phospho (ST)	*		*	p01373		7	0.60864				GO:0007140; P:male meiosis; GO:0032091; P:negative regulation of protein binding; GO:0007094; P:mitotic spindle assembly checkpoint;
DDX54 pS782			*	p01368	ATP-dependent RNA helicase DDX54	7	0.925665			Validated nuclear estrogen receptor beta network; Validated nuclear estrogen receptor alpha network;	GO:0006396; P:RNA processing; GO:0006355; P:regulation of transcription, DNA-templated; GO:0006351; P:transcription, DNA-templated; GO:0006200; P:ATP catabolic process; GO:0016070; P:RNA metabolic process; GO:0030520; P:intracellular estrogen receptor signaling pathway;	GO:0030520; P:intracellular estrogen receptor signaling pathway;	GO:0006200; P:ATP catabolic process; GO:0016070; P:RNA metabolic process;	xxIxxxxSxxxxxxx; xxxxxRxSxxxxxxx; xxxxxxxSxxExxxx; xxxxxxxSxExxxxx; xxxxxxxSxEExxxx; xxxxxxxSDxExxxx; xxxxxxxSDEExxxx; xxxxDxxSxxxxxxx; xxxxDRxSxxxxxxx;
CANX pS554	***	**	**	p01366	Calnexin	7	1.10045				GO:0048488; P:synaptic vesicle endocytosis; GO:0061077; P:chaperone-mediated protein folding; GO:0009306; P:protein secretion; GO:0018279; P:protein N-linked glycosylation via asparagine; GO:0019886; P:antigen processing and presentation of exogenous peptide antigen via MHC class II; GO:0007568; P:aging; GO:0002474; P:antigen processing and presentation of peptide antigen via MHC class I; GO:0006…		GO:0044267; P:cellular protein metabolic process;	xxxxxxKSxxxxxxx; xxxxKxxSxxxxxxx; xxxxxxxSxxxxDxx; xxxxxxxSxxExxxx; xxxxxxxSDxExxxx; xxxxxxxSDxExDxx; xxExxxxSxxxxxxx;
ARFIP2 seq: 109 - 117 + Gln->pyro-Glu (N-term Q)				p01347	Arfaptin-2	7	0.03871			Arf1 pathway;	GO:0031529; P:ruffle organization; GO:0030032; P:lamellipodium assembly; GO:0006928; P:cellular component movement; GO:0030036; P:actin cytoskeleton organization; GO:0007264; P:small GTPase mediated signal transduction;	GO:0007264; P:small GTPase mediated signal transduction;
CCDC86 seq: 106 - 115 + Gln->pyro-Glu (N-term Q); Phospho (ST)		*		p01341	Coiled-coil domain-containing protein 86	7	0.474482				GO:0016032; P:viral process;
PEA15 pS116	***		**	p01337	Astrocytic phosphoprotein PEA-15	7	0.805751	Akt1;	PAKinh (PF3758309);	p73 transcription factor network;	GO:0043278; P:response to morphine; GO:0006810; P:transport; GO:0006915; P:apoptotic process; GO:1902043; P:positive regulation of extrinsic apoptotic signaling pathway via death domain receptors; GO:1902042; P:negative regulation of extrinsic apoptotic signaling pathway via death domain receptors; GO:0008643; P:carbohydrate transport;		GO:0008643; P:carbohydrate transport;	xxxxxxxSxxxIxxx; xxIxxxxSxxxxxxx; xxIxRxxSxxxxxxx; xxxxRxxSxxxxxxx; xxxxxxxSxxExxxx; xxxxxxxSxExxxxx; xxxxxxxSxEExxxx;	PEA-15	Apoptosis; Motility/polarity/chemotaxis	Q15121	8682	PEA15	1q21.1	human	S116	PHOSPHORYLATION	450281	KDIIRQPsEEEIIKL		protein stabilization	apoptosis, inhibited; autophagy, altered; signaling pathway regulation			20452983; 17227770; 12808093	8	39	1052	PEA phosphorylation is required for JNK activity.	PEA15	PEA15_HUMAN	PEA15(S116)	Astrocytic phosphoprotein PEA-15;	PEA15;		GO:0043278; P:response to morphine;GO:0006810; P:transport;GO:0006915; P:apoptotic process;GO:1902043; P:positive regulation of extrinsic apoptotic signaling pathway via death domain receptors;GO:1902042; P:negative regulation of extrinsic apoptotic signaling pathway via death domain receptors;GO:0008643; P:carbohydrate transport;
PNN pS381				p01327	Pinin	7	0.100314		AKTinh1 (Akt Inhibitor VIII);		GO:0007155; P:cell adhesion; GO:0000398; P:mRNA splicing, via spliceosome; GO:0006355; P:regulation of transcription, DNA-templated; GO:0006351; P:transcription, DNA-templated;			xxxxxxDSQxxxxxx; xxxxxxxSQxxxxxx; xxxxxxxSxxExxxx; xxExxxxSxxxxxxx;
DHX16 pS160	***	*	*	p01322	Putative pre-mRNA-splicing factor ATP-dependent RNA helicase DHX16	7	0.917709				GO:0006397; P:mRNA processing; GO:0008380; P:RNA splicing;			xxxxKxxSxxxxxxx; xxxxxxxSxxExxxx; xxxxxxxSxxExExx; xxxxxxxSExExExx;
DHX16 seq: 153 - 166 + Phospho (ST)	***	*		p01321	Putative pre-mRNA-splicing factor ATP-dependent RNA helicase DHX16	7	1.44889				GO:0006397; P:mRNA processing; GO:0008380; P:RNA splicing;
PDE4C_HUMAN seq: 484 - 489 + Phospho (ST)	*		*	p01318		7	0.898645				GO:0006198; P:cAMP catabolic process; GO:0007165; P:signal transduction;	GO:0007165; P:signal transduction;	GO:0006198; P:cAMP catabolic process;
PNISR pS211			*	p01316	Arginine/serine-rich protein PNISR	7	0.082305							xxxxxxxSxxKxxxx; xxRxxxxSxxxxxxx; xxxxDxxSxxxxxxx;
SRRM2 pS990		***	**	p01301	Serine/arginine repetitive matrix protein 2	7	2.18378				GO:0000398; P:mRNA splicing, via spliceosome;			xxxxxxxSxxxxPxx;
PSIP1 pS106		*	***	p01299	PC4 and SFRS1-interacting protein	7	1.34333				GO:0009408; P:response to heat; GO:0016032; P:viral process; GO:0045944; P:positive regulation of transcription from RNA polymerase II promoter; GO:0006355; P:regulation of transcription, DNA-templated; GO:0006351; P:transcription, DNA-templated; GO:0006979; P:response to oxidative stress;		GO:0006979; P:response to oxidative stress;	xxxxxxxSxxxVxxx; xxxxxxxSxxExxxx; xxxxxxxSxxExExx; xxxxxxxSDxxxExx; xxxxxxxSDxExxxx; xxxxxxxSDxExExx;
SCRIB pS1448				p01296	Protein scribble homolog	7	0.060068				GO:0032863; P:activation of Rac GTPase activity; GO:0001921; P:positive regulation of receptor recycling; GO:0048488; P:synaptic vesicle endocytosis; GO:0050918; P:positive chemotaxis; GO:0042060; P:wound healing; GO:0001843; P:neural tube closure; GO:0016337; P:cell-cell adhesion; GO:0016477; P:cell migration; GO:0016032; P:viral process; GO:0043065; P:positive regulation of apoptotic process; G…			xxxxxxxSPxxxxxx; xxxxxPxSPxxxxxx; xxxxxxxSxxxLxxx; xxRxxxxSxxxxxxx;
VIM seq: 160 - 168 + Gln->pyro-Glu (N-term Q)				p01289	Vimentin	7	0			Aurora B signaling; Caspase cascade in apoptosis;	GO:0045109; P:intermediate filament organization; GO:0010977; P:negative regulation of neuron projection development; GO:0030049; P:muscle filament sliding; GO:0006928; P:cellular component movement; GO:0016032; P:viral process; GO:0006915; P:apoptotic process; GO:0006921; P:cellular component disassembly involved in execution phase of apoptosis;
H2BFS seq: 48 - 58 no mod		*	**	p01285	Histone H2B type F-S	7	0.859757				GO:0021762; P:substantia nigra development; GO:0042742; P:defense response to bacterium; GO:0006334; P:nucleosome assembly;
H2BFS seq: 48 - 58 no mod			**	p01284	Histone H2B type F-S	7	0.90504				GO:0021762; P:substantia nigra development; GO:0042742; P:defense response to bacterium; GO:0006334; P:nucleosome assembly;
DTX3L seq: 504 - 519 + Gln->pyro-Glu (N-term Q); Oxidation (M)	*		***	p01279	E3 ubiquitin-protein ligase DTX3L	7	0.572035				GO:0010390; P:histone monoubiquitination; GO:0006302; P:double-strand break repair; GO:0006974; P:cellular response to DNA damage stimulus;
RABL6 pS596 pT599		*		p01277	Rab-like protein 6	7	0.370236				GO:0007264; P:small GTPase mediated signal transduction;	GO:0007264; P:small GTPase mediated signal transduction;		xxxxxxxSxxxLxxx; xxLxxxxSxxxxxxx; xxLxxxxSxxxxxxx; xxLxRxxSxxxxxxx; xxxxRxxSxxxxxxx; xxxRRxxSxSxxxxx; xxxxxxxSxxExxxx;
UBAC1 seq: 95 - 102 + Phospho (ST)		*		p01274	Ubiquitin-associated domain-containing protein 1	7	0.319369				GO:0016567; P:protein ubiquitination;			xxxxxxxSPxxxxxx; xxxxRxxSPxxxxxx; xxxxRxxSxxxxxxx; xxxKRxxSxxxxxxx; xxKxxxxSxxxxxxx; xxKxRxxSxxxxxxx;
C14orf43 pS461			**	p01267	Uncharacterized protein C14orf43	7	0.396284		Up with IGF - down with p70S6Kinh2 (DG2); Up with EGF - down with p70S6Kinh2 (DG2); Up with IGF - down with mTORinh2 (Torin-1); Up with EGF - down with mTORinh2 (Torin-1); Up with IGF - down with mTORinh1 (KU-0063794); Up with EGF - down with mTORinh1 (KU-0063794); Up with IGF - down with ERKinh2 (ERK inhibitor II); Up with EGF - down with ERKinh2 (ERK inhibitor II); Up with IGF - down with ERKin…					xxxxxxxSQExxxxx; xxxxxxxSQxxxxxx; xxxxxRxSxxxxxxx; xxxxRxxSxxxxxxx; xxxxRRxSxxxxxxx; xxRxxxxSxxxxxxx; xxRxRxxSxxxxxxx; xRxxxxxSxxxxxxx; xxxxxxxSxExxxxx;
SRSF8 seq: 95 - 101 + Phospho (ST)		**	***	p01263	Serine/arginine-rich splicing factor 8	7	1.72889				GO:0006397; P:mRNA processing; GO:0008380; P:RNA splicing;			xxxxxxxSxxxxPxx; xxxxLxxSxxxxxxx; xxxxxxxSRxxxxxx; xxxxxxRSxxxxxxx; xxRxxxxSxxxxxxx; xRxxxxxSxxxxxxx;
HIVEP2 seq: 2127 - 2132 + Phospho (ST)				p01262	Transcription factor HIVEP2	7	0	PKCZ;			GO:0006355; P:regulation of transcription, DNA-templated; GO:0006351; P:transcription, DNA-templated;			xxxxxxxSPxxxxxx; xxxxxxxSPxxxRxx; xxxxxxxSPxRxxxx; xxxxRxxSPxxxxxx; xxxxxxxSxRxxxxx; xxxxxxxSxRxxxxx; xxxxRxxSxxxxxxx;
MATR3 seq: 186 - 192 + Phospho (ST)		**	**	p01258	Matrin-3	7	2.06985		Up with IGF - down with ROCKinh1 (H-1152); Up with EGF - down with ROCKinh1 (H-1152); Up with IGF - down with mTORinh2 (Torin-1); Up with EGF - down with mTORinh2 (Torin-1); ROCKinh1 (H-1152); mTORinh2 (Torin-1);
RIF1 pS1688			**	p01256	Telomere-associated protein RIF1	7	0.72703				GO:0019827; P:stem cell maintenance; GO:0006974; P:cellular response to DNA damage stimulus; GO:0007049; P:cell cycle; GO:0006355; P:regulation of transcription, DNA-templated; GO:0006351; P:transcription, DNA-templated;			xxLxxxxSxxxxxxx; xxLxxxxSxxxxxxx; xxLxKxxSxxxxxxx; xxxxKxxSFxxxxxx; xxxxxRxSFxxxxxx; xxxxxRxSxxxxxxx; xxxxKxxSxxxxxxx; xxxxKRxSxxxxxxx; xRxxxxxSxxxxxxx; xxxxxxDSxDxxxxx; xRxxxxxSxDxxxxx;
CDK11B pS47	*			p01255	Cyclin-dependent kinase 11B	7	0.438062				GO:0001558; P:regulation of cell growth; GO:0006468; P:protein phosphorylation; GO:0008283; P:cell proliferation; GO:0006915; P:apoptotic process; GO:0007067; P:mitosis; GO:0006355; P:regulation of transcription, DNA-templated;			xxxxKxxSLxxxxxx; xxxxKxxSLxxxxxx; xxxxxRxSLxxxxxx; xxxxxRxSxxxxxxx; xxxxKxxSxxxxxxx; xxxxKRxSxxxxxxx; xRxxxxxSxxxxxxx; xxxxxxxSxxExxxx; xxxxxxxSxxExExx; xxxxxxxSxExxxxx; xxxxxxxSxEExxxx;
PUM1 pS709	*		*	p01254	Pumilio homolog 1	7	0.436746				GO:0006892; P:post-Golgi vesicle-mediated transport; GO:0061024; P:membrane organization; GO:0006417; P:regulation of translation;			xxxxRxxSLxxxxxx; xxxxxRxSLxxxxxx; xxxxRxxSLxxxxxx; xxxxxRxSxxxxxxx; xxxxRxxSxxxxxxx; xxxxRRxSxxxxxxx; xxxxRRxSxSxxxxx; xxxxxxxSxxxxxDx;
CLASRP pS294	*		**	p01253	CLK4-associating serine/arginine rich protein	7	0.551754				GO:0006397; P:mRNA processing; GO:0008380; P:RNA splicing;			xxxxRxxSLxxxxxx; xxxxxRxSLxxxxxx; xxxxRxxSLxxxxxx; xxxxxRxSxxxxxxx; xxxxRxxSxxxxxxx; xxxxRRxSxxxxxxx; xxxxRRxSxSxxxxx; xxxxxxxSxxxxxDx;
C18orf25 seq: 64 - 83 + Phospho (ST)	***		***	p01252	Uncharacterized protein C18orf25	7	1.14715							xxxxxRxSxxxxxxx; xxxxxRxSSxxxxxx; xxxxRxxSxxxxxxx; xxxxRRxSxxxxxxx; xxxxxxxSxExxxxx; xxExxxxSxxxxxxx;
RBMXL1 pS208		**	*	p01251	RNA binding motif protein, X-linked-like-1	7	0.461049				GO:0006397; P:mRNA processing; GO:0008380; P:RNA splicing;			xxxxxRxSxxxxxxx; xxxxxRxSSxxxxxx; xxxxRxxSxxxxxxx; xxxxRRxSxxxxxxx; xxxxxxxSxExxxxx; xxExxxxSxxxxxxx;
SON pS2029 pS2031			**	p01237	Protein SON	7	1.40101				GO:0000910; P:cytokinesis; GO:0000226; P:microtubule cytoskeleton organization; GO:0006397; P:mRNA processing; GO:0043066; P:negative regulation of apoptotic process; GO:0043484; P:regulation of RNA splicing; GO:0051726; P:regulation of cell cycle; GO:0008380; P:RNA splicing;			xxxxxxxSxSPxxxx; xxxxxxxSxxxIxxx; xxLxxxxSxxxxxxx; xxLxxxxSxxxxxxx; xxLxRxxSxxxxxxx; xxxxxxxSRxxxxxx; xxxxxRxSxxxxxxx; xxxxRxxSxxxxxxx; xxxxRRxSxxxxxxx; xxxxRRxSxSxxxxx; xxxRRxxSxSxxxxx;
LMO7 pS1510			***	p01232	LIM domain only protein 7	7	0.363687				GO:0016567; P:protein ubiquitination;			xxxxxxxSxxxLxxx; xxMxxxxSxxxxxxx; xxxxxGxSxxxxxxx; xxMxxxxSxxxxxxx; xxMxRxxSxxxxxxx; xxMxRxxSxxxxxxx; xxxxRxxSLxxxxxx; xxxxRxxSLxxxxxx; xxxxRxxSxxxxxxx; xxxxxxxSxxxxDxx;
AEBP2 seq: 204 - 218 + Phospho (ST)		**		p01227	Zinc finger protein AEBP2	7	0.0867377				GO:0016568; P:chromatin modification; GO:0006355; P:regulation of transcription, DNA-templated; GO:0006351; P:transcription, DNA-templated;
NRD1 seq: 92 - 105 + Phospho (ST)				p01224	Nardilysin	7	0.612045				GO:0051044; P:positive regulation of membrane protein ectodomain proteolysis; GO:0007528; P:neuromuscular junction development; GO:0016477; P:cell migration; GO:0006508; P:proteolysis; GO:0008283; P:cell proliferation;
RTN4 seq: 179 - 201 + Phospho (ST)	**	**	***	p01223	Reticulon-4	7	2.11048			p75(NTR)-mediated signaling;	GO:0030517; P:negative regulation of axon extension; GO:0060317; P:cardiac epithelial to mesenchymal transition; GO:0007413; P:axonal fasciculation; GO:0050771; P:negative regulation of axonogenesis; GO:0050770; P:regulation of axonogenesis; GO:0030334; P:regulation of cell migration; GO:0030308; P:negative regulation of cell growth; GO:0001525; P:angiogenesis; GO:0042981; P:regulation of apoptot…	GO:0048011; P:neurotrophin TRK receptor signaling pathway;
SMN1 seq: 23 - 41 + Phospho (ST)				p01218	Survival motor neuron protein	7	0.0916179				GO:0000245; P:spliceosomal complex assembly; GO:0000387; P:spliceosomal snRNP assembly; GO:0009725; P:response to hormone; GO:0008219; P:cell death; GO:0007399; P:nervous system development; GO:0008380; P:RNA splicing; GO:0010467; P:gene expression; GO:0034660; P:ncRNA metabolic process; GO:0016070; P:RNA metabolic process;		GO:0034660; P:ncRNA metabolic process; GO:0016070; P:RNA metabolic process;
ZMYND8 pS425	***	**	***	p01210	Protein kinase C-binding protein 1	7	1.09697		Up with IGF - down with PAKinh (PF3758309); Up with EGF - down with PAKinh (PF3758309); PAKinh (PF3758309);		GO:0000122; P:negative regulation of transcription from RNA polymerase II promoter;			xxxxxxxSxxxxPxx; xxxxxxxSxxxMxxx; xxxxRxxSLxxxxxx; xxxxxRxSLxxxxxx; xxxxRxxSLxxxxxx; xxxxxRxSxxxxxxx; xxxxRxxSxxxxxxx; xxxxRRxSxxxxxxx; xxxxRRxSxSxxxxx; xxxxxxxSxxDxxxx;
ZFC3H1 seq: 350 - 360 + Phospho (ST)			**	p01205	Zinc finger C3H1 domain-containing protein	7	0.643493				GO:0006396; P:RNA processing;
NF1 seq: 1137 - 1142 + Phospho (ST)			*	p01194	Neurofibromin	7	0.711433			Regulation of Ras family activation; Syndecan-2-mediated signaling events; FOXA2 and FOXA3 transcription factor networks; ATF-2 transcription factor network;	GO:0048853; P:forebrain morphogenesis; GO:0048715; P:negative regulation of oligodendrocyte differentiation; GO:0022011; P:myelination in peripheral nervous system; GO:0048712; P:negative regulation of astrocyte differentiation; GO:0048745; P:smooth muscle tissue development; GO:0001953; P:negative regulation of cell-matrix adhesion; GO:0048593; P:camera-type eye morphogenesis; GO:0021510; P:spin…	GO:0043409; P:negative regulation of MAPK cascade; GO:0046580; P:negative regulation of Ras protein signal transduction; GO:0014065; P:phosphatidylinositol 3-kinase signaling; GO:0006469; P:negative regulation of protein kinase activity; GO:0000165; P:MAPK cascade; GO:0007265; P:Ras protein signal transduction;
SAFB seq: 30 - 35 + Phospho (ST)	*			p01190	Scaffold attachment factor B1	7	0.283119			Validated nuclear estrogen receptor alpha network;	GO:0040007; P:growth; GO:0006325; P:chromatin organization; GO:0045944; P:positive regulation of transcription from RNA polymerase II promoter; GO:0006351; P:transcription, DNA-templated; GO:0042445; P:hormone metabolic process; GO:0030520; P:intracellular estrogen receptor signaling pathway;	GO:0030520; P:intracellular estrogen receptor signaling pathway;	GO:0042445; P:hormone metabolic process;	xxxxxxxSxxxVxxx; xxxxxRxSxxxxxxx; xxxxRxxSxxxxxxx; xxxxRRxSxxxxxxx; xxxxxxxSxxxxxDx;
WRNIP1 pS75		*		p01188	ATPase WRNIP1	7	0.438641				GO:0006260; P:DNA replication; GO:0006200; P:ATP catabolic process;		GO:0006200; P:ATP catabolic process;	xxxRRRLSxxxxxxx; xxxxxRxSxxxxxxx; xxxxRxxSxxxxxxx; xxxxRRxSxxxxxxx; xxxxRRxSxSxxxxx; xxxRRxxSxSxxxxx; xxKxxxxSxxxxxxx; xxKxRxxSxxxxxxx; xxKRxxxSxxxxxxx;
WDR26 pS121		*	**	p01180	WD repeat-containing protein 26	7	0.317652							xxxxxxxSQxxxxxx; xxxxxRxSxxxxxxx; xxxxKxxSxxxxxxx; xxxxKRxSxxxxxxx; xxKxxxxSxxxxxxx; xxKxKxxSxxxxxxx; xKxxxxxSxSxxxxx; xKxKxxxSxxxxxxx; xxxxxxxSxxxxDxx; xxxxxxxSxxDxxxx;
ZC3H11A seq: 756 - 775 + Phospho (ST)	***	***	***	p01179	Zinc finger CCCH domain-containing protein 11A	7	0.941795
CETN2 pS20			***	p01172	Centrin-2	7	0.892046				GO:0032465; P:regulation of cytokinesis; GO:0006289; P:nucleotide-excision repair; GO:0007283; P:spermatogenesis; GO:0000086; P:G2/M transition of mitotic cell cycle; GO:0007067; P:mitosis; GO:0000278; P:mitotic cell cycle;			xxxxxxxSPxxxxxx; xxxxxRxSPxxxxxx; xxxxKxxSPxxxxxx; xxxxxRxSxxxxxxx; xxxxKxxSxxxxxxx; xxxxKRxSxxxxxxx; xxxRKxxSxxxxxxx;
FAM122A pS62	**	*	*	p01167	Protein FAM122A	7	0.915729							xxxxxRxSxxxxxxx; xxxxxRxSSxxxxxx; xxxxRxxSxxxxxxx; xxxxRRxSxxxxxxx; xxxxRRxSxSxxxxx; xxxxRRNSxxxxxxx;
FAM122B pS50	**	**	*	p01166	Protein FAM122B	7	0.914683							xxxxxxxSxxxMxxx; xxxxxRxSxxxxxxx; xxxxxRxSSxxxxxx; xxxxRxxSxxxxxxx; xxxxRRxSxxxxxxx; xxxxRRxSxSxxxxx; xxxxRRNSxxxxxxx; xxRxxxxSxxxxxxx; xxRxxxxSxSxxxxx; xxRxRxxSxxxxxxx;
RPL4 seq: 337 - 342 + Phospho (ST)		*	**	p01165	60S ribosomal protein L4	7	1.87155				GO:0034332; P:adherens junction organization; GO:0002376; P:immune system process; GO:0045216; P:cell-cell junction organization; GO:0034329; P:cell junction assembly; GO:0019058; P:viral life cycle; GO:0007155; P:cell adhesion; GO:0016032; P:viral process; GO:0019083; P:viral transcription; GO:0006415; P:translational termination; GO:0006414; P:translational elongation; GO:0006614; P:SRP-depende…		GO:0000184; P:nuclear-transcribed mRNA catabolic process, nonsense-mediated decay; GO:0016071; P:mRNA metabolic process; GO:0016070; P:RNA metabolic process; GO:0044267; P:cellular protein metabolic process;
MMTAG2 seq: 210 - 225 + 2 Phospho (ST)				p01162	Multiple myeloma tumor-associated protein 2	7	-0.0106919							xxxxxxxSxxxxPxx; xxxxxxxSSPxxxxx; xRxxxxxSxxxxxxx; xxxxExxSxxxxxxx;
MMTAG2 seq: 210 - 225 + Phospho (ST)	***	*		p01161	Multiple myeloma tumor-associated protein 2	7	0.679578							xxxxxxxSPxxxxxx; xxxxxxxSPxxxRxx; xxxxxxxSPxRxxxx; xxxxxPxSPxxxxxx; xxxxxxxSxExxxxx;
SNIP1 pS52		**	**	p01156	Smad nuclear-interacting protein 1	7	0.637337			Regulation of nuclear SMAD2/3 signaling;	GO:0006355; P:regulation of transcription, DNA-templated; GO:0007249; P:I-kappaB kinase/NF-kappaB signaling;	GO:0007249; P:I-kappaB kinase/NF-kappaB signaling;		xxxxxxxSxSPxxxx; xxxxxxxSPxxxxxx; xxxxxGxSxxxxxxx;
RBM17 pS155			*	p01154	Splicing factor 45	7	0.558205				GO:0006397; P:mRNA processing; GO:0008380; P:RNA splicing;			xxRxxxxSxxxxxxx; xRxxxxxSxxxxxxx; xxxxxxxSxxxxDxx; xxxxxxxSxxDxxxx; xxxxxxxSxExxxxx; xxxxxxxSxExEDxx; xxxxxxxSxEDxxxx; xxxxxxDSDEDxxxx; xxxxDxxSxxxxxxx;
SERBP1 seq: 112 - 122 no mod			***	p01152	Plasminogen activator inhibitor 1 RNA-binding protein	7	1.45689				GO:0043488; P:regulation of mRNA stability; GO:0042981; P:regulation of apoptotic process;
MFAP1 pS52 pS53				p01150	Microfibrillar-associated protein 1	7	0.0178041				GO:0030198; P:extracellular matrix organization;			xxxxxxxSxxxxDxx; xxxxxxxSxxxExEx; xxxxxxxSxxExxxx; xxxxxxxSxDEExxx; xxxxxxxSSDxxxxx;
WAPAL seq: 218 - 229 + 2 Phospho (ST)	*			p01146	Wings apart-like protein homolog	7	0.396405				GO:0009636; P:response to toxic substance; GO:0016032; P:viral process; GO:0008156; P:negative regulation of DNA replication; GO:0007067; P:mitosis; GO:0000278; P:mitotic cell cycle;
WAPAL pS221				p01145	Wings apart-like protein homolog	7	0.151892				GO:0009636; P:response to toxic substance; GO:0016032; P:viral process; GO:0008156; P:negative regulation of DNA replication; GO:0007067; P:mitosis; GO:0000278; P:mitotic cell cycle;			xxxxxxxSPxxxxxx; xxxxxPxSPxxxxxx; xxxxRxxSPxxxxxx; xxxxxxxSxxxIxxx; xxxxRxxSxxxxxxx; xxxKRxxSxxxxxxx; xxxxxxxSxxExxxx;
PHACTR4 seq: 173 - 187 + Phospho (ST)		*	**	p01141	Phosphatase and actin regulator 4	7	0.762026				GO:0048484; P:enteric nervous system development; GO:0001755; P:neural crest cell migration; GO:0043085; P:positive regulation of catalytic activity; GO:0001843; P:neural tube closure; GO:0030036; P:actin cytoskeleton organization; GO:0051726; P:regulation of cell cycle; GO:0007266; P:Rho protein signal transduction;	GO:0007266; P:Rho protein signal transduction;		xxxxRxxSxxxxxxx; xxxKRxxSxxxxxxx;
ILF3 seq: 372 - 385 + Phospho (ST)			**	p01140	Interleukin enhancer-binding factor 3	7	1.2225	CDK2;			GO:0045071; P:negative regulation of viral genome replication; GO:0051607; P:defense response to virus; GO:0006468; P:protein phosphorylation; GO:0017148; P:negative regulation of translation; GO:0045892; P:negative regulation of transcription, DNA-templated; GO:0045893; P:positive regulation of transcription, DNA-templated; GO:0006351; P:transcription, DNA-templated;			xxxxxxxSPxxxxxx; xxxxxxxSPxKxxxx; xxxxxxxSPxKxxKx; xxxxxxxSxxKxxxx; xxxxxxKSxxxxxxx; xxxxExxSxxxxxxx;
ILF3 pS382		***		p01139	Interleukin enhancer-binding factor 3	7	0.559989	CDK2;			GO:0045071; P:negative regulation of viral genome replication; GO:0051607; P:defense response to virus; GO:0006468; P:protein phosphorylation; GO:0017148; P:negative regulation of translation; GO:0045892; P:negative regulation of transcription, DNA-templated; GO:0045893; P:positive regulation of transcription, DNA-templated; GO:0006351; P:transcription, DNA-templated;			xxxxxxxSPxxxxxx; xxxxxxxSPxKxxxx; xxxxxxxSPxKxxKx; xxxxxxxSxxKxxxx; xxxxxxKSxxxxxxx; xxxxExxSxxxxxxx;
SPTBN1 pS2102				p01132	Spectrin beta chain, non-erythrocytic 1	7	0			TGF-beta receptor signaling;	GO:0051693; P:actin filament capping; GO:0072661; P:protein targeting to plasma membrane; GO:0000281; P:mitotic cytokinesis; GO:0043001; P:Golgi to plasma membrane protein transport; GO:0007411; P:axon guidance;			xxxxxxxSPxxxxxx; xxxxxxxSPxxSxxx; xxxxxPxSPxxxxxx; xxxxRxxSPxxxxxx; xxxxRxxSxxxxxxx; xxKxxxxSxxxxxxx; xxKxRxxSxxxxxxx; xxKRxxxSxxxxxxx; xRxxxxxSxxxxxxx; xxxxxxxSxExxxxx;
SRRM2 pS2702				p01129	Serine/arginine repetitive matrix protein 2	7	0				GO:0000398; P:mRNA splicing, via spliceosome;			xxxxxxxSxxxxPxx; xxxxxxxSPxxxxxx; xxxxxxxSPxxSxxx; xxxxxRxSPxxxxxx; xxxxRxxSPxxxxxx; xxxxxRxSxxxxxxx; xxxxRxxSxxxxxxx; xxxxRRxSxxxxxxx; xxExxxxSxxxxxxx;
FKBP15 pS962	*		**	p01128	FK506-binding protein 15	7	0.611213				GO:0010923; P:negative regulation of phosphatase activity; GO:0006897; P:endocytosis; GO:0006457; P:protein folding;
ATRX pS677	**	**	**	p01127	Transcriptional regulator ATRX	7	1.71028				GO:0006306; P:DNA methylation; GO:0032508; P:DNA duplex unwinding; GO:0030900; P:forebrain development; GO:0006310; P:DNA recombination; GO:0006281; P:DNA repair; GO:0006355; P:regulation of transcription, DNA-templated;			xxxxxxxSxxExxxx; xxxxxxxSxExxxxx; xxxxxxxSxEExxxx; xxxxxxxSDxExxxx; xxxxxxxSDEExxxx;
TRAF3IP1 pS476			**	p01125	TRAF3-interacting protein 1	7	0.0207821							xxxxxxxSxxxLxxx; xxVxxxxSxxxxxxx; xxVxRxxSxxxxxxx; xxxxRxxSMxxxxxx; xxxxRxxSxxxxxxx; xxxKRxxSxxxxxxx; xRxxxxxSxxxxxxx; xxxxxxxSxExxxxx;
PYGL seq: 12 - 17 + Phospho (ST)		*	**	p01124	Glycogen phosphorylase, liver form	7	1.86545				GO:0042593; P:glucose homeostasis; GO:0005980; P:glycogen catabolic process; GO:0005977; P:glycogen metabolic process; GO:0006006; P:glucose metabolic process; GO:0005975; P:carbohydrate metabolic process; GO:0044281; P:small molecule metabolic process;		GO:0005980; P:glycogen catabolic process; GO:0005977; P:glycogen metabolic process; GO:0006006; P:glucose metabolic process; GO:0005975; P:carbohydrate metabolic process; GO:0044281; P:small molecule metabolic process;
NUMBL seq: 321 - 326 + Phospho (ST)		*	**	p01123	Numb-like protein	7	1.83587				GO:0021670; P:lateral ventricle development; GO:0050775; P:positive regulation of dendrite morphogenesis; GO:0050769; P:positive regulation of neurogenesis; GO:0034332; P:adherens junction organization; GO:0007409; P:axonogenesis; GO:0007399; P:nervous system development; GO:0019221; P:cytokine-mediated signaling pathway;	GO:0019221; P:cytokine-mediated signaling pathway;		xxFxRxxSxxxxxxx; xxxxRxxSLxxxxxx; xxxxRxxSLxxxxxx; xxxxxxxSxRxxxxx; xxxxxxxSxRxxxxx; xxxxRxxSxxxxxxx; xxxKRxxSxxxxxxx;
TRPC6_HUMAN seq: 68 - 73 + Phospho (ST)	*		*	p01114		7	0.929498	PKG1;		Nephrin/Neph1 signaling in the kidney podocyte; EPO signaling pathway; PAR1-mediated thrombin signaling events; Endothelins;	GO:0051928; P:positive regulation of calcium ion transport; GO:0006812; P:cation transport; GO:0070301; P:cellular response to hydrogen peroxide; GO:0070588; P:calcium ion transmembrane transport; GO:0071456; P:cellular response to hypoxia; GO:0007204; P:positive regulation of cytosolic calcium ion concentration; GO:0007568; P:aging; GO:0034220; P:ion transmembrane transport; GO:0030168; P:platel…
RCC1 pS11	*		*	p01106	Regulator of chromosome condensation	7	0.513408	CDK1;		FOXM1 transcription factor network; E2F transcription factor network; Validated targets of C-MYC transcriptional activation;	GO:0009650; P:UV protection; GO:0048568; P:embryonic organ development; GO:0045190; P:isotype switching; GO:0010259; P:multicellular organismal aging; GO:0007052; P:mitotic spindle organization; GO:0051276; P:chromosome organization; GO:0010165; P:response to X-ray; GO:0048477; P:oogenesis; GO:0000718; P:nucleotide-excision repair, DNA damage removal; GO:0051225; P:spindle assembly; GO:0010033; P…		GO:0000737; P:DNA catabolic process, endonucleolytic; GO:0006979; P:response to oxidative stress;		RCC1	Guanine nucleotide exchange factor, Ras	P18754	1104	RCC1	1p36.1	human	S11	PHOSPHORYLATION	452007	KRIAKRRsPPADAIP		molecular association, regulation; intracellular localization	cytoskeletal reorganization; cell growth, altered	KPNA4(DISRUPTS)		17855385; 15203004; 18568422	3	19	9		RCC1	RCC1_HUMAN	RCC1(S11)	Regulator of chromosome condensation;	RCC1; Synonyms=CHC1;		GO:0009650; P:UV protection;GO:0048568; P:embryonic organ development;GO:0045190; P:isotype switching;GO:0010259; P:multicellular organismal aging;GO:0007052; P:mitotic spindle organization;GO:0051276; P:chromosome organization;GO:0010165; P:response to X-ray;GO:0048477; P:oogenesis;GO:0000718; P:nucleotide-excision repair, DNA damage removal;GO:0051225; P:spindle assembly;GO:0010033; P:response …
SMAP seq: 14 - 37 + Phospho (ST)	*			p01095	Small acidic protein	7	0.348109
CDC42EP1 pS192	**		**	p01092	Cdc42 effector protein 1	7	0.716529				GO:0031274; P:positive regulation of pseudopodium assembly; GO:0008360; P:regulation of cell shape; GO:0007266; P:Rho protein signal transduction;	GO:0007266; P:Rho protein signal transduction;		xxLxxxxSxxxxxxx; xxLxxxxSxxxxxxx; xxLxRxxSxxxxxxx; xxxxRxxSLxxxxxx; xxxxRxxSLxxxxxx; xxxxRxxSxxxxxxx; xxxxRSxSxxxxxxx;
WDR13_HUMAN seq: 34 - 39 + Phospho (ST)		*	**	p01079		7	1.88606
CDCA7L seq: 137 - 143 + Phospho (ST)	*	***	***	p01078	Cell division cycle-associated 7-like protein	7	0.380895				GO:0008284; P:positive regulation of cell proliferation; GO:0006355; P:regulation of transcription, DNA-templated; GO:0006351; P:transcription, DNA-templated;			xxxxRxxSIxxxxxx; xxRxRxxSIxxxxxx; xxxxxRxSIxxxxxx; xxxxRxxSIxxxxxx; xxxxxxxSxxxRxxx; xxxxxRxSxxxxxxx; xxxxRxxSxxxxxxx; xxxxRRxSxxxxxxx; xxRxxxxSxxxxxxx; xxRxRxxSxxxxxxx;
ZFP91 seq: 81 - 100 + Phospho (ST)	**		*	p01074	E3 ubiquitin-protein ligase ZFP91	7	0.440801				GO:0007250; P:activation of NF-kappaB-inducing kinase activity; GO:0070534; P:protein K63-linked ubiquitination;
KIF23 seq: 910 - 932 + Phospho (ST)	***	**	***	p01072	Kinesin-like protein KIF23	7	1.47157			Aurora B signaling;	GO:0032467; P:positive regulation of cytokinesis; GO:0000910; P:cytokinesis; GO:0007018; P:microtubule-based movement; GO:0019886; P:antigen processing and presentation of exogenous peptide antigen via MHC class II; GO:0007596; P:blood coagulation; GO:0000278; P:mitotic cell cycle; GO:0008152; P:metabolic process;		GO:0008152; P:metabolic process;
MRPS2 seq: 39 - 50 + 2 Phospho (ST)				p01067	28S ribosomal protein S2, mitochondrial	7	0.0370041				GO:0006412; P:translation;			xxxxxRxSLxxxxxx; xxxxxxRSxxxxxxx; xxxxxRxSxxxxxxx; xxRxxxxSxxxxxxx;
SORBS1 seq: 335 - 353 + Phospho (ST)				p01062	Sorbin and SH3 domain-containing protein 1	7	-0.0372078			Insulin Pathway;	GO:0090004; P:positive regulation of establishment of protein localization to plasma membrane; GO:0048041; P:focal adhesion assembly; GO:0046326; P:positive regulation of glucose import; GO:0032869; P:cellular response to insulin stimulus; GO:0015758; P:glucose transport; GO:0007160; P:cell-matrix adhesion; GO:0006936; P:muscle contraction; GO:0045725; P:positive regulation of glycogen biosynthet…	GO:0009967; P:positive regulation of signal transduction; GO:0008286; P:insulin receptor signaling pathway;	GO:0045725; P:positive regulation of glycogen biosynthetic process;
EIF3A pS1336	*			p01060	Eukaryotic translation initiation factor 3 subunit A	7	0.245691			IL2 signaling events mediated by PI3K;	GO:0001731; P:formation of translation preinitiation complex; GO:0006446; P:regulation of translational initiation; GO:0006413; P:translational initiation; GO:0006412; P:translation; GO:0010467; P:gene expression; GO:0044267; P:cellular protein metabolic process;		GO:0044267; P:cellular protein metabolic process;	xxxxxxxSRxxxxxx; xxxxxxxSxxxxxDx;
UBAP2L seq: 601 - 612 + 2 Phospho (ST)				p01049	Ubiquitin-associated protein 2-like	7	0.0680627		p70S6Kinh2 (DG2);		GO:0007339; P:binding of sperm to zona pellucida;
SRRM1 pS597				p01045	Serine/arginine repetitive matrix protein 1	7	0.047135				GO:0031124; P:mRNA 3'-end processing; GO:0006406; P:mRNA export from nucleus; GO:0000375; P:RNA splicing, via transesterification reactions; GO:0000398; P:mRNA splicing, via spliceosome; GO:0008380; P:RNA splicing; GO:0006369; P:termination of RNA polymerase II transcription; GO:0006366; P:transcription from RNA polymerase II promoter; GO:0010467; P:gene expression;			xxxxxxxSPxxxxxx; xxxxxxxSPxxxRxx; xxxxxRxSPxxxxxx; xxxxRxxSPxxxxxx; xxxxxRxSxxxxxxx; xxxxRxxSxxxxxxx; xxxxRRxSxxxxxxx;
SRRM1 seq: 603 - 611 + 2 Phospho (ST)	**			p01044	Serine/arginine repetitive matrix protein 1	7	0.575938				GO:0031124; P:mRNA 3'-end processing; GO:0006406; P:mRNA export from nucleus; GO:0000375; P:RNA splicing, via transesterification reactions; GO:0000398; P:mRNA splicing, via spliceosome; GO:0008380; P:RNA splicing; GO:0006369; P:termination of RNA polymerase II transcription; GO:0006366; P:transcription from RNA polymerase II promoter; GO:0010467; P:gene expression;			xxxxxxxSxxxxPxx; xxxxxxxSxSPxxxx; xxxxxxxSPxxxxxx; xxxxxRxSPxxxxxx; xxxxRxxSPxxxxxx; xxxxRxxSPSPxxxx; xxIxxxxSxxxxxxx; xxIxRxxSxxxxxxx; xxxxxRxSxxxxxxx; xxxxRxxSxxxxxxx; xxxxRRxSxxxxxxx; xxxxRRxSxSxxxxx;
SRRM1 seq: 603 - 611 + Phospho (ST); Phospho (Y)	**	*		p01043	Serine/arginine repetitive matrix protein 1	7	0.21648				GO:0031124; P:mRNA 3'-end processing; GO:0006406; P:mRNA export from nucleus; GO:0000375; P:RNA splicing, via transesterification reactions; GO:0000398; P:mRNA splicing, via spliceosome; GO:0008380; P:RNA splicing; GO:0006369; P:termination of RNA polymerase II transcription; GO:0006366; P:transcription from RNA polymerase II promoter; GO:0010467; P:gene expression;
SON pS1769	**		***	p01041	Protein SON	7	0.488049				GO:0000910; P:cytokinesis; GO:0000226; P:microtubule cytoskeleton organization; GO:0006397; P:mRNA processing; GO:0043066; P:negative regulation of apoptotic process; GO:0043484; P:regulation of RNA splicing; GO:0051726; P:regulation of cell cycle; GO:0008380; P:RNA splicing;			xxxxxxxSPxxxxxx; xxxxxxxSPxxSxxx; xRxxxxxSxxxxxxx;
FOXK1 pS416 pS420	*			p01031	Forkhead box protein K1	7	0.0346022				GO:0009888; P:tissue development; GO:0007389; P:pattern specification process; GO:0007517; P:muscle organ development; GO:0009790; P:embryo development; GO:0030308; P:negative regulation of cell growth; GO:0030154; P:cell differentiation; GO:0006357; P:regulation of transcription from RNA polymerase II promoter; GO:0045892; P:negative regulation of transcription, DNA-templated; GO:0045893; P:posi…			xxxxxxxSxxxxPxx; xxxxxxRSxxxxxxx;
FOXK1 pS416 pS420	*			p01030	Forkhead box protein K1	7	0.160309				GO:0009888; P:tissue development; GO:0007389; P:pattern specification process; GO:0007517; P:muscle organ development; GO:0009790; P:embryo development; GO:0030308; P:negative regulation of cell growth; GO:0030154; P:cell differentiation; GO:0006357; P:regulation of transcription from RNA polymerase II promoter; GO:0045892; P:negative regulation of transcription, DNA-templated; GO:0045893; P:posi…			xxxxxxxSxxxxPxx; xxxxxxRSxxxxxxx;
BAD pS99	***			p01028	Bcl2 antagonist of cell death	7	1.16817	RSK2; RAF1; PKD1; PKCT; PKCI; PKCE; PKACA; PAK1; BRAF; ARAF; Akt1;		Nephrin/Neph1 signaling in the kidney podocyte; IGF1 pathway; Alpha-synuclein signaling; Class I PI3K signaling events mediated by Akt; Trk receptor signaling mediated by PI3K and PLC-gamma; ErbB2/ErbB3 signaling events; Ceramide signaling pathway; Signaling events mediated by Stem cell factor receptor (c-Kit); Role of Calcineurin-dependent NFAT signaling in lymphocytes; p75(NTR)-mediated signali…	GO:0046902; P:regulation of mitochondrial membrane permeability; GO:0045579; P:positive regulation of B cell differentiation; GO:0045582; P:positive regulation of T cell differentiation; GO:0035774; P:positive regulation of insulin secretion involved in cellular response to glucose stimulus; GO:0010508; P:positive regulation of autophagy; GO:0045862; P:positive regulation of proteolysis; GO:00335…	GO:0048015; P:phosphatidylinositol-mediated signaling; GO:0008543; P:fibroblast growth factor receptor signaling pathway; GO:0007173; P:epidermal growth factor receptor signaling pathway; GO:0048011; P:neurotrophin TRK receptor signaling pathway; GO:0038095; P:Fc-epsilon receptor signaling pathway; GO:0019221; P:cytokine-mediated signaling pathway;	GO:0046034; P:ATP metabolic process; GO:0043200; P:response to amino acid;	xxxxxxRSxxxxxxx; xxxxRxxSxxxxxxx; xxxxRSxSxxxxxxx; xxRxxxxSxxxxxxx; xxRxRxxSxxxxxxx;	BAD	Apoptosis	Q92934	572	BAD	11q13.1	human	S99	PHOSPHORYLATION	447862	PFRGRSRsAPPNLWA	Bcl-2_BAD; Bclx_interact	activation; molecular association, regulation	apoptosis, altered; apoptosis, inhibited; cell growth, altered	14-3-3 beta(INDUCES); 14-3-3 zeta(INDUCES); Bcl-2(DISRUPTS); Bcl-xL(DISRUPTS)		18794113; 21419810; 15121878; 12897059; 12970779; 10976111; 10611223; 22096607; 21849418; 10926925; 20566643; 19667065; 11085518	112	25	189		BAD	BAD_HUMAN	BAD(S99)	Bcl2 antagonist of cell death;	BAD; Synonyms=BBC6, BCL2L8;	GO:0048015; P:phosphatidylinositol-mediated signaling;GO:0008543; P:fibroblast growth factor receptor signaling pathway;GO:0007173; P:epidermal growth factor receptor signaling pathway;GO:0048011; P:neurotrophin TRK receptor signaling pathway;GO:0038095; P:Fc-epsilon receptor signaling pathway;GO:0019221; P:cytokine-mediated signaling pathway;	GO:0046902; P:regulation of mitochondrial membrane permeability;GO:0045579; P:positive regulation of B cell differentiation;GO:0045582; P:positive regulation of T cell differentiation;GO:0035774; P:positive regulation of insulin secretion involved in cellular response to glucose stimulus;GO:0010508; P:positive regulation of autophagy;GO:0045862; P:positive regulation of proteolysis;GO:0033574; P:…
SMAP seq: 15 - 37 + Phospho (ST)	*			p01023	Small acidic protein	7	0.233837
MLL seq: 3525 - 3539 + Phospho (ST)			*	p01020	Histone-lysine N-methyltransferase MLL	7	0.612475
SPAG9 seq: 728 - 742 + 2 Phospho (ST)				p01019	C-Jun-amino-terminal kinase-interacting protein 4	7	0.0332595		AKTinh1 (Akt Inhibitor VIII);	Arf6 trafficking events;	GO:0051146; P:striated muscle cell differentiation; GO:0051149; P:positive regulation of muscle cell differentiation; GO:0042147; P:retrograde transport, endosome to Golgi; GO:0007257; P:activation of JUN kinase activity; GO:0042692; P:muscle cell differentiation; GO:0045666; P:positive regulation of neuron differentiation; GO:0030335; P:positive regulation of cell migration; GO:0051260; P:protei…
SPAG9 seq: 728 - 742 + Phospho (ST)	***		***	p01018	C-Jun-amino-terminal kinase-interacting protein 4	7	1.7281			Arf6 trafficking events;	GO:0051146; P:striated muscle cell differentiation; GO:0051149; P:positive regulation of muscle cell differentiation; GO:0042147; P:retrograde transport, endosome to Golgi; GO:0007257; P:activation of JUN kinase activity; GO:0042692; P:muscle cell differentiation; GO:0045666; P:positive regulation of neuron differentiation; GO:0030335; P:positive regulation of cell migration; GO:0051260; P:protei…
DTD1 seq: 194 - 209 + Phospho (ST)				p01017	D-tyrosyl-tRNA(Tyr) deacylase 1	7	0.171577				GO:0006260; P:DNA replication;
SRRM2 pS351 pS353				p01014	Serine/arginine repetitive matrix protein 2	7	0				GO:0000398; P:mRNA splicing, via spliceosome;			xxxxxxxSxSPxxxx; xxxxxxxSPxxxxxx; xxxxxxxSPxxxRxx; xxxxxRxSPxxxxxx; xKxxxxxSPxxxxxx; xxxxxRxSxxxxxxx; xKxxxxxSxSxxxxx;
FBLN2 seq: 488 - 516 + Phospho (ST)				p01010	Fibulin-2	7	-0.0237255				GO:0010811; P:positive regulation of cell-substrate adhesion; GO:0030198; P:extracellular matrix organization;
PCM1 pS1958	***	*	*	p01006	Pericentriolar material 1 protein	7	0.634238				GO:0097150; P:neuronal stem cell maintenance; GO:0034453; P:microtubule anchoring; GO:0050768; P:negative regulation of neurogenesis; GO:0051297; P:centrosome organization; GO:0042384; P:cilium assembly; GO:0000086; P:G2/M transition of mitotic cell cycle; GO:0000278; P:mitotic cell cycle;			xxxxxxKSxxxxxxx; xxxxxxxSxxxDxxx; xxxxxxxSxxExxxx; xxxxxxxSxExxxxx; xxxxxxxSxExDxxx; xxxxxxxSxEExxxx; xxxxxxxSDxExxxx; xxxxxxxSDEExxxx;
PCM1 pS1958		**	*	p01005	Pericentriolar material 1 protein	7	0.653077				GO:0097150; P:neuronal stem cell maintenance; GO:0034453; P:microtubule anchoring; GO:0050768; P:negative regulation of neurogenesis; GO:0051297; P:centrosome organization; GO:0042384; P:cilium assembly; GO:0000086; P:G2/M transition of mitotic cell cycle; GO:0000278; P:mitotic cell cycle;			xxxxxxKSxxxxxxx; xxxxxxxSxxxDxxx; xxxxxxxSxxExxxx; xxxxxxxSxExxxxx; xxxxxxxSxExDxxx; xxxxxxxSxEExxxx; xxxxxxxSDxExxxx; xxxxxxxSDEExxxx;
EIF2A seq: 503 - 520 + Phospho (ST)	**			p01004	Eukaryotic translation initiation factor 2A	7	0.401117			Signaling events mediated by TCPTP; Ceramide signaling pathway; TGF-beta receptor signaling;	GO:0006468; P:protein phosphorylation; GO:0006417; P:regulation of translation; GO:0009967; P:positive regulation of signal transduction;	GO:0009967; P:positive regulation of signal transduction;
EIF2A seq: 503 - 520 + Phospho (ST)				p01003	Eukaryotic translation initiation factor 2A	7	0.351276			Signaling events mediated by TCPTP; Ceramide signaling pathway; TGF-beta receptor signaling;	GO:0006468; P:protein phosphorylation; GO:0006417; P:regulation of translation; GO:0009967; P:positive regulation of signal transduction;	GO:0009967; P:positive regulation of signal transduction;		xxxxxxxSxxxxPxx; xxxxxxxSPxxxxxx; xxxxxxKSxxxxxxx;
PRRC2A pS761	*		***	p01002	Protein PRRC2A	7	1.05625							xxxxxxxSxxxxPxx; xxxxxxxSPxxxxxx; xxxxxxKSxxxxxxx;
CDC42EP1 pS192	***	**	***	p01001	Cdc42 effector protein 1	7	1.61562				GO:0031274; P:positive regulation of pseudopodium assembly; GO:0008360; P:regulation of cell shape; GO:0007266; P:Rho protein signal transduction;	GO:0007266; P:Rho protein signal transduction;		xxLxxxxSxxxxxxx; xxLxxxxSxxxxxxx; xxLxRxxSxxxxxxx; xxxxRxxSLxxxxxx; xxxxRxxSLxxxxxx; xxxxRxxSxxxxxxx; xxxxRSxSxxxxxxx;
TP53BP1 seq: 1460 - 1490 + Phospho (ST)				p00999	Tumor suppressor p53-binding protein 1	7	0.0276895		AKTinh1 (Akt Inhibitor VIII);	ATM pathway;	GO:0000724; P:double-strand break repair via homologous recombination; GO:0006302; P:double-strand break repair; GO:0006974; P:cellular response to DNA damage stimulus; GO:0006281; P:DNA repair; GO:0051091; P:positive regulation of sequence-specific DNA binding transcription factor activity; GO:0006366; P:transcription from RNA polymerase II promoter; GO:0045893; P:positive regulation of transcri…
DDX41 pS23	**	*	*	p00998	Probable ATP-dependent RNA helicase DDX41	7	0.955865				GO:0032479; P:regulation of type I interferon production; GO:0032481; P:positive regulation of type I interferon production; GO:0006396; P:RNA processing; GO:0051607; P:defense response to virus; GO:0007275; P:multicellular organismal development; GO:0045087; P:innate immune response; GO:0006915; P:apoptotic process; GO:0000398; P:mRNA splicing, via spliceosome; GO:0045944; P:positive regulation …			xxxxxxRSxxxxxxx; xxxxxxxSxxxxxDx; xxxxxxxSxxxDxxx; xxxxxxxSxxExxxx; xxxxxxxSxxExExx; xxxxxxxSExExExx;
TOP2B pS1466	*		*	p00995	DNA topoisomerase 2-beta	7	0.029024		MEKinh2 (U0126);		GO:0000712; P:resolution of meiotic recombination intermediates; GO:0030900; P:forebrain development; GO:0007059; P:chromosome segregation; GO:0007409; P:axonogenesis; GO:0001764; P:neuron migration; GO:0006261; P:DNA-dependent DNA replication; GO:0006200; P:ATP catabolic process;		GO:0006200; P:ATP catabolic process;	xxxxKxxSxxxxxxx; xxxxxxxSxxxDxxx; xxxxxxxSxxExxxx; xxxxxxxSxExxxxx; xxxxxxxSxExDxxx; xxxxxxxSxEExxxx;
TP53BP1 pS265				p00994	Tumor suppressor p53-binding protein 1	7	0			ATM pathway;	GO:0000724; P:double-strand break repair via homologous recombination; GO:0006302; P:double-strand break repair; GO:0006974; P:cellular response to DNA damage stimulus; GO:0006281; P:DNA repair; GO:0051091; P:positive regulation of sequence-specific DNA binding transcription factor activity; GO:0006366; P:transcription from RNA polymerase II promoter; GO:0045893; P:positive regulation of transcri…			xxxxxxxSPxxxxxx; xxxxxxxSPxxSxxx; xxxxxPxSPxxxxxx; xxExxxxSxxxxxxx;
MSH6 pS227	*			p00993	DNA mismatch repair protein Msh6	7	0.529277				GO:0008340; P:determination of adult lifespan; GO:0016446; P:somatic hypermutation of immunoglobulin genes; GO:0045190; P:isotype switching; GO:0006298; P:mismatch repair; GO:0007131; P:reciprocal meiotic recombination; GO:0009411; P:response to UV; GO:0006281; P:DNA repair; GO:0008630; P:intrinsic apoptotic signaling pathway in response to DNA damage; GO:0097193; P:intrinsic apoptotic signaling …		GO:0006200; P:ATP catabolic process;	xxxxxxxSxxxVxxx; xxxxxxxSxxExxxx; xxxxxxxSxExxxxx; xxxxxxxSxEExxxx; xxxxExxSxxxxxxx; xxxxExxSExExxxx;
PRRC2A seq: 1089 - 1099 + 2 Phospho (ST)	**	*		p00990	Protein PRRC2A	7	0.621022							xxxxxxRSxxxxxxx; xxxxxKxSxxxxxxx; xxxxRxxSxxxxxxx; xxxxRKxSxxxxxxx; xxRxxxxSxxxxxxx; xxRxRxxSxxxxxxx; xxxxxxxSxxxxxDx;
PRRC2A pS1089	***	*	*	p00989	Protein PRRC2A	7	0.788879							xxxxxxRSxxxxxxx; xxxxxKxSxxxxxxx; xxxxRxxSxxxxxxx; xxxxRKxSxxxxxxx; xxRxxxxSxxxxxxx; xxRxRxxSxxxxxxx; xxxxxxxSxxxxxDx;
PRRC2A pS1089 pS1092				p00988	Protein PRRC2A	7	0.0978156							xxxxxxRSxxxxxxx; xxxxxKxSxxxxxxx; xxxxRxxSxxxxxxx; xxxxRKxSxxxxxxx; xxRxxxxSxxxxxxx; xxRxRxxSxxxxxxx; xxxxxxxSxxxxxDx;
PRRC2A seq: 1089 - 1100 + Phospho (ST)	*		*	p00987	Protein PRRC2A	7	0.91583							xxxxxxRSxxxxxxx; xxxxxKxSxxxxxxx; xxxxRxxSxxxxxxx; xxxxRKxSxxxxxxx; xxRxxxxSxxxxxxx; xxRxRxxSxxxxxxx; xxxxxxxSxxxxxDx;
PRRC2A pS1089	*		**	p00986	Protein PRRC2A	7	0.636076							xxxxxxRSxxxxxxx; xxxxxKxSxxxxxxx; xxxxRxxSxxxxxxx; xxxxRKxSxxxxxxx; xxRxxxxSxxxxxxx; xxRxRxxSxxxxxxx; xxxxxxxSxxxxxDx;
TNIK pS769	**	**		p00985	TRAF2 and NCK-interacting protein kinase	7	0.521609			TNF receptor signaling pathway; Regulation of nuclear beta catenin signaling and target gene transcription;	GO:0048814; P:regulation of dendrite morphogenesis; GO:0031532; P:actin cytoskeleton reorganization; GO:0007010; P:cytoskeleton organization; GO:0046777; P:protein autophosphorylation; GO:0006468; P:protein phosphorylation; GO:0016055; P:Wnt signaling pathway; GO:0035556; P:intracellular signal transduction;	GO:0016055; P:Wnt signaling pathway; GO:0035556; P:intracellular signal transduction;		xxxxxxxSPxxxxxx;
TNIK seq: 766 - 778 + Phospho (ST)	*	**		p00984	TRAF2 and NCK-interacting protein kinase	7	0.638575			TNF receptor signaling pathway; Regulation of nuclear beta catenin signaling and target gene transcription;	GO:0048814; P:regulation of dendrite morphogenesis; GO:0031532; P:actin cytoskeleton reorganization; GO:0007010; P:cytoskeleton organization; GO:0046777; P:protein autophosphorylation; GO:0006468; P:protein phosphorylation; GO:0016055; P:Wnt signaling pathway; GO:0035556; P:intracellular signal transduction;	GO:0016055; P:Wnt signaling pathway; GO:0035556; P:intracellular signal transduction;
PSMF1 seq: 51 - 62 no mod			**	p00982	Proteasome inhibitor PI31 subunit	7	0.16901				GO:0010951; P:negative regulation of endopeptidase activity; GO:0000209; P:protein polyubiquitination; GO:0002479; P:antigen processing and presentation of exogenous peptide antigen via MHC class I, TAP-dependent; GO:0042590; P:antigen processing and presentation of exogenous peptide antigen via MHC class I; GO:0002474; P:antigen processing and presentation of peptide antigen via MHC class I; GO:…		GO:0006521; P:regulation of cellular amino acid metabolic process; GO:0031145; P:anaphase-promoting complex-dependent proteasomal ubiquitin-dependent protein catabolic process; GO:0006511; P:ubiquitin-dependent protein catabolic process; GO:0034641; P:cellular nitrogen compound metabolic process; GO:0016071; P:mRNA metabolic process; GO:0016070; P:RNA metabolic process; GO:0044281; P:small molecu…
CEP170 seq: 879 - 895 + Phospho (ST)	*		**	p00978	Centrosomal protein of 170 kDa	7	0.954972
UBXN7 seq: 278 - 295 + Phospho (ST)			*	p00977	UBX domain-containing protein 7	7	0.390173		AKTinh1 (Akt Inhibitor VIII);					xxxxxxDSQxxxxxx; xxxxxxxSQxxxxxx; xxxxxxxSxxExxxx;
HNRNPA1 seq: 4 - 14 + Phospho (ST)	*			p00974	Heterogeneous nuclear ribonucleoprotein A1	7	0.128241			Coregulation of Androgen receptor activity;	GO:0051028; P:mRNA transport; GO:0008219; P:cell death; GO:0006397; P:mRNA processing; GO:0016032; P:viral process; GO:0000380; P:alternative mRNA splicing, via spliceosome; GO:0000398; P:mRNA splicing, via spliceosome; GO:0008380; P:RNA splicing; GO:0010467; P:gene expression;			xxxxxxxSPxxxxxx; xxxxKxxSPxxxxxx; xxMxxxxSxxxxxxx; xxMxxxxSxxxxxxx; xxMxKxxSxxxxxxx; xxxxKxxSxxxxxxx; xxxxxxxSxxExxxx; xxxxxxxSxxExExx;
HNRNPA1 seq: 4 - 14 + Phospho (ST)	*			p00973	Heterogeneous nuclear ribonucleoprotein A1	7	0.153316			Coregulation of Androgen receptor activity;	GO:0051028; P:mRNA transport; GO:0008219; P:cell death; GO:0006397; P:mRNA processing; GO:0016032; P:viral process; GO:0000380; P:alternative mRNA splicing, via spliceosome; GO:0000398; P:mRNA splicing, via spliceosome; GO:0008380; P:RNA splicing; GO:0010467; P:gene expression;			xxxxxxxSPxxxxxx; xxxxKxxSPxxxxxx; xxMxxxxSxxxxxxx; xxMxxxxSxxxxxxx; xxMxKxxSxxxxxxx; xxxxKxxSxxxxxxx; xxxxxxxSxxExxxx; xxxxxxxSxxExExx;
SYNGAP1 seq: 74 - 83 no mod			*	p00968	Ras GTPase-activating protein SynGAP	7	0.689766			Regulation of Ras family activation;	GO:0043113; P:receptor clustering; GO:0050771; P:negative regulation of axonogenesis; GO:0048169; P:regulation of long-term neuronal synaptic plasticity; GO:0032320; P:positive regulation of Ras GTPase activity; GO:0048167; P:regulation of synaptic plasticity; GO:0016358; P:dendrite development; GO:0008542; P:visual learning; GO:0007389; P:pattern specification process; GO:0043524; P:negative reg…	GO:0043408; P:regulation of MAPK cascade; GO:0046580; P:negative regulation of Ras protein signal transduction; GO:0007265; P:Ras protein signal transduction;
CIT pS440	*			p00967	Citron Rho-interacting kinase	7	0.564351				GO:0000070; P:mitotic sister chromatid segregation; GO:0016358; P:dendrite development; GO:0007030; P:Golgi organization; GO:0000910; P:cytokinesis; GO:0007283; P:spermatogenesis; GO:0000086; P:G2/M transition of mitotic cell cycle; GO:0007067; P:mitosis; GO:0035556; P:intracellular signal transduction;	GO:0035556; P:intracellular signal transduction;		xxxxxxxSPxxxxxx; xxxxxxxSPxxSxxx; xxxxxxxSPxKxxxx; xxxxGxxSPxxxxxx; xxVxxxxSxxxxxxx; xxxxxxxSxxKxxxx;
HIST1H1E pT18				p00965	Histone H1.4	7	0.0856847	CDK2; CDK1;		Signaling events mediated by HDAC Class III;	GO:0071625; P:vocalization behavior; GO:0070584; P:mitochondrion morphogenesis; GO:0030048; P:actin filament-based movement; GO:0003009; P:skeletal muscle contraction; GO:0031032; P:actomyosin structure organization; GO:0019228; P:neuronal action potential; GO:0018345; P:protein palmitoylation; GO:0015701; P:bicarbonate transport; GO:0007519; P:skeletal muscle tissue development; GO:0007018; P:mi…		GO:0006200; P:ATP catabolic process; GO:0044281; P:small molecule metabolic process;
PPIG pS356 pT358	*			p00964	Peptidyl-prolyl cis-trans isomerase G	7	0.445816				GO:0006457; P:protein folding; GO:0008380; P:RNA splicing;			xxxxxxxSxSPxxxx; xxxxFxxSxxxxxxx; xxxxxxRSxxxxxxx; xxxxxRxSxxxxxxx; xRxxxxxSxxxxxxx;
PFKP pS386				p00960	6-phosphofructokinase type C	7	0.291759				GO:0046835; P:carbohydrate phosphorylation; GO:0006096; P:glycolysis; GO:0006006; P:glucose metabolic process; GO:0005975; P:carbohydrate metabolic process; GO:0044281; P:small molecule metabolic process;		GO:0046835; P:carbohydrate phosphorylation; GO:0006096; P:glycolysis; GO:0006006; P:glucose metabolic process; GO:0005975; P:carbohydrate metabolic process; GO:0044281; P:small molecule metabolic process;	xxxxxGxSxxxxxxx; xxxxRxxSFxxxxxx; xxRxRxxSFxxxxxx; xxxxRxxSFxxxxxx; xxxxxxRSxxxxxxx; xxxxRxxSxxxxxxx; xxRxxxxSxxxxxxx; xxRxRxxSxxxxxxx;
RIOK2 seq: 390 - 404 + Phospho (ST)			*	p00957	Serine/threonine-protein kinase RIO2	7	0.543093							xxxxxxRSxxxxxxx; xxxxxxxSxExxxxx; xxxxDxxSxxxxxxx;
SEPT9 pS30	*		**	p00956	Septin-9	7	0.718518				GO:0051291; P:protein heterooligomerization; GO:0051301; P:cell division; GO:0007049; P:cell cycle; GO:0006184; P:GTP catabolic process;		GO:0006184; P:GTP catabolic process;	xxxxLxxSxxxxxxx; xxxxxxRSxxxxxxx; xxxxxKxSxxxxxxx; xxxxxxxSxExxxxx;
SON pS2009 pS2011 pS2013	*			p00947	Protein SON	7	0.287516				GO:0000910; P:cytokinesis; GO:0000226; P:microtubule cytoskeleton organization; GO:0006397; P:mRNA processing; GO:0043066; P:negative regulation of apoptotic process; GO:0043484; P:regulation of RNA splicing; GO:0051726; P:regulation of cell cycle; GO:0008380; P:RNA splicing;			xxxxxxxSxxxxPxx; xxVxxxxSxxxxxxx; xxVxRxxSxxxxxxx; xxxxRxxSFxxxxxx; xxxxxRxSFxxxxxx; xxxxRxxSFxxxxxx; xxxxxxRSxxxxxxx; xxxxxRxSxxxxxxx; xxxxRxxSxxxxxxx; xxxxRRxSxxxxxxx; xxxxRRxSxSxxxxx;
PRRC2A seq: 1384 - 1394 + Phospho (ST)		*		p00943	Protein PRRC2A	7	0.567869
HNRNPUL2 pS161				p00935	Heterogeneous nuclear ribonucleoprotein U-like protein 2	7	0.300098							xxxxxxxSxxxxPxx; xxxxxxRSxxxxxxx; xxxxxxxSxxExxxx; xxxxExxSxxxxxxx; xxExxxxSxxxxxxx;
FOXK1 pS441				p00930	Forkhead box protein K1	7	0.0850842				GO:0009888; P:tissue development; GO:0007389; P:pattern specification process; GO:0007517; P:muscle organ development; GO:0009790; P:embryo development; GO:0030308; P:negative regulation of cell growth; GO:0030154; P:cell differentiation; GO:0006357; P:regulation of transcription from RNA polymerase II promoter; GO:0045892; P:negative regulation of transcription, DNA-templated; GO:0045893; P:posi…			xxxxxxxSxxxxPxx; xxxxxxxSRxxxxxx; xxxxxxxSxExxxxx; xxxxExxSxxxxxxx;
MKI67 pS308	*		***	p00929	Antigen KI-67	7	0.777445				GO:0034605; P:cellular response to heat; GO:0014070; P:response to organic cyclic compound; GO:0031100; P:organ regeneration; GO:0007126; P:meiotic nuclear division; GO:0008283; P:cell proliferation; GO:0006259; P:DNA metabolic process; GO:0030212; P:hyaluronan metabolic process;		GO:0006259; P:DNA metabolic process; GO:0030212; P:hyaluronan metabolic process;	xxxxxxxSPxxxxxx; xxxxxPxSPxxxxxx; xxxxEPxSPxxxxxx; xxVxxxxSxxxxxxx; xxxxxxxSxxxxxDx; xxxxxxxSxExxxxx; xxxxExxSxxxxxxx;
AKAP11 seq: 1378 - 1388 + Phospho (ST)				p00925	A-kinase anchor protein 11	7	0				GO:0035556; P:intracellular signal transduction;	GO:0035556; P:intracellular signal transduction;		xxxxxxxSKxxxxxx; xxxxxKxSxxxxxxx; xxExxxxSxxxxxxx;
ZNF148 pS665				p00921	Zinc finger protein 148	7	0.674865				GO:0007276; P:gamete generation; GO:0021762; P:substantia nigra development; GO:0006968; P:cellular defense response; GO:0006461; P:protein complex assembly; GO:0010629; P:negative regulation of gene expression; GO:0006366; P:transcription from RNA polymerase II promoter; GO:0045892; P:negative regulation of transcription, DNA-templated; GO:0000122; P:negative regulation of transcription from RNA…			xxxxxxxSPxxxxxx; xxxxxxxSPxxSxxx; xxxxxxxSPxRxxxx; xxxxGxxSPxxxxxx; xxRxxxxSxxxxxxx;
PPP1R12A seq: 908 - 917 + Phospho (ST)	***		***	p00906	Protein phosphatase 1 regulatory subunit 12A	7	1.91782	NuaK1;	Up with IGF - down with PAKinh (PF3758309); PAKinh (PF3758309);	Integrin-linked kinase signaling; RhoA signaling pathway; PLK1 signaling events;	GO:0051297; P:centrosome organization; GO:0030155; P:regulation of cell adhesion; GO:0043086; P:negative regulation of catalytic activity; GO:0006470; P:protein dephosphorylation; GO:0000086; P:G2/M transition of mitotic cell cycle; GO:0007067; P:mitosis; GO:0000278; P:mitotic cell cycle; GO:0045944; P:positive regulation of transcription from RNA polymerase II promoter; GO:0007165; P:signal tran…	GO:0007165; P:signal transduction;
SORT1 seq: 819 - 831 + Phospho (ST)		***		p00901	Sortilin	7	0.2497			p75(NTR)-mediated signaling;	GO:0016050; P:vesicle organization; GO:0008333; P:endosome to lysosome transport; GO:0032868; P:response to insulin; GO:0001503; P:ossification; GO:0006897; P:endocytosis; GO:0007275; P:multicellular organismal development; GO:0008625; P:extrinsic apoptotic signaling pathway via death domain receptors; GO:0010468; P:regulation of gene expression; GO:0007218; P:neuropeptide signaling pathway; GO:0…	GO:0007218; P:neuropeptide signaling pathway; GO:0048011; P:neurotrophin TRK receptor signaling pathway; GO:0007186; P:G-protein coupled receptor signaling pathway;
TMPO seq: 345 - 356 + Phospho (ST)	**			p00898	Lamina-associated polypeptide 2, isoform alpha	7	0.315811				GO:0006355; P:regulation of transcription, DNA-templated;			xxxxxxxSPxxxxxx; xxxxxxxSPxxSxxx;
SH3KBP1 pS230	*	***	***	p00893	SH3 domain-containing kinase-binding protein 1	7	1.04175		Up with IGF - down with PAKinh (PF3758309); PAKinh (PF3758309);	Internalization of ErbB1; Signaling events mediated by Hepatocyte Growth Factor Receptor (c-Met);	GO:0007010; P:cytoskeleton organization; GO:0008360; P:regulation of cell shape; GO:0006897; P:endocytosis; GO:0016477; P:cell migration; GO:0006915; P:apoptotic process; GO:0042059; P:negative regulation of epidermal growth factor receptor signaling pathway; GO:0007173; P:epidermal growth factor receptor signaling pathway; GO:0007267; P:cell-cell signaling;	GO:0042059; P:negative regulation of epidermal growth factor receptor signaling pathway; GO:0007173; P:epidermal growth factor receptor signaling pathway; GO:0007267; P:cell-cell signaling;		xxxxRxxSIxxxxxx; xxxxRxxSIxxxxxx; xxxxxxRSxxxxxxx; xxxxRxxSxxxxxxx; xxKxxxxSxxxxxxx; xxKxRxxSxxxxxxx; xxxxxxxSxxxxxDx; xxxxxxxSxExxxxx;
MGA seq: 917 - 926 + Phospho (ST)		**		p00890	MAX gene-associated protein	7	0.125969		ERKinh1 (ERK inhbitor Calbiochem);		GO:0006351; P:transcription, DNA-templated;			xxxxxxxSPxxxxxx; xxxxxPxSPxxxxxx; xxLxxxxSxxxxxxx; xxLxxxxSxxxxxxx;
MAP3K7 pS439				p00888	Mitogen-activated protein kinase kinase kinase 7	7	0.0264247		p70S6Kinh1 (PF-4708671);	JNK signaling in the CD4+ TCR pathway; p38 MAPK signaling pathway; Ephrin B reverse signaling; Noncanonical Wnt signaling pathway; IL1-mediated signaling events; BMP receptor signaling; TNF receptor signaling pathway; Presenilin action in Notch and Wnt signaling; TGF-beta receptor signaling; BCR signaling pathway; C-MYB transcription factor network;	GO:0007252; P:I-kappaB phosphorylation; GO:0032743; P:positive regulation of interleukin-2 production; GO:0001841; P:neural tube formation; GO:0050870; P:positive regulation of T cell activation; GO:0007250; P:activation of NF-kappaB-inducing kinase activity; GO:0043507; P:positive regulation of JUN kinase activity; GO:0043966; P:histone H3 acetylation; GO:0007254; P:JNK cascade; GO:0046330; P:po…	GO:0070423; P:nucleotide-binding oligomerization domain containing signaling pathway; GO:0035872; P:nucleotide-binding domain, leucine rich repeat containing receptor signaling pathway; GO:0007249; P:I-kappaB kinase/NF-kappaB signaling; GO:0000186; P:activation of MAPKK activity; GO:0051403; P:stress-activated MAPK cascade; GO:0034166; P:toll-like receptor 10 signaling pathway; GO:0034146; P:toll…		xxxxxxxSxxxLxxx; xxxxRxxSIxxxxxx; xxxxxRxSIxxxxxx; xxxxRxxSIxxxxxx; xxxxxxRSxxxxxxx; xxxxxRxSxxxxxxx; xxxxRxxSxxxxxxx; xxxxRRxSxxxxxxx; xxxxxxxSxxDxxxx;
TUBA4A pS340	***	**	***	p00887	Tubulin alpha-4A chain	7	1.79389				GO:0051258; P:protein polymerization; GO:0007017; P:microtubule-based process; GO:0002576; P:platelet degranulation; GO:0006457; P:protein folding; GO:0030168; P:platelet activation; GO:0007596; P:blood coagulation; GO:0000086; P:G2/M transition of mitotic cell cycle; GO:0000278; P:mitotic cell cycle; GO:0051084; P:'de novo' posttranslational protein folding; GO:0044267; P:cellular protein metabo…		GO:0044267; P:cellular protein metabolic process;	xxxxxxxSxxxVxxx; xxIxxxxSxxxxxxx; xxxxxxRSxxxxxxx; xxxxxKxSxxxxxxx; xxxxxxxSxxxxDxx;
WDR62 seq: 1226 - 1245 + Phospho (ST)			*	p00884	WD repeat-containing protein 62	7	0.361304				GO:0022008; P:neurogenesis; GO:0021987; P:cerebral cortex development;
SRSF4 seq: 450 - 459 + Phospho (ST)		*	*	p00873	Serine/arginine-rich splicing factor 4	7	1.16797				GO:0031124; P:mRNA 3'-end processing; GO:0006406; P:mRNA export from nucleus; GO:0006397; P:mRNA processing; GO:0048025; P:negative regulation of mRNA splicing, via spliceosome; GO:0000375; P:RNA splicing, via transesterification reactions; GO:0000398; P:mRNA splicing, via spliceosome; GO:0008380; P:RNA splicing; GO:0006369; P:termination of RNA polymerase II transcription; GO:0006366; P:transcri…			xxKxxxxSxxxxxxx;
SRSF4 seq: 450 - 459 + Phospho (ST)	**	**		p00872	Serine/arginine-rich splicing factor 4	7	1.01834				GO:0031124; P:mRNA 3'-end processing; GO:0006406; P:mRNA export from nucleus; GO:0006397; P:mRNA processing; GO:0048025; P:negative regulation of mRNA splicing, via spliceosome; GO:0000375; P:RNA splicing, via transesterification reactions; GO:0000398; P:mRNA splicing, via spliceosome; GO:0008380; P:RNA splicing; GO:0006369; P:termination of RNA polymerase II transcription; GO:0006366; P:transcri…			xxKxxxxSxxxxxxx;
SPEN seq: 1824 - 1842 + Phospho (ST)	*		*	p00867	Msx2-interacting protein	7	0.0460589			Notch-mediated HES/HEY network; Notch signaling pathway;	GO:0050769; P:positive regulation of neurogenesis; GO:0016032; P:viral process; GO:0045892; P:negative regulation of transcription, DNA-templated; GO:0045893; P:positive regulation of transcription, DNA-templated; GO:0000122; P:negative regulation of transcription from RNA polymerase II promoter; GO:0007219; P:Notch signaling pathway;	GO:0007219; P:Notch signaling pathway;
MFAP1 pT267	*			p00865	Microfibrillar-associated protein 1	7	0.483857		ERKinh1 (ERK inhbitor Calbiochem); EGFRinh2 (PD-153035); EGFRinh1 (PD-168393); CAMKinh2 (KN-62); AKTinh2 (MK-2206); AKTinh1 (Akt Inhibitor VIII);		GO:0030198; P:extracellular matrix organization;			xxLxxxxSxxxxxxx; xxLxxxxSxxxxxxx; xxxxxxxSxxxxDxx; xxxxxxxSxxExxxx; xxxxxxxSDxExxxx; xxxxxxxSDxExDxx; xxxxxxxSDDExxxx;
MFAP1 pT267	**	*		p00864	Microfibrillar-associated protein 1	7	0.628393		ERKinh1 (ERK inhbitor Calbiochem); EGFRinh2 (PD-153035); EGFRinh1 (PD-168393); CAMKinh2 (KN-62); AKTinh2 (MK-2206); AKTinh1 (Akt Inhibitor VIII);		GO:0030198; P:extracellular matrix organization;			xxLxxxxSxxxxxxx; xxLxxxxSxxxxxxx; xxxxxxxSxxxxDxx; xxxxxxxSxxExxxx; xxxxxxxSDxExxxx; xxxxxxxSDxExDxx; xxxxxxxSDDExxxx;
PDAP1 seq: 57 - 73 + 2 Phospho (ST)	**		*	p00855	28 kDa heat- and acid-stable phosphoprotein	7	0.812669				GO:0008283; P:cell proliferation; GO:0007165; P:signal transduction;	GO:0007165; P:signal transduction;
POGZ pS425	*		*	p00854	Pogo transposable element with ZNF domain	7	0.593255		AKTinh1 (Akt Inhibitor VIII);		GO:0051382; P:kinetochore assembly;			xxxxxxxSPxxxxxx; xxxxxxxSPxxSxxx; xxxxxxxSPxKxxxx; xxxxxPxSPxxxxxx; xxxxKxxSPxxxxxx; xxxxxxxSxxKxxxx; xxxxKxxSxxxxxxx; xxxxxxxSxExxxxx;
POGZ pS425	*		**	p00853	Pogo transposable element with ZNF domain	7	0.50596		AKTinh1 (Akt Inhibitor VIII);		GO:0051382; P:kinetochore assembly;			xxxxxxxSPxxxxxx; xxxxxxxSPxxSxxx; xxxxxxxSPxKxxxx; xxxxxPxSPxxxxxx; xxxxKxxSPxxxxxx; xxxxxxxSxxKxxxx; xxxxKxxSxxxxxxx; xxxxxxxSxExxxxx;
C5orf30 pS167			*	p00852	UNC119-binding protein C5orf30	7	0.897094		mTOR-p70S6K-PI3K; PI3Kinh2 (PI-103); PI3Kinh1 (GDC-0941); p70S6Kinh2 (DG2); p70S6Kinh1 (PF-4708671); mTORinh2 (Torin-1); mTORinh1 (KU-0063794); CAMKinh2 (KN-62);		GO:0060271; P:cilium morphogenesis; GO:0015031; P:protein transport;			xxxxxxxSxxxLxxx; xxxxxxKSxxxxxxx; xxRxxxxSxxxxxxx;
ZNRF2 pS82	*	*		p00845	E3 ubiquitin-protein ligase ZNRF2	7	0.565047				GO:0016567; P:protein ubiquitination;			xxxxxxxSxxxLxxx; xxxxxxKSxxxxxxx; xxxxxxxSxExxxxx;
VCL pS721	***	**	***	p00839	Vinculin	7	2.0566			Stabilization and expansion of the E-cadherin adherens junction; RhoA signaling pathway; Signaling events mediated by focal adhesion kinase; Signaling events mediated by VEGFR1 and VEGFR2; Integrins in angiogenesis;	GO:0002009; P:morphogenesis of an epithelium; GO:0034394; P:protein localization to cell surface; GO:0030032; P:lamellipodium assembly; GO:0007160; P:cell-matrix adhesion; GO:0030336; P:negative regulation of cell migration; GO:0002576; P:platelet degranulation; GO:0006936; P:muscle contraction; GO:0006928; P:cellular component movement; GO:0030168; P:platelet activation; GO:0007155; P:cell adhes…			xxxxxxKSxxxxxxx; xxxxxxxSxxDxxxx; xxxxDxxSxxxxxxx;
CENPF pS1750	***		**	p00837	Centromere protein F	7	1.18524		EGFRinh1 (PD-168393); AKTinh2 (MK-2206);	FOXM1 transcription factor network;	GO:0051382; P:kinetochore assembly; GO:0007094; P:mitotic spindle assembly checkpoint; GO:0007059; P:chromosome segregation; GO:0007517; P:muscle organ development; GO:0042493; P:response to drug; GO:0015031; P:protein transport; GO:0008283; P:cell proliferation; GO:0030154; P:cell differentiation; GO:0051726; P:regulation of cell cycle; GO:0006260; P:DNA replication; GO:0000086; P:G2/M transitio…			xxxxxxxSxxxIxxx; xxxxxxRSxxxxxxx; xxxxxxxSxxxxDxx;
MAP1B pS831 pS832	***	**	**	p00835	Microtubule-associated protein 1B	7	0.753559			Reelin signaling pathway; Lissencephaly gene (LIS1) in neuronal migration and development; Netrin-mediated signaling events;	GO:0048675; P:axon extension; GO:0045773; P:positive regulation of axon extension; GO:0001578; P:microtubule bundle formation; GO:0016358; P:dendrite development;			xxxxxxxSSPxxxxx; xxxxxxxSxxxDxxx; xxxxxxxSxxExxxx; xxExxxxSxxxxxxx;
MAP1B seq: 828 - 844 + 2 Phospho (ST)				p00833	Microtubule-associated protein 1B	7	0.401551			Reelin signaling pathway; Lissencephaly gene (LIS1) in neuronal migration and development; Netrin-mediated signaling events;	GO:0048675; P:axon extension; GO:0045773; P:positive regulation of axon extension; GO:0001578; P:microtubule bundle formation; GO:0016358; P:dendrite development;
PHACTR4 pS464	***	*	***	p00829	Phosphatase and actin regulator 4	7	1.82309				GO:0048484; P:enteric nervous system development; GO:0001755; P:neural crest cell migration; GO:0043085; P:positive regulation of catalytic activity; GO:0001843; P:neural tube closure; GO:0030036; P:actin cytoskeleton organization; GO:0051726; P:regulation of cell cycle; GO:0007266; P:Rho protein signal transduction;	GO:0007266; P:Rho protein signal transduction;		xxLxxxxSxxxxxxx; xxLxxxxSxxxxxxx; xxLxRxxSxxxxxxx; xxxxRxxSLxxxxxx; xxxxRxxSLxxxxxx; xxxxxxRSxxxxxxx; xxxxRxxSxxxxxxx; xxxxRSxSxxxxxxx;
LARP1 seq: 766 - 778 + Phospho (ST)				p00825	La-related protein 1	7	0.0705956	mTOR;			GO:0016239; P:positive regulation of macroautophagy; GO:0008283; P:cell proliferation; GO:0045727; P:positive regulation of translation; GO:0006413; P:translational initiation; GO:0031929; P:TOR signaling;	GO:0031929; P:TOR signaling;		xxxxxxRSxxxxxxx;
NASP pS503	**			p00822	Nuclear autoantigenic sperm protein	7	1.65158		AKTinh1 (Akt Inhibitor VIII);		GO:0001824; P:blastocyst development; GO:0015031; P:protein transport; GO:0008283; P:cell proliferation; GO:0006260; P:DNA replication; GO:0007049; P:cell cycle;			xxVxxxxSxxxxxxx; xxxxxxKSxxxxxxx; xxxxxxxSxxExxxx; xxxxxxxSxxExExx; xxxxExxSxxxxxxx;
SPTAN1 pS1217	**	*		p00820	Spectrin alpha chain, non-erythrocytic 1	7	0.559997				GO:0051693; P:actin filament capping; GO:0007411; P:axon guidance; GO:0006915; P:apoptotic process; GO:0006921; P:cellular component disassembly involved in execution phase of apoptosis;			xxVxxxxSxxxxxxx; xxxxxxKSxxxxxxx; xxxxxxxSxxExxxx; xxxxxxxSxxExExx; xxxxExxSxxxxxxx;
RDBP seq: 49 - 66 + Phospho (ST)				p00816	Negative elongation factor E	7	0.123334				GO:0016032; P:viral process; GO:0050434; P:positive regulation of viral transcription; GO:0006368; P:transcription elongation from RNA polymerase II promoter; GO:0006366; P:transcription from RNA polymerase II promoter; GO:0010467; P:gene expression;
ZNF295 seq: 343 - 360 + Phospho (ST)	*	***	**	p00814	Zinc finger protein 295	7	0.202051							xxxxLxxSxxxxxxx; xxxxxRxSLxxxxxx; xxxxxxRSxxxxxxx; xxxxxRxSxxxxxxx; xKxxxxxSxSxxxxx; xxxxxxxSxxxDxxx;
ZC3H13 seq: 875 - 885 + 2 Phospho (ST)	*			p00806	Zinc finger CCCH domain-containing protein 13	7	0.275841
RBM15B pS265 pS267	**	**	***	p00803	Putative RNA-binding protein 15B	7	0.307003		p70S6Kinh2 (DG2);		GO:0006397; P:mRNA processing; GO:0016032; P:viral process; GO:0000381; P:regulation of alternative mRNA splicing, via spliceosome; GO:0008380; P:RNA splicing; GO:0006355; P:regulation of transcription, DNA-templated; GO:0006351; P:transcription, DNA-templated;			xxxxxxxSxSPxxxx; xxxxxxxSxxxVxxx; xxxxKxxSLxxxxxx; xxxxKxxSLxxxxxx; xxxxxxRSxxxxxxx; xxxxKxxSxxxxxxx;
CUX1 seq: 1069 - 1085 + Phospho (ST)	**		**	p00792	Homeobox protein cut-like 1	7	1.2749				GO:0042491; P:auditory receptor cell differentiation; GO:0050775; P:positive regulation of dendrite morphogenesis; GO:0030324; P:lung development; GO:0001822; P:kidney development; GO:0007275; P:multicellular organismal development; GO:0006357; P:regulation of transcription from RNA polymerase II promoter; GO:0000122; P:negative regulation of transcription from RNA polymerase II promoter; GO:0006…
SLC38A1 seq: 52 - 60 + Phospho (ST)	**	*		p00790	Sodium-coupled neutral amino acid transporter 1	7	0.920283				GO:0006811; P:ion transport; GO:0007268; P:synaptic transmission; GO:0055085; P:transmembrane transport; GO:0006865; P:amino acid transport;		GO:0006865; P:amino acid transport;
SPEN seq: 1206 - 1227 + Phospho (ST)				p00785	Msx2-interacting protein	7	0			Notch-mediated HES/HEY network; Notch signaling pathway;	GO:0050769; P:positive regulation of neurogenesis; GO:0016032; P:viral process; GO:0045892; P:negative regulation of transcription, DNA-templated; GO:0045893; P:positive regulation of transcription, DNA-templated; GO:0000122; P:negative regulation of transcription from RNA polymerase II promoter; GO:0007219; P:Notch signaling pathway;	GO:0007219; P:Notch signaling pathway;		xxxxxxxSPxxxxxx;
PTPN13 pS240		**		p00780	Tyrosine-protein phosphatase non-receptor type 13	7	0.905429			Ephrin B reverse signaling; Fc-epsilon receptor I signaling in mast cells;	GO:0035335; P:peptidyl-tyrosine dephosphorylation; GO:0006470; P:protein dephosphorylation;			xxxxxxxSxxxLxxx; xxxxLxxSxxxxxxx; xxxxxxKSxxxxxxx; xxKxxxxSxxxxxxx;
FAM122A seq: 35 - 59 + Phospho (ST)				p00772	Protein FAM122A	7	0.0448826
THRAP3 pS248 pS253				p00763	Thyroid hormone receptor-associated protein 3	7	0				GO:0048255; P:mRNA stabilization; GO:0006397; P:mRNA processing; GO:0000381; P:regulation of alternative mRNA splicing, via spliceosome; GO:0008380; P:RNA splicing; GO:0006367; P:transcription initiation from RNA polymerase II promoter; GO:0045893; P:positive regulation of transcription, DNA-templated; GO:0045944; P:positive regulation of transcription from RNA polymerase II promoter; GO:0000956;…	GO:0030518; P:intracellular steroid hormone receptor signaling pathway; GO:0030521; P:androgen receptor signaling pathway;	GO:0000956; P:nuclear-transcribed mRNA catabolic process;	xxxxxxxSPxxxxxx; xxxxRxxSPxxxxxx; xxxxxxRSxxxxxxx; xxxxRxxSxxxxxxx;
UBAP2L seq: 439 - 459 + Phospho (ST)				p00761	Ubiquitin-associated protein 2-like	7	0	CDK1;			GO:0007339; P:binding of sperm to zona pellucida;
NOLC1 pS397	**	*	*	p00760	Nucleolar and coiled-body phosphoprotein 1	7	0.376658				GO:0006364; P:rRNA processing; GO:0007049; P:cell cycle; GO:0007067; P:mitosis;			xxxxxxxSxxxxPxx; xxxxxxxSPxxxxxx; xxxxxxKSxxxxxxx;
EDC4 pS729				p00759	Enhancer of mRNA-decapping protein 4	7	0.0460445		AKTinh1 (Akt Inhibitor VIII);		GO:0010467; P:gene expression; GO:0043928; P:exonucleolytic nuclear-transcribed mRNA catabolic process involved in deadenylation-dependent decay; GO:0000288; P:nuclear-transcribed mRNA catabolic process, deadenylation-dependent decay; GO:0016071; P:mRNA metabolic process; GO:0016070; P:RNA metabolic process;		GO:0043928; P:exonucleolytic nuclear-transcribed mRNA catabolic process involved in deadenylation-dependent decay; GO:0000288; P:nuclear-transcribed mRNA catabolic process, deadenylation-dependent decay; GO:0016071; P:mRNA metabolic process; GO:0016070; P:RNA metabolic process;	xxxxxxxSPxxxxxx; xxxxRxxSPxxxxxx; xxxxxxxSxxxIxxx; xxxxxxRSxxxxxxx; xxxxRxxSxxxxxxx; xxxxRSxSxxxxxxx;
KIAA0284 pS853	*			p00755	Protein KIAA0284	7	0.517332		ERKinh1 (ERK inhbitor Calbiochem); AKTinh1 (Akt Inhibitor VIII);					xxxxxxxSPxxxxxx; xxLxxxxSxxxxxxx; xxxxxGxSxxxxxxx; xxLxxxxSxxxxxxx; xxxxxxRSxxxxxxx; xxxxxxxSxxxDxxx; xxxxxxxSxExxxxx; xxxxxxxSxExDxxx;
SIRT1 pS47		**	**	p00749	NAD-dependent protein deacetylase sirtuin-1	7	0.894834	JNK1;		Signaling events mediated by HDAC Class III; HIF-2-alpha transcription factor network; FoxO family signaling; Regulation of Androgen receptor activity; Regulation of retinoblastoma protein; Signaling events mediated by HDAC Class I; E2F transcription factor network; p73 transcription factor network;	GO:0016239; P:positive regulation of macroautophagy; GO:0006342; P:chromatin silencing; GO:0050872; P:white fat cell differentiation; GO:0010875; P:positive regulation of cholesterol efflux; GO:0001678; P:cellular glucose homeostasis; GO:0031648; P:protein destabilization; GO:0016575; P:histone deacetylation; GO:0042326; P:negative regulation of phosphorylation; GO:0071479; P:cellular response to…	GO:0043518; P:negative regulation of DNA damage response, signal transduction by p53 class mediator; GO:0060766; P:negative regulation of androgen receptor signaling pathway; GO:0032007; P:negative regulation of TOR signaling; GO:0051898; P:negative regulation of protein kinase B signaling; GO:0043124; P:negative regulation of I-kappaB kinase/NF-kappaB signaling; GO:0030512; P:negative regulation…	GO:0055089; P:fatty acid homeostasis; GO:0010906; P:regulation of glucose metabolic process; GO:0043161; P:proteasome-mediated ubiquitin-dependent protein catabolic process; GO:0006979; P:response to oxidative stress;	xxxxxxxSPxxxxxx; xxxxxxxSPxxSxxx; xxxxxPxSPxxxxxx; xGxxxPxSPxxxxxx; xxxxxxKSxxxxxxx;	SIRT1	Apoptosis; DEACETYLASE; Deacetylase; EC 3.5.1.-; Nuclear receptor co-regulator	Q96EB6	23411	SIRT1	10q21.3	human	S47	PHOSPHORYLATION	452899	DGPGLERsPGEPGGA		intracellular localization; enzymatic activity, induced				20027304	3	19	7		SIRT1	SIR1_HUMAN	SIRT1(S47)	NAD-dependent protein deacetylase sirtuin-1;	SIRT1; Synonyms=SIR2L1;	GO:0043518; P:negative regulation of DNA damage response, signal transduction by p53 class mediator;GO:0060766; P:negative regulation of androgen receptor signaling pathway;GO:0032007; P:negative regulation of TOR signaling;GO:0051898; P:negative regulation of protein kinase B signaling;GO:0043124; P:negative regulation of I-kappaB kinase/NF-kappaB signaling;GO:0030512; P:negative regulation of t…	GO:0016239; P:positive regulation of macroautophagy;GO:0006342; P:chromatin silencing;GO:0050872; P:white fat cell differentiation;GO:0010875; P:positive regulation of cholesterol efflux;GO:0001678; P:cellular glucose homeostasis;GO:0031648; P:protein destabilization;GO:0016575; P:histone deacetylation;GO:0042326; P:negative regulation of phosphorylation;GO:0071479; P:cellular response to ionizin…
IRS2 pS915	*		***	p00748	Insulin receptor substrate 2	7	0.61268			IGF1 pathway; EPO signaling pathway; Signaling events regulated by Ret tyrosine kinase; IL2-mediated signaling events; IL4-mediated signaling events;	GO:0030879; P:mammary gland development; GO:0046326; P:positive regulation of glucose import; GO:0002053; P:positive regulation of mesenchymal cell proliferation; GO:0030890; P:positive regulation of B cell proliferation; GO:0071333; P:cellular response to glucose stimulus; GO:0032024; P:positive regulation of insulin secretion; GO:0032869; P:cellular response to insulin stimulus; GO:0009749; P:r…	GO:0060397; P:JAK-STAT cascade involved in growth hormone signaling pathway; GO:0048015; P:phosphatidylinositol-mediated signaling; GO:0008286; P:insulin receptor signaling pathway; GO:0008543; P:fibroblast growth factor receptor signaling pathway; GO:0007173; P:epidermal growth factor receptor signaling pathway; GO:0048011; P:neurotrophin TRK receptor signaling pathway; GO:0038095; P:Fc-epsilon …	GO:0045725; P:positive regulation of glycogen biosynthetic process; GO:0055088; P:lipid homeostasis; GO:0019216; P:regulation of lipid metabolic process; GO:0006006; P:glucose metabolic process;	xxxxxxxSPxxxxxx; xxxxxPxSPxxxxxx; xxxxEPxSPxxxxxx; xxxxxxKSxxxxxxx; xxxxxxxSxxExxxx; xxxxExxSxxxxxxx;
PNISR pS211				p00737	Arginine/serine-rich protein PNISR	7	0							xxxxxxxSPxxxxxx; xxxxxPxSPxxxxxx; xxLxxxxSxxxxxxx; xxLxxxxSxxxxxxx;
RIF1 pS1454				p00733	Telomere-associated protein RIF1	7	0.177426		PKCinh2 (Bisindolylmaleimide-1); p70S6Kinh1 (PF-4708671); mTORinh2 (Torin-1); ERKinh1 (ERK inhbitor Calbiochem); EGFRinh1 (PD-168393);		GO:0019827; P:stem cell maintenance; GO:0006974; P:cellular response to DNA damage stimulus; GO:0007049; P:cell cycle; GO:0006355; P:regulation of transcription, DNA-templated; GO:0006351; P:transcription, DNA-templated;			xxxxxxxSPxxxxxx; xxxxxQxSPxxxxxx; xxxxxxxSxxxIxxx; xxxxLxxSxxxxxxx; xxxxxxKSxxxxxxx; xxKxxxxSxxxxxxx; xxxxxxxSxxxxxDx;
PPP1R12A pS299	**		*	p00732	Protein phosphatase 1 regulatory subunit 12A	7	0.895555			Integrin-linked kinase signaling; RhoA signaling pathway; PLK1 signaling events;	GO:0051297; P:centrosome organization; GO:0030155; P:regulation of cell adhesion; GO:0043086; P:negative regulation of catalytic activity; GO:0006470; P:protein dephosphorylation; GO:0000086; P:G2/M transition of mitotic cell cycle; GO:0007067; P:mitosis; GO:0000278; P:mitotic cell cycle; GO:0045944; P:positive regulation of transcription from RNA polymerase II promoter; GO:0007165; P:signal tran…	GO:0007165; P:signal transduction;		xxxxxxxSPxxxxxx; xxxxxxKSxxxxxxx; xxxxxKxSxxxxxxx; xxKxxxxSxxxxxxx; xxKRxxxSxxxxxxx; xxxxDxxSxxxxxxx;
THRAP3 pS253	**	*		p00728	Thyroid hormone receptor-associated protein 3	7	0.492777				GO:0048255; P:mRNA stabilization; GO:0006397; P:mRNA processing; GO:0000381; P:regulation of alternative mRNA splicing, via spliceosome; GO:0008380; P:RNA splicing; GO:0006367; P:transcription initiation from RNA polymerase II promoter; GO:0045893; P:positive regulation of transcription, DNA-templated; GO:0045944; P:positive regulation of transcription from RNA polymerase II promoter; GO:0000956;…	GO:0030518; P:intracellular steroid hormone receptor signaling pathway; GO:0030521; P:androgen receptor signaling pathway;	GO:0000956; P:nuclear-transcribed mRNA catabolic process;	xxxxxxxSPxxxxxx; xxxxxxxSPxxSxxx; xxxxxxKSxxxxxxx; xRxxxxxSxxxxxxx;
NSFL1C pS114				p00726	NSFL1 cofactor p47	7	0.210711		EGFRinh2 (PD-153035); EGFRinh1 (PD-168393);					xxxxxxxSPxxxxxx; xxxxRxxSPxxxxxx; xxxxxxxSxxxLxxx; xxxxxxKSxxxxxxx; xxxxxKxSxxxxxxx; xxxxRxxSxxxxxxx; xxxxRKxSxxxxxxx; xxxxxxxSxxxxxDx; xxxxxxxSxxExxxx;
RCC1 pS11	***		*	p00725	Regulator of chromosome condensation	7	0.496931	CDK1;		FOXM1 transcription factor network; E2F transcription factor network; Validated targets of C-MYC transcriptional activation;	GO:0009650; P:UV protection; GO:0048568; P:embryonic organ development; GO:0045190; P:isotype switching; GO:0010259; P:multicellular organismal aging; GO:0007052; P:mitotic spindle organization; GO:0051276; P:chromosome organization; GO:0010165; P:response to X-ray; GO:0048477; P:oogenesis; GO:0000718; P:nucleotide-excision repair, DNA damage removal; GO:0051225; P:spindle assembly; GO:0010033; P…		GO:0000737; P:DNA catabolic process, endonucleolytic; GO:0006979; P:response to oxidative stress;		RCC1	Guanine nucleotide exchange factor, Ras	P18754	1104	RCC1	1p36.1	human	S11	PHOSPHORYLATION	452007	KRIAKRRsPPADAIP		molecular association, regulation; intracellular localization	cytoskeletal reorganization; cell growth, altered	KPNA4(DISRUPTS)		17855385; 15203004; 18568422	3	19	9		RCC1	RCC1_HUMAN	RCC1(S11)	Regulator of chromosome condensation;	RCC1; Synonyms=CHC1;		GO:0009650; P:UV protection;GO:0048568; P:embryonic organ development;GO:0045190; P:isotype switching;GO:0010259; P:multicellular organismal aging;GO:0007052; P:mitotic spindle organization;GO:0051276; P:chromosome organization;GO:0010165; P:response to X-ray;GO:0048477; P:oogenesis;GO:0000718; P:nucleotide-excision repair, DNA damage removal;GO:0051225; P:spindle assembly;GO:0010033; P:response …
SZRD1 pS39	*		*	p00724	SUZ domain-containing protein 1	7	0.429934
MAP1B pS1400	***	***	**	p00723	Microtubule-associated protein 1B	7	1.09502			Reelin signaling pathway; Lissencephaly gene (LIS1) in neuronal migration and development; Netrin-mediated signaling events;	GO:0048675; P:axon extension; GO:0045773; P:positive regulation of axon extension; GO:0001578; P:microtubule bundle formation; GO:0016358; P:dendrite development;			xxxxxxxSPxxxxxx; xxxxxxxSxxxIxxx; xxLxxxxSxxxxxxx; xxLxxxxSxxxxxxx; xxxxxxRSxxxxxxx;
APOA1BP seq: 107 - 129 no mod				p00716	NAD(P)H-hydrate epimerase	7	-0.0214317				GO:0051289; P:protein homotetramerization;
EIF4B seq: 93 - 113 + Phospho (ST)	*			p00715	Eukaryotic translation initiation factor 4B	7	0.378942		AKTinh1 (Akt Inhibitor VIII);	mTOR signaling pathway;	GO:0000289; P:nuclear-transcribed mRNA poly(A) tail shortening; GO:0007018; P:microtubule-based movement; GO:0019886; P:antigen processing and presentation of exogenous peptide antigen via MHC class II; GO:0007411; P:axon guidance; GO:0007596; P:blood coagulation; GO:0006446; P:regulation of translational initiation; GO:0006413; P:translational initiation; GO:0006412; P:translation; GO:0010467; P…	GO:0008286; P:insulin receptor signaling pathway;	GO:0000288; P:nuclear-transcribed mRNA catabolic process, deadenylation-dependent decay; GO:0016071; P:mRNA metabolic process; GO:0016070; P:RNA metabolic process; GO:0044267; P:cellular protein metabolic process;
CTNNB1 pS191		**		p00713	Catenin beta-1	7	0.896571	CDK5;		E-cadherin signaling events; Degradation of beta catenin; Canonical Wnt signaling pathway; E-cadherin signaling in keratinocytes; Nectin adhesion pathway; N-cadherin signaling events; E-cadherin signaling in the nascent adherens junction; Stabilization and expansion of the E-cadherin adherens junction; Integrin-linked kinase signaling; Presenilin action in Notch and Wnt signaling; Posttranslation…	GO:0060484; P:lung-associated mesenchyme development; GO:0009950; P:dorsal/ventral axis specification; GO:0048715; P:negative regulation of oligodendrocyte differentiation; GO:0048617; P:embryonic foregut morphogenesis; GO:0060441; P:epithelial tube branching involved in lung morphogenesis; GO:0048599; P:oocyte development; GO:0007016; P:cytoskeletal anchoring at plasma membrane; GO:0002089; P:le…	GO:0030521; P:androgen receptor signaling pathway; GO:0071363; P:cellular response to growth factor stimulus; GO:0043410; P:positive regulation of MAPK cascade; GO:0060070; P:canonical Wnt signaling pathway; GO:0043123; P:positive regulation of I-kappaB kinase/NF-kappaB signaling; GO:0016055; P:Wnt signaling pathway;		xxxxxxxSPxxxxxx; xxxxxxxSxxxVxxx; xxxxxxRSxxxxxxx; xRxxxxxSxxxxxxx;
MKI67 pS2223				p00711	Antigen KI-67	7	0.130984		p70S6Kinh1 (PF-4708671); ERKinh1 (ERK inhbitor Calbiochem); EGFRinh1 (PD-168393); CAMKinh1 (KN-93); AKTinh1 (Akt Inhibitor VIII);		GO:0034605; P:cellular response to heat; GO:0014070; P:response to organic cyclic compound; GO:0031100; P:organ regeneration; GO:0007126; P:meiotic nuclear division; GO:0008283; P:cell proliferation; GO:0006259; P:DNA metabolic process; GO:0030212; P:hyaluronan metabolic process;		GO:0006259; P:DNA metabolic process; GO:0030212; P:hyaluronan metabolic process;	xxxxxxxSxxxxPxx; xxxxxxxSPxxxxxx; xxxxxxRSxxxxxxx; xxKxxxxSxxxxxxx; xxxxxxxSxxxDxxx;
TCOF1 pS503				p00708	Treacle protein	7	0.141298				GO:0001501; P:skeletal system development;			xxxxxxxSxxxxPxx; xxxxxxxSPxxxxxx; xxxxxGxSxxxxxxx; xxxxLxxSxxxxxxx; xxxxxxKSxxxxxxx; xxKxxxxSxxxxxxx;
MAP1B seq: 1915 - 1928 + Phospho (ST)	***	***		p00707	Microtubule-associated protein 1B	7	0.632273			Reelin signaling pathway; Lissencephaly gene (LIS1) in neuronal migration and development; Netrin-mediated signaling events;	GO:0048675; P:axon extension; GO:0045773; P:positive regulation of axon extension; GO:0001578; P:microtubule bundle formation; GO:0016358; P:dendrite development;			xxxxKxxSxxxxxxx; xRxxxxxSxxxxxxx;
DBN1 seq: 337 - 354 + Phospho (ST)	*		*	p00706	Drebrin	7	0.582159				GO:0048168; P:regulation of neuronal synaptic plasticity; GO:0007015; P:actin filament organization;
ANKS1A pS663		*		p00705	Ankyrin repeat and SAM domain-containing protein 1A	7	0.549491				GO:0048013; P:ephrin receptor signaling pathway;	GO:0048013; P:ephrin receptor signaling pathway;		xxLxxxxSxxxxxxx; xxLxxxxSxxxxxxx; xxLxKxxSxxxxxxx; xxxxKxxSFxxxxxx; xxxxKxxSxxxxxxx; xRxxxxxSxxxxxxx; xxxxxxxSxxxxxDx;
KCTD12 seq: 185 - 205 + Phospho (ST)		***	**	p00703	BTB/POZ domain-containing protein KCTD12	7	-0.074561				GO:0051260; P:protein homooligomerization;
MAP1B pS1265	***	***	***	p00700	Microtubule-associated protein 1B	7	0.943096			Reelin signaling pathway; Lissencephaly gene (LIS1) in neuronal migration and development; Netrin-mediated signaling events;	GO:0048675; P:axon extension; GO:0045773; P:positive regulation of axon extension; GO:0001578; P:microtubule bundle formation; GO:0016358; P:dendrite development;			xxxxxPxSPLxxxxx; xxxxxxxSPxxxxxx; xxxxxPxSPxxxxxx; xxxxxxxSxxExxxx;
FOLH1 seq: 501 - 511 + Oxidation (M)	**			p00696	Glutamate carboxypeptidase 2	7	0.343937				GO:0006508; P:proteolysis;
TRA2B pS264 pS266		**		p00691	Transformer-2 protein homolog beta	7	0.438872				GO:0000375; P:RNA splicing, via transesterification reactions; GO:0000381; P:regulation of alternative mRNA splicing, via spliceosome; GO:0000398; P:mRNA splicing, via spliceosome;			xxxxxxxSxSPxxxx; xxxxxxxSPxxxxxx; xxxxxRxSPxxxxxx; xxxxRxxSPxxxxxx; xxxxRxxSPSPxxxx; xxIxxxxSxxxxxxx; xxIxRxxSxxxxxxx; xxxxxxRSxxxxxxx; xxxxxRxSxxxxxxx; xxxxRxxSxxxxxxx; xxxxRRxSxxxxxxx; xxxxRRxSxSxxxxx;
[truncated: 1,532 more rows]

## Sheet: Log2Fold
db ID	IKK.e.01_vs_C.fold	IKK.e.02_vs_C.fold	IKK.e.03_vs_C.fold			Cluster number		pSite	MCTA	NCI	process	hSignalling	hMetabolic	motif
[truncated: 2,365 more rows]

[truncated: 2 more sheets: all_values, Peptides database]
