# Supplementary material for: The breast cancer oncogene IKKε coordinates mitochondrial function and serine metabolism
Source: EMBO Rep. 2020 Aug 11;21(9):e48260. doi: 10.15252/embr.201948260 (PMC7116048; doi:10.15252/embr.201948260)
Supplement: Supplementary file 4 — Source Data for Expanded View [file EMBR-21-e48260-s010.zip]

Archive with 24 entries (18 files):
- EV_Figure_Source_Data/
- EV_Figure_Source_Data/FigureEV1/
- EV_Figure_Source_Data/FigureEV1/.DS_Store
- EV_Figure_Source_Data/FigureEV1/Icon
- EV_Figure_Source_Data/FigureEV1/FigureEV1.xlsx
- EV_Figure_Source_Data/.DS_Store
- EV_Figure_Source_Data/FigureEV5/
- EV_Figure_Source_Data/FigureEV5/FigureEV5.xlsx
- EV_Figure_Source_Data/FigureEV5/.DS_Store
- EV_Figure_Source_Data/FigureEV5/Icon
- EV_Figure_Source_Data/FigureEV2/
- EV_Figure_Source_Data/FigureEV2/Icon
- EV_Figure_Source_Data/FigureEV2/Figure EV2 Panel B.pdf
- EV_Figure_Source_Data/FigureEV2/Figure EV2 Panel C.pdf
- EV_Figure_Source_Data/FigureEV2/Figure EV2 Panel A.pdf
- EV_Figure_Source_Data/FigureEV2/Figure EV2 Panel D.xlsx
- EV_Figure_Source_Data/FigureEV3/
- EV_Figure_Source_Data/FigureEV3/Figure EV3 Panel A-B.xlsx
- EV_Figure_Source_Data/FigureEV3/Figure EV3 Panel C-E.xlsx
- EV_Figure_Source_Data/FigureEV4/
- EV_Figure_Source_Data/FigureEV4/Figure EV4 Panel C.pdf
- EV_Figure_Source_Data/FigureEV4/Figure EV4 Panel B.pdf
- EV_Figure_Source_Data/FigureEV4/Icon
- EV_Figure_Source_Data/FigureEV4/Figure EV4 Panel A.pdf
