# Supplementary material for: The breast cancer oncogene IKKε coordinates mitochondrial function and serine metabolism
Source: EMBO Rep. 2020 Aug 11;21(9):e48260. doi: 10.15252/embr.201948260 (PMC7116048; doi:10.15252/embr.201948260)
Supplement: Supplementary file 4 — Source Data for Expanded View [file EMBR-21-e48260-s010.zip › EV_Figure_Source_Data/FigureEV1/FigureEV1.xlsx]

## Sheet: FigEV1A
Neg	Oligo 6	Oligo 7	Oligo 8	Oligo 9	Pool
1	1.08313	1.05905	1.14914	1.28129	1.0631
1	1.01787	1.10656	1.33851	1.2977	1.30889
1	0.883674	1.09187	1.15756	1.07222	1.49341
1	1.07036	1.12592	1.1892	1.12419	1.17175

## Sheet: FigEV1C and D
Cell line	uncoupled			coupled			reserve
WT	8.2	8.4	7.4	20.8	22.6	19.9	17.6	20.9	15.7
+DOX	7.7	6.6	6.5	17.1	15.5	15.5	15.6	16.8	16

## Sheet: FigEV1E and F
Cell line	uncoupled						coupled						reserve
ZR-75-1	7.6695	3.31847	4.48798	6.4134	3.11551		0.924315	5.7502	13.4246	8.16715	4.27116		12.469	7.77972	3.88866	17.4938	25.3773
	8.79895	4.0022	6.14311	6.97238	4.28844		-0.360864	8.29208	14.3906	8.4371	5.22614		13.9625	6.8055	8.56599	18.2626	26.0174
T47D	3.95412	4.28097	5.64562	4.339			2.76498	3.37849	4.82317	4.23896			1.26662	0.858526	2.93813	1.39226
	4.38893	4.79311	6.21769	5.19261			3.05611	3.57972	5.3218	5.14796			1.24971	0.484237	1.51864	-0.13726
MDA-MB-453	5.97975	3.97004	4.69675				8.68831	5.94788	7.9302				18.9983	10.6118	11.2164
	8.28477	4.88561	6.35216				10.2073	6.97269	9.66672				21.0217	9.70479	10.7299
MDA-MB-468	2.78246	2.77226	2.17659	1.99113	3.42531		11.8948	6.78729	4.71936	6.22842	9.60657		-6.18684	9.93538	0.313887	10.1579	7.13953
	4.46851	3.29242	2.88808	1.7138	3.51489		14.6941	9.92574	8.13473	8.60371	10.7849		-5.08807	12.7663	-2.22486	13.5081	11.9598
MDA-MB-231	2.63184	2.44135	2.52157	1.21236			3.87469	5.24631	4.06977	3.23637			2.35415	2.12864	4.09377	4.0551
	4.34431	2.52167	2.69996	1.85255			5.2704	6.04495	4.58853	4.81466			4.06285	2.0511	4.39682	5.99632
MCF7	3.85782	3.76236	3.52346	3.54274			5.62171	4.8645	5.55419	3.70601			6.39765	1.64673	3.72459	0.562096
	4.41192	5.2087	4.31025	4.86066			5.69986	5.26883	6.43619	3.31761			6.6928	4.34541	9.39376	4.80529
MDA-MB-175	3.31514	5.29796	3.18997	3.80152			3.62096	6.3703	3.84268	4.83043			12.2824	10.2424	8.1837	10.3943
	3.47666	4.78432	3.21684	3.84497			4.17374	6.25548	4.61166	4.99078			12.1167	15.0685	8.34293	9.48358
Cal120	3.26913	2.93427	4.61534	3.20957	5.97177	3.7258	5.37999	5.32174	6.89814	3.72674	4.20549	6.31558	13.2836	9.66181	18.8371	5.83265	0.35364	13.987
	4.14011	2.99316	5.00951	3.9157	3.73954	2.85983	7.14332	4.37922	7.73283	4.05882	5.44229	4.84078	15.4382	12.088	11.3963	1.62672	6.27958	8.21623
HCC1143	3.58164	2.58255	3.3987	2.90155	3.31192	2.86487	4.13053	4.33714	6.48351	4.93069	6.38246	4.87484	7.85271	15.1185	8.18332	14.6989	7.20593	5.26124
	2.14839	2.98542	6.18696	2.93029	5.02381	2.91169	2.32181	4.58433	4.65795	5.14198	8.66734	4.81826	11.0653	35.8457	6.89981	22.5261	4.86303	-1.20537
Sum44	2.08535	1.05064	2.77844	1.92952	2.6459		4.06379	1.3742	4.15026	2.21756	3.40896		1.78529	1.66177	4.47007	0.903255	1.06268
	2.77271	2.1076	2.63053	2.24325	1.76473		6.11241	2.59004	4.52744	2.84953	3.097		4.44266	3.77125	4.35038	1.76138	5.17806
