# Supplementary material for: The breast cancer oncogene IKKε coordinates mitochondrial function and serine metabolism
Source: EMBO Rep. 2020 Aug 11;21(9):e48260. doi: 10.15252/embr.201948260 (PMC7116048; doi:10.15252/embr.201948260)
Supplement: Supplementary file 4 — Source Data for Expanded View [file EMBR-21-e48260-s010.zip › EV_Figure_Source_Data/FigureEV5/FigureEV5.xlsx]

## Sheet: Fig EV5A
Cell line	NT												NCT502												PHGDH IA
HCC1143	13.1448	24.1567	46.7018	47.5545	45.0638	15.8831	18.0735	47.3284	42.6544	54.8104	50.0366	45.275	10.1638	25.9686	41.8513	42.8435	37.3225	10.6495	13.1652	48.1513	42.635	49.6778	46.057	41.2555	10.5196	46.6045	49.9074	36.7426	31.538	11.3888	17.1968	49.3546	41.6545
ZR751	39.549	57.6501	43.5052	22.1923	42.452	17.8066	20.1509	13.5254	17.3688	37.7288	3.80569	20.4445	33.4988	52.4344	35.8321	17.8915	35.9192	14.3591	17.2766	12.2861	14.2029	8.91956	2.84807	11.1726	39.8225	52.6452	35.8148	19.4245	43.555	16.3232	20.3274	14.6593	13.7958
T47D	34.1554	52.0325	62.0725	63.2653	45.192	43.3853	45.6875	42.1651	47.3635	73.0461	56.254	65.725	25.2499	53.848	60.238	61.6463	44.5739	39.8959	43.0343	33.3338	37.1167	53.4054	47.0203	51.3307	25.1545	52.3047	59.9277	63.1571	41.0845	40.1086	42.0995	38.3248	38.2806
MDA468	5.58579	58.3606	51.5198	47.0917	61.5003	49.3249	50.0553	45.1633	51.5171	54.938	33.7719	47.0962	3.74485	53.0989	41.1562	39.855	54.3019	36.0813	39.4779	40.5142	40.535	24.0677	30.833	33.4294	7.31008	57.8691	49.5748	52.3823	62.7445	48.97	50.4982	55.15	48.894
Cal120	71.2609	69.9324	33.2011	25.644						75.268	27.0265	76.245	70.4209	69.2611	32.2237	27.3854						60.0464	26.0292	75.1447	72.3562	71.1368	38.4318	17.3723
McF7	62.7084	67.9081	71.5144	68.5255						68.3044	54.7112	45.3196	63.3598	63.0342	71.205	68.4408						66.1703	41.5824	66.4998	68.2659	62.6247	70.1529	68.7705
MDA453	20.1739	20.5736	19.4504	20.7615						12.7085	7.20463	23.6794	21.3611	21.7871	18.1944	16.0366						6.89825	9.02599	15.7017	15.5625	16.77	20.0997	21.5862

## Sheet: Fig EV5B
Cell line	ECAR	ECAR SEM	NCT
Cal120	0.108239	0.102001	-0.202232	-0.036899	-0.0144311
HCC1143	-0.0427783	0.108479	-0.0936412	-0.0795336	-0.0887805
MCF7	-0.0047469	0.0820883	-0.0312448	-0.239966	0.467354
MDA-MB-231	0.0746716	0.157087	-0.515341	0.0115355	-0.101418
MDA-MB-453	0.00186821	0.0427177	-0.457193	0.252804	-0.336904
MDA-MB-468	-0.0809212	0.0497887	-0.561912	-0.0870221	-0.29019
Sum44	0.0155209	0.0897304		-0.0849987	-0.191504
T47D	-0.0242406	0.0551503	-0.268881	-0.164143	-0.219008
ZR-75-1	0.0730144	0.0444044	-0.763587	-0.25163	-0.453517

## Sheet: Fig EV5C
Cell line	NT				Don 100 μM
ZR751	41.3614	63.0091	43.5535	24.9658	14.8448	15.6988	7.19843	11.1581
T47D	65.7223	84.4348		34.0986	21.3029	40.1409		38.5121
MDA-MB-453	22.7129	37.5896	41.9431	34.9203	8.57468	12.2653	10.3339	21.5847
MDA-MB-468	57.2112	77.3273	61.5949	53.5065	17.4469	23.2828	31.1826	49.4653
MDA-MB-231	79.3387	79.4557	80.9209	86.1438	28.6464	15.7323	10.3376	22.2449
MCF7	42.3704	73.1737	45.3543	78.5765	36.2652	8.96732	12.7885	55.8088
Cal120	44.2281	73.16	16.0573	56.1594	29.7493	49.3851	20.3403	49.5667
HCC1143	53.0171	66.5119	21.0001	62.7622	13.9495	23.1384	17.5119	57.5876
Sum44	48.0278	57.0174	45.4165	30.7993	18.9044	19.9597	12.0605	26.0612

## Sheet: Fig EV5D
Cell line	ECAR	ECAR SEM	DON
Cal120	0.108239	0.102001	-0.327367	-0.324971	0.266727	-0.117393
HCC1143	-0.0427783	0.108479	-0.736887	-0.652117	-0.166106	-0.0824476
MCF7	-0.0047469	0.0820883	-0.144092	-0.877452	-0.718031	-0.289752
MDA-MB-231	0.0746716	0.157087	-0.638935	-0.801998	-0.87225	-0.74177
MDA-MB-453	0.00186821	0.0427177	-0.622476	-0.673704	-0.75362	-0.381887
MDA-MB-468	-0.0809212	0.0497887	-0.695044	-0.698906	-0.493748	-0.075526
Sum44	0.0155209	0.0897304	-0.606386	-0.649937	-0.734447	-0.153839
T47D	-0.0242406	0.0551503	-0.675866	-0.524592		0.129434
ZR-75-1	0.0730144	0.0444044	-0.641096	-0.750849	-0.834722	-0.553063

## Sheet: Fig EV5E
Cell line	DMSO							CB839 1uM							CB839 10 uM
ZR751	12.536	13.6946	34.6654	39.9462	20.3449	26.1553	25.6122	10.5229	13.4207	21.2277	24.4959	12.7454	16.2025	13.547	7.68537	10.5522	17.7634	15.8553	13.132	14.2574	10.1253
MDA468	53.9971	44.6305	63.8798	66.8079	52.7365	61.8698	60.4893	47.545	47.7612	57.8703	60.1358	52.0536	55.7712	56.0196	32.0907	36.4278	43.7788	43.701	39.9977	40.99	41.2944
T47D	41.0516	40.7322	59.3206	39.9462	51.842			35.1942	19.6743	49.3067	24.4959	47.1605			22.1767	26.9213	25.239	15.8553	33.6708
HCC1143	48.1105	43.001	22.55	26.7927	56.0833			24.5626	36.8604	26.5162	27.4758	49.5879			29.5644	26.0539	19.2791	25.7974	46.5313
Cal120	72.0478	71.5562	35.6071	18.7496				54.007	56.7215	31.7602	20.7712				55.1052	56.6045	29.3599	24.7927
Mcf7	65.4132	63.6146	73.4775	71.0872				62.9085	64.1307	71.6745	67.1484				62.8472	66.4674	70.9308	65.5917
MDA453	21.4009	21.2333	23.5792	19.869				20.4486	20.0868	24.5912	19.6094				15.7931	21.4561	22.4758	18.1165
