# Supplementary material for: The breast cancer oncogene IKKε coordinates mitochondrial function and serine metabolism
Source: EMBO Rep. 2020 Aug 11;21(9):e48260. doi: 10.15252/embr.201948260 (PMC7116048; doi:10.15252/embr.201948260)
Supplement: Supplementary file 4 — Source Data for Expanded View [file EMBR-21-e48260-s010.zip › EV_Figure_Source_Data/FigureEV2/Figure EV2 Panel D.xlsx]

## Sheet: 1
Vinculin
	Peak Area	Percent	Cell Line Percent
ZR-75-1 Cntrl	16262.1	40.673	40.6733
ZR-75-1 IKKi	23720.1	59.327	59.3267
T47D Cntrl	15028	37.463	37.4635
T47D IKKi	25085.7	62.537	62.5365
453 Cntrl	20914.7	48.721	48.7212
453 IKKi	22012.7	51.279	51.2788
468 Cntrl	23363.8	48.407	48.4066
468 IKKi	24902	51.593	51.5934
231 Cntrl	16273.7	40.771	40.7708
231 IKKi	23641.4	59.229	59.2292
MCF7 Cntrl	12721.6	34.564	34.5643
MCF7 IKKi	24084	65.436	65.4357
Cal120 IKKi	25533.2	50.129	50.129
Cal120 Cntrl	25401.9	49.871	49.871
HCC1143 Cntrl	15863.6	40.262	40.2619
HCC1143 IKKi	23537.4	59.738	59.7381
SUM44 Cntrl	24254.8	55.357	55.3574
SUM44 IKKi	19560.1	44.643	44.6426
SHMT2
	Peak Area	Percent	Cell Line Percent
ZR-75-1 Cntrl	21681.9	65.667	65.6672	1.6145
ZR-75-1 IKKi	11336	34.333	34.3328	0.578707
T47D Cntrl	20280.9	43.558	43.5583	1.16269
T47D IKKi	26279.4	56.442	56.4417	0.902539
453 Cntrl	25238.3	58.173	58.1731	1.194
453 IKKi	18146.5	41.827	41.8269	0.815675
468 Cntrl	18180	43.513	43.5128	0.898902
468 IKKi	23600.7	56.487	56.4872	1.09485
231 Cntrl	11706.8	34.129	34.1289	0.83709
231 IKKi	22595	65.871	65.8711	1.11214
MCF7 Cntrl	22725.7	52.788	52.7876	1.52723
MCF7 IKKi	20325.5	47.212	47.2124	0.721508
Cal120 IKKi	24362.4	51.815	51.8149	1.03363
Cal120 Cntrl	22655.8	48.185	48.1851	0.966194
HCC1143 Cntrl	25571.3	50.348	50.3476	1.2505
HCC1143 IKKi	25218.2	49.652	49.6524	0.831169
SUM44 Cntrl	26688.5	49.962	49.9624	0.902543
SUM44 IKKi	26728.6	50.038	50.0376	1.12085

## Sheet: 2
Vinculin
	Peak Area	Percent	Cell Line Percent
ZR-75-1 Cntrl	14971	36.693	36.6932
ZR-75-1 IKKi	25829.5	63.307	63.3068
T47D Cntrl	21920.8	47.26	47.2604
T47D IKKi	24462.3	52.74	52.7396
453 Cntrl	19359.3	43.61	43.6099
453 IKKi	25032.7	56.39	56.3901
468 Cntrl	20817.8	44.807	44.8074
468 IKKi	25642.8	55.193	55.1926
231 Cntrl	23174.2	45.591	45.5905
231 IKKi	27657	54.409	54.4095
MCF7 Cntrl	15445.7	38.262	38.2622
MCF7 IKKi	24922.3	61.738	61.7378
Cal120 Cntrl	19067.4	42.132	42.1319
Cal120 IKKi	26189.1	57.868	57.8681
HCC1143 Cntrl	18742.7	42.01	42.0104
HCC1143 IKKi	25871.7	57.99	57.9896
SUM44 Cntrl	20065	47.329	47.3293
SUM44 IKKi	22329.4	52.671	52.6707
SHMT2
	Peak Area	Percent	Cell Line Percent
ZR-75-1 Cntrl	25297	49.73	49.7304	1.3553
ZR-75-1 IKKi	25571.3	50.27	50.2696	0.794064
T47D Cntrl	25574.5	48.855	48.8551	1.03374
T47D IKKi	26773.2	51.145	51.1449	0.969763
453 Cntrl	23468.7	47.75	47.7497	1.09493
453 IKKi	25680.8	52.25	52.2503	0.926587
468 Cntrl	19266	43.047	43.0473	0.960718
468 IKKi	25489.5	56.953	56.9527	1.03189
231 Cntrl	13387.4	34.635	34.635	0.759697
231 IKKi	25265.4	65.365	65.365	1.20135
MCF7 Cntrl	27134.7	48.113	48.1134	1.25747
MCF7 IKKi	29262.6	51.887	51.8866	0.840435
Cal120 Cntrl	18607	43.309	43.3092	1.02794
Cal120 IKKi	24356.1	56.691	56.6908	0.979655
HCC1143 Cntrl	25613	52.619	52.6191	1.25253
HCC1143 IKKi	23063.2	47.381	47.3809	0.817058
SUM44 Cntrl	17092.2	40.749	40.7489	0.860965
SUM44 IKKi	24853	59.251	59.2511	1.12494

## Sheet: 3
Vinculin
	Peak Area	Percent	Cell Line Percent
ZR-75-1 Cntrl	20165.3	49.119	49.1194
ZR-75-1 IKKi	20888.3	50.881	50.8806
T47D Cntrl	20127.2	47.319	47.3192
T47D IKKi	22407.8	52.681	52.6808
453 Cntrl	24882.7	53.962	53.9618
453 IKKi	21229	46.038	46.0382
468 Cntrl	20117.3	45.865	45.8645
468 IKKi	23745.1	54.135	54.1355
231 Cntrl	24683.4	46.843	46.8435
231 IKKi	28009.9	53.157	53.1565
MCF7 Cntrl	17538.1	40.857	40.8572
MCF7 IKKi	25387.3	59.143	59.1428
Cal120 Cntrl	23305.5	47.825	47.8246
Cal120 IKKi	25425.7	52.175	52.1754
HCC1143 Cntrl	23385.6	48.457	48.4571
HCC1143 IKKi	24874.8	51.543	51.5429
SUM44 Cntrl	23070.6	56.061	56.0607
SUM44 IKKi	18082.3	43.939	43.9393
SHMT2
	Peak Area	Percent	Cell Line Percent
ZR-75-1 Cntrl	22720.2	54.101	54.1007	1.10141
ZR-75-1 IKKi	19276	45.899	45.8993	0.902098
T47D Cntrl	26111.3	57.712	57.7117	1.21963
T47D IKKi	19133.1	42.288	42.2883	0.802726
453 Cntrl	13939.4	39.435	39.4351	0.730796
453 IKKi	21408.3	60.565	60.5649	1.31554
468 Cntrl	25852.4	72.977	72.9773	1.59115
468 IKKi	9572.83	27.023	27.0227	0.499167
231 Cntrl	10521.7	27.342	27.3421	0.583691
231 IKKi	27960	72.658	72.6579	1.36687
MCF7 Cntrl	27345.1	60.49	60.4903	1.48053
MCF7 IKKi	17860.6	39.51	39.5097	0.668038
Cal120 Cntrl	24585.5	78.1	78.1003	1.63306
Cal120 IKKi	6893.91	21.9	21.8997	0.419733
HCC1143 Cntrl	26575.3	65.387	65.3871	1.34938
HCC1143 IKKi	14067.7	34.613	34.6129	0.671535
SUM44 Cntrl	27162.1	61.398	61.3984	1.09521
SUM44 IKKi	17077	38.602	38.6016	0.87852
