# Supplementary material for: The breast cancer oncogene IKKε coordinates mitochondrial function and serine metabolism
Source: EMBO Rep. 2020 Aug 11;21(9):e48260. doi: 10.15252/embr.201948260 (PMC7116048; doi:10.15252/embr.201948260)
Supplement: Supplementary file 4 — Source Data for Expanded View [file EMBR-21-e48260-s010.zip › EV_Figure_Source_Data/FigureEV3/Figure EV3 Panel A-B.xlsx]

## Sheet: Fig EV3A
FLPin GFP	GFP Psat siRNA	FLPin HA-IKKε	IKK Psat siRNA
0.991695	0.7857
0.867733	0.854973	0.25157	0.266153
0.76747	1.00081
1.13024	1.03545	0.528661	0.320843
1.46384	1.6188	0.457565	0.384647
1.00446	1.05185
1.02269	0.714604	0.537776	0.550537
0.946121	1.16123	0.298967	0.35001
0.805752	0.774762	0.284383	0.30079
		0.667207	0.791169
		0.360948	0.229694
		0.397407	0.63257

## Sheet: Fig EV3B
cell line	control siRNA					PSAT1 siRNA
ZR-75-1	0.392552	1.66334	1.33598	1.18593	0.422192	0.453918	1.84506	1.38596	1.27005	0.408549
T47D	0.830375			1.52803	0.641591	0.710581			1.49992	0.626459
MDA-MB-453			1.2568	1.21348	0.529728			1.25534	1.2277	0.47086
MDA-MB-468	0.484516	1.37063	1.00035	1.528	0.616512	0.47796	1.16455	1.02322	1.37244	0.591818
MCF7	0.518632	1.36444	1.17177	1.29978	0.645378	0.540188	1.33361	1.0017	1.28964	0.665147
MDA-MB-231	0.465548	1.39833	1.19594	1.51531	0.424875	0.524024	1.41119	1.08616	1.43306	0.473869
Cal120	0.500016	1.15502	1.02782	1.31715		0.343724	0.854808	1.02782	1.37418
HCC1143	0.463868	1.26728	1.40576	1.268	0.595089	0.448281	1.14323	1.34139	1.35268	0.492351
Sum44	0.622858			1.70636	0.670779	0.632933			1.44253	0.690317
