# Supplementary material for: The breast cancer oncogene IKKε coordinates mitochondrial function and serine metabolism
Source: EMBO Rep. 2020 Aug 11;21(9):e48260. doi: 10.15252/embr.201948260 (PMC7116048; doi:10.15252/embr.201948260)
Supplement: Supplementary file 4 — Source Data for Expanded View [file EMBR-21-e48260-s010.zip › EV_Figure_Source_Data/FigureEV3/Figure EV3 Panel C-E.xlsx]

## Sheet: 1
PSAT1											Fold Change
	b-Actin Ct1	b-Actin Ct2	b-Actin Ct3	PSAT-1 Ct1	PSAT-1 Ct2	PSAT-1 Ct3	Mean b-Actin Ct	Mean PSAT-1 Ct	DCt	DDCt	2^(-DDCt)
siCntrl NT	19.4954			24.2068	24.2319		19.4954	24.2193	4.72394	0	1
siCntrl Dox	19.9705			22.4176	22.3961		19.9705	22.4069	2.43639	-2.28755	4.88225
siP65 NT	19.6321			24.7322	24.9626		19.6321	24.8474	5.21531	0.49137	0.711349
siP65 Dox	19.9094			22.5666	22.4323		19.9094	22.4994	2.59003	-2.13391	4.38906
siIRF3 NT	19.5432			24.6516	24.8062		19.5432	24.7289	5.18568	0.461742	0.726109
siIRF3 Dox	19.9021			22.7988	22.8528		19.9021	22.8258	2.92372	-1.80022	3.48273

## Sheet: 2
PHGDH											Fold Change
	b-Actin Ct1	b-Actin Ct2	b-Actin Ct3	PHGDH Ct1	PHGDH Ct2	PHGDH Ct3	Mean b-Actin Ct	Mean PHGDH Ct	DCt	DDCt	2^(-DDCt)
siCntrl NT	19.7397	19.822		21.6054	21.5032		19.7808	21.5543	1.7735	0	1
siCntrl Dox	20.2175	20.1385		21.2178	21.3332		20.178	21.2755	1.09746	-0.676043	1.59775
siP65 NT	19.9101	19.9617		21.6504	21.6544		19.9359	21.6524	1.71651	-0.0569916	1.04029
siP65 Dox	20.2196	20.1835		21.1491	21.1625		20.2016	21.1558	0.95426	-0.819242	1.76448
siIRF3 NT	18.9904	19.096		21.8776	21.9441		19.0432	21.9108	2.86763	1.09412	0.46842
siIRF3 Dox	19.6623	19.6503		21.4364	21.3686		19.6563	21.4025	1.74618	-0.0273209	1.01912
PSAT1											Fold Change
	b-Actin Ct1	b-Actin Ct2	b-Actin Ct3	PSAT-1 Ct1	PSAT-1 Ct2	PSAT-1 Ct3	Mean b-Actin Ct	Mean PSAT-1 Ct	DCt	DDCt	2^(-DDCt)
siCntrl NT	19.7397	19.822		22.8595	22.6797		19.7808	22.7696	2.98875	0	1
siCntrl Dox	20.2175	20.1385		21.8292	21.8065		20.178	21.8179	1.63985	-1.3489	2.54718
siP65 NT	19.9101	19.9617		22.9715	22.8381		19.9359	22.9048	2.96889	-0.0198584	1.01386
siP65 Dox	20.2196	20.1835		21.8704	21.7621		20.2016	21.8163	1.6147	-1.37405	2.59197
siIRF3 NT	18.9904	19.096		23.2198	23.0708		19.0432	23.1453	4.10211	1.11336	0.462217
siIRF3 Dox	19.6623	19.6503		21.9175	21.8884		19.6563	21.9029	2.24662	-0.742126	1.67264
PSPH											Fold Change
	b-Actin Ct1	b-Actin Ct2	b-Actin Ct3	PSPH Ct1	PSPH Ct2	PSPH Ct3	Mean b-Actin Ct	Mean PSPH Ct	DCt	DDCt	2^(-DDCt)
siCntrl NT	19.7397	19.822		24.5362	24.6455		19.7808	24.5909	4.81002	0	1
siCntrl Dox	20.2175	20.1385		23.8284	23.7587		20.178	23.7936	3.61555	-1.19447	2.2886
siP65 NT	19.9101	19.9617		24.6042	24.7391		19.9359	24.6717	4.73577	-0.0742464	1.05281
siP65 Dox	20.2196	20.1835		23.8391	23.7729		20.2016	23.806	3.60447	-1.20555	2.30625
siIRF3 NT	18.9904	19.096		24.8116	24.7844		19.0432	24.798	5.75482	0.944805	0.5195
siIRF3 Dox	19.6623	19.6503		23.9284	23.8637		19.6563	23.896	4.23972	-0.570302	1.48483

## Sheet: 3
PHGDH											Fold Change
	b-Actin Ct1	b-Actin Ct2	b-Actin Ct3	PHGDH Ct1	PHGDH Ct2	PHGDH Ct3	Mean b-Actin Ct	Mean PHGDH Ct	DCt	DDCt	2^(-DDCt)
siCntrl NT	18.7891	18.8908	18.7464	20.2062	20.2234	20.2115	18.8088	20.2137	1.40491	0	1
siCntrl Dox	19.3772	19.579	19.4114	20.2949	20.067	20.5775	19.4559	20.3131	0.857271	-0.547635	1.46169
siP65 NT	19.613	19.6017	19.7654	21.2423	21.1923	21.4255	19.66	21.2867	1.62672	0.221814	0.857486
siP65 Dox	20.35	20.4982	20.6007	20.931	20.957	21.3396	20.4829	21.0759	0.592941	-0.811965	1.7556
siIRF3 NT	18.8497	18.8887	19.0938	20.661	20.5453	21.1505	18.9441	20.7856	1.84154	0.436631	0.738858
siIRF3 Dox	19.4698	19.5734	19.7438	20.75	20.6899	21.0311	19.5957	20.8237	1.22802	-0.176886	1.13044
PSAT1											Fold Change
	b-Actin Ct1	b-Actin Ct2	b-Actin Ct3	PSAT-1 Ct1	PSAT-1 Ct2	PSAT-1 Ct3	Mean b-Actin Ct	Mean PSAT-1 Ct	DCt	DDCt	2^(-DDCt)
siCntrl NT	18.7891	18.8908	18.7464	20.8747	20.9004	21.0196	18.8088	20.9316	2.1228	0	1
siCntrl Dox	19.3772	19.579	19.4114	19.948	20.0584	20.0775	19.4559	20.028	0.572097	-1.5507	2.92959
siP65 NT	19.613	19.6017	19.7654	21.7768	21.9809	21.9497	19.66	21.9025	2.24246	0.119664	0.920402
siP65 Dox	20.35	20.4982	20.6007	20.9047	20.9773	21.157	20.4829	21.013	0.530051	-1.59275	3.01623
siIRF3 NT	18.8497	18.8887	19.0938	21.1307	21.2107	21.284	18.9441	21.2085	2.2644	0.141605	0.90651
siIRF3 Dox	19.4698	19.5734	19.7438	20.4912	20.7531	20.7417	19.5957	20.662	1.06632	-1.05648	2.07985
PSPH											Fold Change
	b-Actin Ct1	b-Actin Ct2	b-Actin Ct3	PSPH Ct1	PSPH Ct2	PSPH Ct3	Mean b-Actin Ct	Mean PSPH Ct	DCt	DDCt	2^(-DDCt)
siCntrl NT	18.7891	18.8908	18.7464	23.8213	23.8393	23.8148	18.8088	23.8251	5.01635	0	1
siCntrl Dox	19.3772	19.579	19.4114	23.462	23.5521	23.5367	19.4559	23.5169	4.06107	-0.955276	1.93895
siP65 NT	19.613	19.6017	19.7654	24.637	24.84	24.7671	19.66	24.748	5.08801	0.0716616	0.951541
siP65 Dox	20.35	20.4982	20.6007	24.2487	24.3097	24.2008	20.4829	24.2531	3.77012	-1.24623	2.3722
siIRF3 NT	18.8497	18.8887	19.0938	24.131	23.9274	23.9269	18.9441	23.9951	5.05106	0.0347157	0.976224
siIRF3 Dox	19.4698	19.5734	19.7438	23.6135	23.917	23.8091	19.5957	23.7799	4.1842	-0.832146	1.78033

## Sheet: 4
PHGDH											Fold Change
	b-Actin Ct1	b-Actin Ct2	b-Actin Ct3	PHGDH Ct1	PHGDH Ct2	PHGDH Ct3	Mean b-Actin Ct	Mean PHGDH Ct	DCt	DDCt	2^(-DDCt)
siCntrl NT	20.9143	20.9715	20.8799	21.946	22.1115	22.6002	20.9219	22.2192	1.29734	0	1
siCntrl Dox	20.5587	20.8472	20.6278	21.8449	21.9648	22.0358	20.6779	21.9485	1.27061	-0.0267328	1.0187
siP65 NT	20.4362	20.5415	20.462	22.233	22.8029	22.3266	20.4799	22.4542	1.97426	0.676919	0.6255
siP65 Dox	20.2843	20.5194	20.3941	21.5151	21.6464	21.7815	20.3993	21.6477	1.24842	-0.0489241	1.03449
siIRF3 NT	21.3306	21.5912	21.4998	23.1309	23.4318	22.8067	21.4739	23.1232	1.64929	0.351945	0.783527
siIRF3 Dox	19.9128	20.0002	20.2494	21.5421	21.9713	21.8252	20.0542	21.7795	1.72539	0.428041	0.74327
PSAT1											Fold Change
	b-Actin Ct1	b-Actin Ct2	b-Actin Ct3	PSAT-1 Ct1	PSAT-1 Ct2	PSAT-1 Ct3	Mean b-Actin Ct	Mean PSAT-1 Ct	DCt	DDCt	2^(-DDCt)
siCntrl NT	20.9143	20.9715	20.8799	22.3807	22.2883	22.4057	20.9219	22.3582	1.43633	0	1
siCntrl Dox	20.5587	20.8472	20.6278	21.4221	21.1663	21.38	20.6779	21.3228	0.644903	-0.791423	1.73078
siP65 NT	20.4362	20.5415	20.462	23.1712	22.5796	22.8723	20.4799	22.8744	2.39447	0.958144	0.514719
siP65 Dox	20.2843	20.5194	20.3941	21.0183	21.2969	21.1761	20.3993	21.1638	0.76451	-0.671815	1.59308
siIRF3 NT	21.3306	21.5912	21.4998	23.4529	22.9672	22.8894	21.4739	23.1032	1.62929	0.192968	0.874804
siIRF3 Dox	19.9128	20.0002	20.2494	20.631	20.669	20.5178	20.0542	20.6059	0.551774	-0.884552	1.84619
PSPH											Fold Change
	b-Actin Ct1	b-Actin Ct2	b-Actin Ct3	PSPH Ct1	PSPH Ct2	PSPH Ct3	Mean b-Actin Ct	Mean PSPH Ct	DCt	DDCt	2^(-DDCt)
siCntrl NT	20.9143	20.9715	20.8799	24.8974	24.9574	25.1032	20.9219	24.986	4.06412	0	1
siCntrl Dox	20.5587	20.8472	20.6278	24.5704	24.4482	24.4915	20.6779	24.5033	3.82544	-0.238681	1.17991
siP65 NT	20.4362	20.5415	20.462	25.665	25.2083	25.3889	20.4799	25.4207	4.94083	0.876709	0.544608
siP65 Dox	20.2843	20.5194	20.3941	24.0428	24.2212	24.0589	20.3993	24.1076	3.70839	-0.355732	1.27963
siIRF3 NT	21.3306	21.5912	21.4998	25.6438	25.6459	25.4503	21.4739	25.58	4.10611	0.0419922	0.971313
siIRF3 Dox	19.9128	20.0002	20.2494	24.0437	23.9297	23.9344	20.0542	23.9693	3.91511	-0.149007	1.10881

## Sheet: 5
PHGDH											Fold Change
	b-Actin Ct1	b-Actin Ct2	b-Actin Ct3	PHGDH Ct1	PHGDH Ct2	PHGDH Ct3	Mean b-Actin Ct	Mean PHGDH Ct	DCt	DDCt	2^(-DDCt)
siCntrl NT	19.6055	19.8031	19.7491	21.3368	21.0579	21.2454	19.7193	21.2134	1.49411	0	1
siCntrl Dox	20.0125	20.0397	20.1146	21.0256	21.0016	20.9736	20.0556	21.0003	0.944682	-0.549432	1.46351
siP65 NT	19.5162	19.6139	19.76	21.2649	21.3287	21.2021	19.63	21.2652	1.63519	0.141074	0.906844
siP65 Dox	19.8767	20.1467	20.3243	21.0893	21.0253	21.1322	20.1159	21.0822	0.966337	-0.527777	1.44171
siIRF3 NT	19.0704	19.3259	19.0237	21.7012	21.5915	21.5407	19.14	21.6111	2.47111	0.976994	0.508037
siIRF3 Dox	19.755	19.7615	19.8824	21.1844	21.0743	21.0895	19.7996	21.116	1.3164	-0.177717	1.13109
PSAT1											Fold Change
	b-Actin Ct1	b-Actin Ct2	b-Actin Ct3	PSAT-1 Ct1	PSAT-1 Ct2	PSAT-1 Ct3	Mean b-Actin Ct	Mean PSAT-1 Ct	DCt	DDCt	2^(-DDCt)
siCntrl NT	19.6055	19.8031	19.7491	22.3935	22.4704	22.395	19.7193	22.4196	2.70035	0	1
siCntrl Dox	20.0125	20.0397	20.1146	21.288	21.3424	21.3479	20.0556	21.3261	1.27054	-1.42981	2.69411
siP65 NT	19.5162	19.6139	19.76	22.2381	22.2389	22.1464	19.63	22.2078	2.57776	-0.122589	1.08869
siP65 Dox	19.8767	20.1467	20.3243	21.6473	21.5945	21.6394	20.1159	21.6271	1.5112	-1.18915	2.28018
siIRF3 NT	19.0704	19.3259	19.0237	22.6512	22.729	22.5417	19.14	22.6407	3.50062	0.800279	0.574238
siIRF3 Dox	19.755	19.7615	19.8824	21.8108	21.7309	21.8136	19.7996	21.7851	1.98547	-0.71488	1.64135
PSPH											Fold Change
	b-Actin Ct1	b-Actin Ct2	b-Actin Ct3	PSPH Ct1	PSPH Ct2	PSPH Ct3	Mean b-Actin Ct	Mean PSPH Ct	DCt	DDCt	2^(-DDCt)
siCntrl NT	19.6055	19.8031	19.7491	24.0406	24.0278	24.0133	19.7193	24.0272	4.30797	0	1
siCntrl Dox	20.0125	20.0397	20.1146	23.4772	23.4327	23.518	20.0556	23.4759	3.42035	-0.887615	1.85012
siP65 NT	19.5162	19.6139	19.76	24.2009	24.0666	24.1167	19.63	24.1281	4.49804	0.190072	0.876562
siP65 Dox	19.8767	20.1467	20.3243	23.5685	23.5926	23.5989	20.1159	23.5866	3.47074	-0.837231	1.78662
siIRF3 NT	19.0704	19.3259	19.0237	24.3565	24.5918	24.5054	19.14	24.4846	5.34455	1.03658	0.487482
siIRF3 Dox	19.755	19.7615	19.8824	23.9006	23.8563	23.8717	19.7996	23.8762	4.07656	-0.231412	1.17398
