# Supplementary material for: The breast cancer oncogene IKKε coordinates mitochondrial function and serine metabolism
Source: EMBO Rep. 2020 Aug 11;21(9):e48260. doi: 10.15252/embr.201948260 (PMC7116048; doi:10.15252/embr.201948260)
Supplement: Supplementary file 6 — Source Data for Figure 1 [file EMBR-21-e48260-s004.zip]

Archive with 9 entries (6 files):
- Figure 1/
- Figure 1/Icon
- __MACOSX/
- __MACOSX/Figure 1/
- __MACOSX/Figure 1/._Icon
- Figure 1/Figure 1 Panel F-G.xlsx
- __MACOSX/Figure 1/._Figure 1 Panel F-G.xlsx
- Figure 1/Figure 1 Panel A.pdf
- __MACOSX/._Figure 1
