# Supplementary material for: The breast cancer oncogene IKKε coordinates mitochondrial function and serine metabolism
Source: EMBO Rep. 2020 Aug 11;21(9):e48260. doi: 10.15252/embr.201948260 (PMC7116048; doi:10.15252/embr.201948260)
Supplement: Supplementary file 6 — Source Data for Figure 1 [file EMBR-21-e48260-s004.zip › Figure 1/Figure 1 Panel F-G.xlsx]

## Sheet: Sheet1
													t-test
			GFP CD1	GFP CD2	GFP CD3	GFP CD4	GFP CD5	IKKɛ CD1	IKKɛ CD2	IKKɛ CD3	IKKɛ CD4	IKKɛ CD5
	serine_m+0		0.672134	0.663058	0.697227	0.67546	0.685064	0.724308	0.7172	0.723854	0.711474	0.708327	0.00104599
	serine_m+1		0.14839	0.155673	0.1524	0.160445	0.152396	0.126331	0.131388	0.128006	0.128339	0.13153	3.72661e-05
	serine_m+2		0.0749367	0.0733555	0.0588299	0.0706561	0.068358	0.0546042	0.0517664	0.0490789	0.0550336	0.0524746	0.0025315
	serine_m+3		0.104539	0.107913	0.0915431	0.0934382	0.0941822	0.0947568	0.099645	0.0990608	0.105153	0.107668	0.488966
	malate_m+0		0.73436	0.723046	0.730823	0.717312	0.732731	0.845481	0.822964	0.842113	0.814567	0.812788	1.75937e-05
	malate_m+1		0.0481285	0.0477816	0.0481422	0.0428492	0.0493734	0.0538209	0.0463292	0.0461981	0.0536418	0.055016	0.144331
	malate_m+2		0.124422	0.136853	0.131191	0.136529	0.128519	0.0659587	0.0889223	0.0758532	0.0867167	0.0900103	7.43511e-05
	malate_m+3		0.0865658	0.0872593	0.0802752	0.0954306	0.0831148	0.0336899	0.0412817	0.0352937	0.0450745	0.0412897	8.04836e-07
	malate_m+4		0.00652337	0.0050603	0.00956855	0.00787972	0.00626193	0.0010497	0.000502788	0.000542292	0	0.000895996	0.000775672
	citrate_m+0		0.283222	0.389592	0.333604	0.313792	0.325769	0.635601	0.657965	0.689128	0.652352	0.573508	2.17796e-06
	citrate_m+1		0	0	0	0	0	0	0	0	0	0
	citrate_m+2		0.683227	0.551092	0.60829	0.620724	0.595604	0.364399	0.342035	0.310872	0.347648	0.426492	2.28802e-05
	citrate_m+3		0.0037424	0.0197025	0.0129426	0.0202935	0.0199341	0	0	0	0	0	0.00873078
	citrate_m+4		0.0298088	0.039614	0.0451635	0.0451906	0.058693	0	0	0	0	0	0.000735206
			GFP ND1	GFP ND2	GFP ND3	GFP ND4	GFP ND5	IKK ND1	IKK ND2	IKK ND3	IKK ND4	IKK ND5
	serine_m+0		0.915046	0.91886	0.922001	0.90695	0.918138	0.903571	0.902061	0.906979	0.894078	0.907329	0.00516699
	15N-serine		0.0749548	0.0740997	0.0730944	0.0828655	0.0750541	0.0826407	0.0866896	0.0798612	0.0885987	0.0798815	0.0166821
	serine_m+1		0.0099996	0.00704022	0.00490481	0.0101844	0.00680831	0.0137886	0.0112491	0.0131596	0.0173234	0.0127894	0.00335869
