# Supplementary material for: The breast cancer oncogene IKKε coordinates mitochondrial function and serine metabolism
Source: EMBO Rep. 2020 Aug 11;21(9):e48260. doi: 10.15252/embr.201948260 (PMC7116048; doi:10.15252/embr.201948260)
Supplement: Supplementary file 7 — Source Data for Figure 2 [file EMBR-21-e48260-s005.zip]

Archive with 8 entries (5 files):
- Figure 2/
- Figure 2/Icon
- __MACOSX/
- __MACOSX/Figure 2/
- __MACOSX/Figure 2/._Icon
- Figure 2/Figure 2 Panel B.pdf
- Figure 2/Figure 2 Panel A.pdf
- __MACOSX/._Figure 2
