# Supplementary material for: The breast cancer oncogene IKKε coordinates mitochondrial function and serine metabolism
Source: EMBO Rep. 2020 Aug 11;21(9):e48260. doi: 10.15252/embr.201948260 (PMC7116048; doi:10.15252/embr.201948260)
Supplement: Supplementary file 8 — Source Data for Figure 3 [file EMBR-21-e48260-s006.zip]

Archive with 9 entries (6 files):
- Figure 3/
- Figure 3/Icon
- __MACOSX/
- __MACOSX/Figure 3/
- __MACOSX/Figure 3/._Icon
- Figure 3/Figure 3 Panel F.pdf
- Figure 3/Figure 3.xlsx
- __MACOSX/Figure 3/._Figure 3.xlsx
- __MACOSX/._Figure 3
