# Supplementary material for: The breast cancer oncogene IKKε coordinates mitochondrial function and serine metabolism
Source: EMBO Rep. 2020 Aug 11;21(9):e48260. doi: 10.15252/embr.201948260 (PMC7116048; doi:10.15252/embr.201948260)
Supplement: Supplementary file 8 — Source Data for Figure 3 [file EMBR-21-e48260-s006.zip › Figure 3/Figure 3.xlsx]

## Sheet: Fig3A
Cell line	WT		KD-m		UbLD-m
Dox	-	+	-	+	-	+
	1.00578	0.825434	1.05821	1.20489	0.975385	1.01231
	1.07515	0.766474	0.946449	1.02677	1.17231	0.978462
	0.919075	0.763006	0.995343	0.963912	0.852308	0.852308

## Sheet: Fig3B
Cell line	WT		KD-m		UbLD-m
Dox	-	+	-	+	-	+
	1.06723	0.813932	1.05879	1.05561	1.07231	1.00357
	1.0462	0.696151	0.916003	0.838919	0.966956	0.794008
	1.10684	0.799264	1.11928	1.22887	1.07802	1.07794
	0.79955	0.672183	0.794012	0.910839	0.796885	0.983423
	0.962634	0.755193	0.98949	1.11611	0.952588	0.967311
	1.01755	0.818842	1.12243	1.28919	1.13324	1.07037

## Sheet: Fig3C
Cell line	control siRNA						IKK siRNA
ZR-75-1	0.632526	0.809161	1.59827	1.30096	0.659082		0.752896	1.09697	1.83214	1.37492	0.848947
T47D	0.804074	0.916606	1.2528	1.02652			0.890946	1.00197	1.38093	1.23745
MDA-MB-453	1.1825	0.799554	1.01795				1.49078	0.923736	1.2914
MDA-MB-468	1.47921		0.903399	0.676299	0.972924	0.968172	1.93125		1.2914	0.992557	1.22134	1.08693
MCF7	1.10122	1.00217	1.05454	0.842075			1.17467	1.21716	1.2484	0.950056
MDA-MB-231	1.14185	0.920691		1.15674	0.780722		1.68732	1.16085		1.27908	1.17005
Cal120	0.933802	0.89136	1.24305	0.748879	1.09879	1.08412	1.21822	0.795959	1.37573	0.86097	0.991316	0.831396
HCC1143	0.929543	0.834026	1.1911	0.944014	1.16846	0.932862	0.53879	0.912377	1.30713	0.972946	1.65019	0.931686
Sum44	1.19612	0.471674	1.34775	0.80668	1.17778		1.72831	0.913774	1.39235	0.990635	0.945692

## Sheet: Fig3D
FLPin IKKε	FLPin GFP
132	176.5
159.4	187.3
153.1	156.6
114.2	187.8
112.5	180.1
130.6	208.8
174.5	275.5

## Sheet: Fig3G
GFP	IKK
0.962687	0.636573
0.86194	0.694153
1.17537	0.540607
0.839506	0.589422
1.17284	0.589422
0.987654	0.791509

## Sheet: Fig3H
WT NT	WT Dox	WT+DCA	WT+DCA+Dox	GFP NT	GFP Dox	GFP+DCA	GFP+DCA+Dox
1.06723	0.813932	1.15014	1.02433	1.01598	1.04003	1.54242	1.42463
1.0462	0.696151	1.02266	1.01714	0.946583	0.795755	1.24051	1.2399
1.10684	0.799264	1.18988	1.02504	1.10854	1.00944	1.50381	1.4083
0.79955	0.672183	0.815165	0.838464	0.81566	0.78605	1.02145	1.14501
0.962634	0.755193	1.09086	0.990355	0.994548	0.888868	1.39542	1.47452
1.01755	0.818842	1.11995	1.17778	1.11869	1.09766	1.55164	1.018
0.764625	0.63222	1.019	1.38184	0.98217	0.932566	1.00293	0.724414
0.950394	0.687126	1.24751	1.21751	1.15631	1.06312	0.880919	0.791528
1.22352	0.753626	1.37223	1.41308	1.2927	0.960851	0.78795	1.09238
0.999227	0.85602	1.15689	1.36578	1.29424	1.13863	0.791129	1.06943
1.06223	0.853098	1.48649	1.65057	1.27045	1.42418	1.02256	0.85405

## Sheet: Fig3I
GFP Dox	GFP+DCA+Dox	IKK Dox	IKK+DCA+Dox
28.6	31	17.2	38.9
25.6		21.7
38.8	38.5	40.3	80.6
42.4	64	30.7	48.4
22.1		12.1	36.3
22.7		9.1	36.7
30.7	34.5	25.3	62.9
32.5	29.2	26.5	61.2
58.1	38.8	36.8	64.5
57.2	38.5	34	62.7
53.3	52	36.6	63.1
	50.3		62.9

## Sheet: Fig3J
GFP	IKK	GFP no pyr	IKK no pyr
74.2	32.1	36	22.5
51.4	23.9	38.6	18
	26.8	26.7	15.7
	19.2	28	30.9
31.2	21.8	38.9
38.9	15.4
51.1	13.7
27.2	25.2
42.5	18.1
40.8	21.2
			12.5
	36.9		18.3
	16	27.4	13.2
52.8	20.7	28
52.5		33.2
51.9
		23
		18.8
		24.8
