# Supplementary material for: The breast cancer oncogene IKKε coordinates mitochondrial function and serine metabolism
Source: EMBO Rep. 2020 Aug 11;21(9):e48260. doi: 10.15252/embr.201948260 (PMC7116048; doi:10.15252/embr.201948260)
Supplement: Supplementary file 9 — Source Data for Figure 4 [file EMBR-21-e48260-s007.zip]

Archive with 13 entries (10 files):
- Figure 4/
- Figure 4/Icon
- __MACOSX/
- __MACOSX/Figure 4/
- __MACOSX/Figure 4/._Icon
- Figure 4/Figure 4 Panel B.xlsx
- __MACOSX/Figure 4/._Figure 4 Panel B.xlsx
- Figure 4/Figure 4 Panel D.xlsx
- __MACOSX/Figure 4/._Figure 4 Panel D.xlsx
- Figure 4/Figure 4 Panel C.pdf
- Figure 4/Figure 4 Panel A.pdf
- Figure 4/Figure 4 Panel E.pdf
- __MACOSX/._Figure 4
