# Supplementary material for: The breast cancer oncogene IKKε coordinates mitochondrial function and serine metabolism
Source: EMBO Rep. 2020 Aug 11;21(9):e48260. doi: 10.15252/embr.201948260 (PMC7116048; doi:10.15252/embr.201948260)
Supplement: Supplementary file 9 — Source Data for Figure 4 [file EMBR-21-e48260-s007.zip › Figure 4/Figure 4 Panel B.xlsx]

## Sheet: 1
PHGDH											Fold Change
	b-Actin Ct1	b-Actin Ct2	b-Actin Ct3	PHGDH Ct1	PHGDH Ct2	PHGDH Ct3	Mean b-Actin Ct	Mean PHGDH Ct	DCt	DDCt	2^(-DDCt)
GFP	19.3825		19.4274	23.1883		23.3364	19.4049	23.2623	3.85738	0	1
GFP + Dox	19.307		19.3082	23.4281	23.4995	23.4601	19.3076	23.4625	4.15498	0.297601	0.813604
IKKε NT	19.2719	19.5499		23.695	23.7125		19.4109	23.7038	4.29286	0.435478	0.739449
IKKε + Dox		20.5469	20.5187	22.5344	22.5708	22.4774	20.5328	22.5275	1.99469	-1.86269	3.63685
PSAT1											Fold Change
	b-Actin Ct1	b-Actin Ct2	b-Actin Ct3	PSAT-1 Ct1	PSAT-1 Ct2	PSAT-1 Ct3	Mean b-Actin Ct	Mean PSAT-1 Ct	DCt	DDCt	2^(-DDCt)
GFP	19.3825		19.4274	24.6504		24.6415	19.4049	24.646	5.24102	0	1
GFP + Dox	19.307		19.3082		24.5995	24.5917	19.3076	24.5956	5.28807	0.0470419	0.967919
IKKε NT	19.2719	19.5499			24.6584	24.6069	19.4109	24.6327	5.22176	-0.0192661	1.01344
IKKε + Dox		20.5469	20.5187	22.7457	22.7836		20.5328	22.7646	2.23178	-3.00924	8.05142
PSPH											Fold Change
	b-Actin Ct1	b-Actin Ct2	b-Actin Ct3	PSPH Ct1	PSPH Ct2	PSPH Ct3	Mean b-Actin Ct	Mean PSPH Ct	DCt	DDCt	2^(-DDCt)
GFP	19.3825		19.4274		25.3263	25.2925	19.4049	25.3094	5.90446	0	1
GFP + Dox	19.307		19.3082		25.2907	25.3138	19.3076	25.3023	5.99471	0.0902538	0.939357
IKKε NT	19.2719	19.5499		25.2995	25.2747		19.4109	25.2871	5.87622	-0.0282373	1.01977
IKKε + Dox		20.5469	20.5187	23.9085	23.9333	23.9173	20.5328	23.9197	3.38688	-2.51758	5.7262

## Sheet: 2
PHGDH											Fold Change
	b-Actin Ct1	b-Actin Ct2	b-Actin Ct3	PHGDH Ct1	PHGDH Ct2	PHGDH Ct3	Mean b-Actin Ct	Mean PHGDH Ct	DCt	DDCt	2^(-DDCt)
GFP	19.9347	19.9494	19.9753	23.4327	23.541		19.9531	23.4869	3.53372	0	1
GFP + Dox		19.9613	19.9405		23.5604	23.6217	19.9509	23.5911	3.64016	0.106448	0.928872
IKKε NT		21.1913	21.1854	23.9662		23.9232	21.1883	23.9447	2.75639	-0.77733	1.71396
IKKε + Dox		20.9614	20.8864	22.6108		22.5355	20.9239	22.5731	1.64927	-1.88444	3.69211
PSAT1											Fold Change
	b-Actin Ct1	b-Actin Ct2	b-Actin Ct3	PSAT-1 Ct1	PSAT-1 Ct2	PSAT-1 Ct3	Mean b-Actin Ct	Mean PSAT-1 Ct	DCt	DDCt	2^(-DDCt)
GFP	19.9347	19.9494	19.9753	23.991	23.9549	23.9881	19.9531	23.978	4.02484	0	1
GFP + Dox		19.9613	19.9405	24.0694	23.9728	23.9849	19.9509	24.009	4.05815	0.0333052	0.977179
IKKε NT		21.1913	21.1854	24.7087	24.7333		21.1883	24.721	3.53266	-0.49218	1.40657
IKKε + Dox		20.9614	20.8864		22.699	22.5387	20.9239	22.6188	1.69497	-2.32988	5.02762
PSPH											Fold Change
	b-Actin Ct1	b-Actin Ct2	b-Actin Ct3	PSPH Ct1	PSPH Ct2	PSPH Ct3	Mean b-Actin Ct	Mean PSPH Ct	DCt	DDCt	2^(-DDCt)
GFP	19.9347	19.9494	19.9753		24.9394	24.995	19.9531	24.9672	5.01406	0	1
GFP + Dox		19.9613	19.9405	24.9408		24.9637	19.9509	24.9523	5.0014	-0.0126616	1.00881
IKKε NT		21.1913	21.1854	25.5103		25.5362	21.1883	25.5232	4.33488	-0.679182	1.60123
IKKε + Dox		20.9614	20.8864	23.9344	24.0245	24.1423	20.9239	24.0337	3.10987	-1.90419	3.74299

## Sheet: 3
PHGDH											Fold Change
	b-Actin Ct1	b-Actin Ct2	b-Actin Ct3	PHGDH Ct1	PHGDH Ct2	PHGDH Ct3	Mean b-Actin Ct	Mean PHGDH Ct	DCt	DDCt	2^(-DDCt)
GFP	20.7135	20.7429	20.776	23.6202	23.4044		20.7441	23.5123	2.76817	0	1
GFP + Dox	20.0331	20.0371	20.0631	23.3955	23.3721		20.0445	23.3838	3.33934	0.571163	0.673074
IKKε NT	20.9746	20.9697	20.9816	23.966	23.8119		20.9753	23.889	2.91366	0.145489	0.904073
IKKε + Dox		21.0162	20.9041	23.1191	22.9624		20.9601	23.0408	2.08064	-0.687537	1.61053
PSAT1											Fold Change
	b-Actin Ct1	b-Actin Ct2	b-Actin Ct3	PSAT-1 Ct1	PSAT-1 Ct2	PSAT-1 Ct3	Mean b-Actin Ct	Mean PSAT-1 Ct	DCt	DDCt	2^(-DDCt)
GFP	20.7135	20.7429	20.776	24.3559	24.39	24.387	20.7441	24.3777	3.63354	0	1
GFP + Dox	20.0331	20.0371	20.0631	23.8033	23.77	23.8712	20.0445	23.8148	3.77037	0.136833	0.909513
IKKε NT	20.9746	20.9697	20.9816	24.3647	24.3815	24.3938	20.9753	24.38	3.40472	-0.228822	1.17188
IKKε + Dox		21.0162	20.9041	22.6538	22.6784	22.6328	20.9601	22.655	1.69484	-1.9387	3.8336
PSPH											Fold Change
	b-Actin Ct1	b-Actin Ct2	b-Actin Ct3	PSPH Ct1	PSPH Ct2	PSPH Ct3	Mean b-Actin Ct	Mean PSPH Ct	DCt	DDCt	2^(-DDCt)
GFP	20.7135	20.7429	20.776		25.4066	25.425	20.7441	25.4158	4.67164	0	1
GFP + Dox	20.0331	20.0371	20.0631		24.943	24.9495	20.0445	24.9462	4.90175	0.230111	0.852569
IKKε NT	20.9746	20.9697	20.9816	25.2303		25.2465	20.9753	25.2384	4.26312	-0.408525	1.32733
IKKε + Dox		21.0162	20.9041	23.9718		24.0006	20.9601	23.9862	3.02604	-1.6456	3.12877

## Sheet: 4
PHGDH											Fold Change
	b-Actin Ct1	b-Actin Ct2	b-Actin Ct3	PHGDH Ct1	PHGDH Ct2	PHGDH Ct3	Mean b-Actin Ct	Mean PHGDH Ct	DCt	DDCt	2^(-DDCt)
GFP	19.9051	19.8795	19.8559	23.7779		23.8014	19.8802	23.7897	3.90952	0	1
GFP + Dox	20.5933	20.6183	20.5485	24.0213		24.0184	20.5867	24.0198	3.43311	-0.476414	1.39128
IKKε NT		20.8714	20.9512		24.1983	24.1716	20.9113	24.1849	3.27362	-0.635901	1.55391
IKKε + Dox		20.9352	20.8296		22.9806	22.955	20.8824	22.9678	2.08535	-1.82417	3.54103
PSAT1											Fold Change
	b-Actin Ct1	b-Actin Ct2	b-Actin Ct3	PSAT-1 Ct1	PSAT-1 Ct2	PSAT-1 Ct3	Mean b-Actin Ct	Mean PSAT-1 Ct	DCt	DDCt	2^(-DDCt)
GFP	19.9051	19.8795	19.8559	24.6984	24.6596		19.8802	24.679	4.79884	0	1
GFP + Dox	20.5933	20.6183	20.5485	24.7834	24.6951		20.5867	24.7393	4.15257	-0.646275	1.56512
IKKε NT		20.8714	20.9512		24.7887	24.6465	20.9113	24.7176	3.80628	-0.992562	1.98972
IKKε + Dox		20.9352	20.8296	22.7965	22.7293	22.7629	20.8824	22.7629	1.8805	-2.91835	7.5598
PSPH											Fold Change
	b-Actin Ct1	b-Actin Ct2	b-Actin Ct3	PSPH Ct1	PSPH Ct2	PSPH Ct3	Mean b-Actin Ct	Mean PSPH Ct	DCt	DDCt	2^(-DDCt)
GFP	19.9051	19.8795	19.8559	24.9437	24.8842	24.904	19.8802	24.9107	5.03049	0	1
GFP + Dox	20.5933	20.6183	20.5485	25.5078	25.5516		20.5867	25.5297	4.94301	-0.0874856	1.06252
IKKε NT		20.8714	20.9512	25.4717	25.4512		20.9113	25.4615	4.55014	-0.480353	1.39509
IKKε + Dox		20.9352	20.8296		23.9729	24.0817	20.8824	24.0273	3.14487	-1.88562	3.69511
