# Supplementary material for: The breast cancer oncogene IKKε coordinates mitochondrial function and serine metabolism
Source: EMBO Rep. 2020 Aug 11;21(9):e48260. doi: 10.15252/embr.201948260 (PMC7116048; doi:10.15252/embr.201948260)
Supplement: Supplementary file 9 — Source Data for Figure 4 [file EMBR-21-e48260-s007.zip › Figure 4/Figure 4 Panel D.xlsx]

## Sheet: 1
PHGDH											Fold Change
	b-Actin Ct1	b-Actin Ct2	b-Actin Ct3	PHGDH Ct1	PHGDH Ct2	PHGDH Ct3	Mean b-Actin Ct	Mean PHGDH Ct	DCt	DDCt	2^(-DDCt)
Cntrl siRNA NT	18.107	18.0767	18.0799	22.1506	22.2729	22.2305	18.0879	22.218	4.13014	0	1
Cntrl siRNA + Dox	18.0455	18.0197	18.0576	21.6968	21.6258	21.6493	18.041	21.6573	3.61634	-0.513796	1.4278
ATF4 siRNA NT	17.9246	18.1394	18.1708	22.6848	22.6648	22.6741	18.0783	22.6746	4.59632	0.466185	0.723876
ATF4 siRNA + Dox	17.9792	18.4558	18.1623	22.6805	22.8586	22.7053	18.1991	22.7481	4.54903	0.418896	0.747997
PSAT1											Fold Change
	b-Actin Ct1	b-Actin Ct2	b-Actin Ct3	PSAT-1 Ct1	PSAT-1 Ct2	PSAT-1 Ct3	Mean b-Actin Ct	Mean PSAT-1 Ct	DCt	DDCt	2^(-DDCt)
Cntrl siRNA NT	18.107	18.0767	18.0799	23.1634	23.1459	23.2578	18.0879	23.189	5.10116	0	1
Cntrl siRNA + Dox	18.0455	18.0197	18.0576	21.9745	21.9555	22.0506	18.041	21.9935	3.95256	-1.1486	2.21698
ATF4 siRNA NT	17.9246	18.1394	18.1708	23.4962	23.6006	23.614	18.0783	23.5703	5.492	0.390841	0.762685
ATF4 siRNA + Dox	17.9792	18.4558	18.1623	23.6174	23.5583	23.8427	18.1991	23.6728	5.47369	0.372531	0.772426
PSPH											Fold Change
	b-Actin Ct1	b-Actin Ct2	b-Actin Ct3	PSPH Ct1	PSPH Ct2	PSPH Ct3	Mean b-Actin Ct	Mean PSPH Ct	DCt	DDCt	2^(-DDCt)
Cntrl siRNA NT	18.107	18.0767	18.0799	23.9661	23.9713	24.061	18.0879	23.9995	5.91161	0	1
Cntrl siRNA + Dox	18.0455	18.0197	18.0576	22.8489	22.8616	22.8429	18.041	22.8511	4.81017	-1.10144	2.14569
ATF4 siRNA NT	17.9246	18.1394	18.1708	24.277	24.278	24.3232	18.0783	24.2927	6.21445	0.30284	0.810655
ATF4 siRNA + Dox	17.9792	18.4558	18.1623	24.1816	24.1922	24.9357	18.1991	24.4365	6.23741	0.325795	0.797858

## Sheet: 2
PHGDH											Fold Change
	b-Actin Ct1	b-Actin Ct2	b-Actin Ct3	PHGDH Ct1	PHGDH Ct2	PHGDH Ct3	Mean b-Actin Ct	Mean PHGDH Ct	DCt	DDCt	2^(-DDCt)
Cntrl siRNA NT	19.294	19.2802	19.2473	21.7669	21.8242	21.8536	19.2738	21.8149	2.54107	0	1
Cntrl siRNA + Dox	19.4892	19.6008	19.7172	Undetermined	21.6792	21.6857	19.6024	21.6825	2.08012	-0.460954	1.37645
ATF4 siRNA NT	19.3603	19.5782	19.4362	23.2673	23.2858	23.2915	19.4582	23.2815	3.82329	1.28222	0.411164
ATF4 siRNA + Dox	19.5834		19.7177	23.4565	23.5131	23.424	19.6505	23.4645	3.814	1.27293	0.413818
PSAT1											Fold Change
	b-Actin Ct1	b-Actin Ct2	b-Actin Ct3	PSAT-1 Ct1	PSAT-1 Ct2	PSAT-1 Ct3	Mean b-Actin Ct	Mean PSAT-1 Ct	DCt	DDCt	2^(-DDCt)
Cntrl siRNA NT	19.294	19.2802	19.2473	22.4917	22.3871	22.6555	19.2738	22.5115	3.23763	0	1
Cntrl siRNA + Dox	19.4892	19.6008	19.7172	21.4253	21.5702	21.5717	19.6024	21.5224	1.92002	-1.31761	2.49253
ATF4 siRNA NT	19.3603	19.5782	19.4362	24.1618	24.0503	24.2364	19.4582	24.1495	4.69127	1.45364	0.365099
ATF4 siRNA + Dox	19.5834		19.7177	24.0308	24.0135	24.1136	19.6505	24.0526	4.4021	1.16447	0.446127
PSPH											Fold Change
	b-Actin Ct1	b-Actin Ct2	b-Actin Ct3	PSPH Ct1	PSPH Ct2	PSPH Ct3	Mean b-Actin Ct	Mean PSPH Ct	DCt	DDCt	2^(-DDCt)
Cntrl siRNA NT	19.294	19.2802	19.2473	23.4302	23.4166	23.5006	19.2738	23.4491	4.17532	0	1
Cntrl siRNA + Dox	19.4892	19.6008	19.7172	22.794	22.6807	22.5732	19.6024	22.6826	3.08027	-1.09505	2.1362
ATF4 siRNA NT	19.3603	19.5782	19.4362	24.0004	23.9595	23.9795	19.4582	23.9798	4.52156	0.346241	0.786631
ATF4 siRNA + Dox	19.5834		19.7177	23.6899	23.7931		19.6505	23.7415	4.09094	-0.0843868	1.06024

## Sheet: 3
PHGDH											Fold Change
	b-Actin Ct1	b-Actin Ct2	b-Actin Ct3	PHGDH Ct1	PHGDH Ct2	PHGDH Ct3	Mean b-Actin Ct	Mean PHGDH Ct	DCt	DDCt	2^(-DDCt)
Cntrl siRNA NT	19.9793	19.9667	19.8528	21.9607	22.0028	22.0463	19.933	22.0032	2.07028	0	1
Cntrl siRNA + Dox	19.9609	19.9792	19.9916	21.6046	21.5918	21.5656	19.9772	21.5873	1.61013	-0.460154	1.37569
ATF4 siRNA NT	19.4261	19.3807	19.4816	22.9386	22.9741	23.0487	19.4295	22.9871	3.55763	1.48735	0.356668
ATF4 siRNA + Dox	19.3397		19.4068	22.5606	22.6201	22.607	19.3733	22.5959	3.22265	1.15237	0.449885
PSAT1											Fold Change
	b-Actin Ct1	b-Actin Ct2	b-Actin Ct3	PSAT-1 Ct1	PSAT-1 Ct2	PSAT-1 Ct3	Mean b-Actin Ct	Mean PSAT-1 Ct	DCt	DDCt	2^(-DDCt)
Cntrl siRNA NT	19.9793	19.9667	19.8528	22.4269	22.4194	22.4896	19.933	22.4453	2.51234	0	1
Cntrl siRNA + Dox	19.9609	19.9792	19.9916	21.5075	21.5006	21.5825	19.9772	21.5302	1.55297	-0.95937	1.94446
ATF4 siRNA NT	19.4261	19.3807	19.4816	23.535	23.4907	23.7379	19.4295	23.5879	4.15836	1.64602	0.31952
ATF4 siRNA + Dox	19.3397		19.4068	22.7966	22.8373	22.9701	19.3733	22.868	3.49474	0.982397	0.506138
PSPH											Fold Change
	b-Actin Ct1	b-Actin Ct2	b-Actin Ct3	PSPH Ct1	PSPH Ct2	PSPH Ct3	Mean b-Actin Ct	Mean PSPH Ct	DCt	DDCt	2^(-DDCt)
Cntrl siRNA NT	19.9793	19.9667	19.8528	23.3381	23.3483	23.4486	19.933	23.3783	3.44536	0	1
Cntrl siRNA + Dox	19.9609	19.9792	19.9916	22.744	22.7638	22.7292	19.9772	22.7457	2.76847	-0.676888	1.59869
ATF4 siRNA NT	19.4261	19.3807	19.4816	23.8955	23.9907	23.9178	19.4295	23.9347	4.50519	1.05983	0.479689
ATF4 siRNA + Dox	19.3397		19.4068	23.3971	23.4788	24.1448	19.3733	23.6736	4.30031	0.854946	0.552886

## Sheet: 4
PHGDH											Fold Change
	b-Actin Ct1	b-Actin Ct2	b-Actin Ct3	PHGDH Ct1	PHGDH Ct2	PHGDH Ct3	Mean b-Actin Ct	Mean PHGDH Ct	DCt	DDCt	2^(-DDCt)
Cntrl siRNA NT	19.6462	19.4708	19.5403	22.7489	22.7212	22.6938	19.5524	22.7213	3.16886	0	1
Cntrl siRNA + Dox	19.7248	19.798	19.9757	21.9593	21.9159	21.9795	19.8328	21.9515	2.11873	-1.05013	2.07072
ATF4 siRNA NT	19.5514	19.5639	19.7198	23.6882	23.727	23.7078	19.6117	23.7077	4.09601	0.927151	0.525896
ATF4 siRNA + Dox	19.5969	19.7094	19.7964	23.7122	23.85	23.7795	19.7009	23.7806	4.07964	0.910782	0.531897
PSAT1											Fold Change
	b-Actin Ct1	b-Actin Ct2	b-Actin Ct3	PSAT-1 Ct1	PSAT-1 Ct2	PSAT-1 Ct3	Mean b-Actin Ct	Mean PSAT-1 Ct	DCt	DDCt	2^(-DDCt)
Cntrl siRNA NT	19.6462	19.4708	19.5403	23.396	23.3006	23.4102	19.5524	23.3689	3.81647	0	1
Cntrl siRNA + Dox	19.7248	19.798	19.9757	21.7283	21.6993	21.6898	19.8328	21.7058	1.87296	-1.94351	3.84641
ATF4 siRNA NT	19.5514	19.5639	19.7198	24.2433	24.2147	24.1925	19.6117	24.2168	4.60512	0.78865	0.578886
ATF4 siRNA + Dox	19.5969	19.7094	19.7964	23.9361	23.9346	24.1493	19.7009	24.0067	4.30577	0.489296	0.712373
PSPH											Fold Change
	b-Actin Ct1	b-Actin Ct2	b-Actin Ct3	PSPH Ct1	PSPH Ct2	PSPH Ct3	Mean b-Actin Ct	Mean PSPH Ct	DCt	DDCt	2^(-DDCt)
Cntrl siRNA NT	19.6462	19.4708	19.5403	24.9482	24.9718	24.9619	19.5524	24.9606	5.40817	0	1
Cntrl siRNA + Dox	19.7248	19.798	19.9757	23.7763	23.885	23.845	19.8328	23.8355	4.00264	-1.40553	2.64915
ATF4 siRNA NT	19.5514	19.5639	19.7198	25.297	25.4463	25.4963	19.6117	25.4132	5.80154	0.393368	0.76135
ATF4 siRNA + Dox	19.5969	19.7094	19.7964	24.9353	25.0399	25.1728	19.7009	25.0493	5.34841	-0.0597642	1.0423

## Sheet: 5
PHGDH											Fold Change
	b-Actin Ct1	b-Actin Ct2	b-Actin Ct3	PHGDH Ct1	PHGDH Ct2	PHGDH Ct3	Mean b-Actin Ct	Mean PHGDH Ct	DCt	DDCt	2^(-DDCt)
Cntrl siRNA NT	20.0469	19.9649	19.918	21.7856	21.9229	21.8043	19.9766	21.8376	1.86101	0	1
Cntrl siRNA + Dox	20.7869	20.6151	20.6619	21.8152	21.7489	21.6304	20.688	21.7315	1.04354	-0.817472	1.76232
ATF4 siRNA NT	20.251	20.285	20.3061	22.7948	23.0335	22.8287	20.2807	22.8856	2.60497	0.743962	0.597097
ATF4 siRNA + Dox	19.3838	19.3104	19.3023	22.883	22.9591	22.9565	19.3322	22.9329	3.60069	1.73968	0.299437
PSAT1											Fold Change
	b-Actin Ct1	b-Actin Ct2	b-Actin Ct3	PSAT-1 Ct1	PSAT-1 Ct2	PSAT-1 Ct3	Mean b-Actin Ct	Mean PSAT-1 Ct	DCt	DDCt	2^(-DDCt)
Cntrl siRNA NT	20.0469	19.9649	19.918	23.0775	23.0362	23.3014	19.9766	23.1384	3.16176	0	1
Cntrl siRNA + Dox	20.7869	20.6151	20.6619	22.4142	22.2521	22.2067	20.688	22.291	1.60302	-1.55873	2.94595
ATF4 siRNA NT	20.251	20.285	20.3061	24.4191	24.4926	24.3151	20.2807	24.4089	4.12826	0.966503	0.511745
ATF4 siRNA + Dox	19.3838	19.3104	19.3023	23.9248	24.0981	24.1865	19.3322	24.0698	4.73763	1.57588	0.335439
PSPH											Fold Change
	b-Actin Ct1	b-Actin Ct2	b-Actin Ct3	PSPH Ct1	PSPH Ct2	PSPH Ct3	Mean b-Actin Ct	Mean PSPH Ct	DCt	DDCt	2^(-DDCt)
Cntrl siRNA NT	20.0469	19.9649	19.918	24.8419	24.9449	24.9574	19.9766	24.9147	4.93812	0	1
Cntrl siRNA + Dox	20.7869	20.6151	20.6619	24.5203	24.3156	24.4579	20.688	24.4313	3.74328	-1.19485	2.2892
ATF4 siRNA NT	20.251	20.285	20.3061	25.2933	25.0353	25.2012	20.2807	25.1766	4.89589	-0.0422325	1.02971
ATF4 siRNA + Dox	19.3838	19.3104	19.3023	25.2044	25.3503	25.3722	19.3322	25.309	5.97679	1.03866	0.486779
