# Supplementary material for: The breast cancer oncogene IKKε coordinates mitochondrial function and serine metabolism
Source: EMBO Rep. 2020 Aug 11;21(9):e48260. doi: 10.15252/embr.201948260 (PMC7116048; doi:10.15252/embr.201948260)
Supplement: Supplementary file 10 — Source Data for Figure 5 [file EMBR-21-e48260-s008.zip]

Archive with 15 entries (12 files):
- Figure 5/
- Figure 5/Figure 5 Panel G.pdf
- Figure 5/Figure 5 Panel Bi.pdf
- Figure 5/Icon
- __MACOSX/
- __MACOSX/Figure 5/
- __MACOSX/Figure 5/._Icon
- Figure 5/Figure 5 Panel Bii.pdf
- Figure 5/Figure 5 Panel F.xlsx
- __MACOSX/Figure 5/._Figure 5 Panel F.xlsx
- Figure 5/Figure 5 Panel C-E.xlsx
- __MACOSX/Figure 5/._Figure 5 Panel C-E.xlsx
- Figure 5/Figure 5 Panel A.xlsx
- __MACOSX/Figure 5/._Figure 5 Panel A.xlsx
- __MACOSX/._Figure 5
