# Supplementary material for: The breast cancer oncogene IKKε coordinates mitochondrial function and serine metabolism
Source: EMBO Rep. 2020 Aug 11;21(9):e48260. doi: 10.15252/embr.201948260 (PMC7116048; doi:10.15252/embr.201948260)
Supplement: Supplementary file 10 — Source Data for Figure 5 [file EMBR-21-e48260-s008.zip › Figure 5/Figure 5 Panel F.xlsx]

## Sheet: ZR-75-1
PHGDH											Fold Change
	b-Actin Ct1	b-Actin Ct2	b-Actin Ct3	PHGDH Ct1	PHGDH Ct2	PHGDH Ct3	Mean b-Actin Ct	Mean PHGDH Ct	DCt	DDCt	2^(-DDCt)
siCntrl	17.8689	17.8109	17.8268	24.7848	24.8223	24.7602	17.8356	24.7891	6.95353	0	1
siATF4	17.631	17.7803	17.854	25.1638	25.1869	25.1519	17.7551	25.1675	7.41245	0.458919	0.727531
PSAT1											Fold Change
	b-Actin Ct1	b-Actin Ct2	b-Actin Ct3	PSAT-1 Ct1	PSAT-1 Ct2	PSAT-1 Ct3	Mean b-Actin Ct	Mean PSAT-1 Ct	DCt	DDCt	2^(-DDCt)
siCntrl	17.8689	17.8109	17.8268	25.3645	25.2778	25.2225	17.8356	25.2883	7.45273	0	1
siATF4	17.631	17.7803	17.854	25.7201	25.6808	25.6216	17.7551	25.6741	7.91903	0.466305	0.723816
PSPH											Fold Change
	b-Actin Ct1	b-Actin Ct2	b-Actin Ct3	PSPH Ct1	PSPH Ct2	PSPH Ct3	Mean b-Actin Ct	Mean PSPH Ct	DCt	DDCt	2^(-DDCt)
siCntrl	17.8689	17.8109	17.8268	26.6599	26.7056	26.8123	17.8356	26.7259	8.89038	0	1
siATF4	17.631	17.7803	17.854	26.7917	26.91	26.934	17.7551	26.8786	9.1235	0.23312	0.850793
PHGDH											Fold Change
	b-Actin Ct1	b-Actin Ct2	b-Actin Ct3	PHGDH Ct1	PHGDH Ct2	PHGDH Ct3	Mean b-Actin Ct	Mean PHGDH Ct	DCt	DDCt	2^(-DDCt)
siCntrl	17.5949	17.435	17.6122	Undetermined	25.4253	25.121	17.5474	25.2731	7.72579	0	1
siATF4	17.6812	17.5896	17.7452	25.952	26.1544	26.0298	17.672	26.0454	8.3734	0.647616	0.638334
PSAT1											Fold Change
	b-Actin Ct1	b-Actin Ct2	b-Actin Ct3	PSAT-1 Ct1	PSAT-1 Ct2	PSAT-1 Ct3	Mean b-Actin Ct	Mean PSAT-1 Ct	DCt	DDCt	2^(-DDCt)
siCntrl	17.5949	17.435	17.6122	25.1706	25.0984		17.5474	25.1345	7.58711	0	1
siATF4	17.6812	17.5896	17.7452	25.9286	25.8893	26.2373	17.672	26.0184	8.34641	0.7593	0.590783
PSPH											Fold Change
	b-Actin Ct1	b-Actin Ct2	b-Actin Ct3	PSPH Ct1	PSPH Ct2	PSPH Ct3	Mean b-Actin Ct	Mean PSPH Ct	DCt	DDCt	2^(-DDCt)
siCntrl	17.5949	17.435	17.6122	26.7966	26.6412	26.9361	17.5474	26.7913	9.24399	0	1
siATF4	17.6812	17.5896	17.7452	27.4217	27.3575	27.577	17.672	27.4521	9.78008	0.53609	0.689638
PHGDH											Fold Change
	b-Actin Ct1	b-Actin Ct2	b-Actin Ct3	PHGDH Ct1	PHGDH Ct2	PHGDH Ct3	Mean b-Actin Ct	Mean PHGDH Ct	DCt	DDCt	2^(-DDCt)
siCntrl	17.8683	17.693	17.693	24.4678	24.4398	24.4665	17.7514	24.458	6.70659	0	1
siATF4	18.0946	18.1187	18.1187	25.5276	25.5326	25.2878	18.1107	25.4493	7.33863	0.632043	0.645262
PSAT1											Fold Change
	b-Actin Ct1	b-Actin Ct2	b-Actin Ct3	PSAT-1 Ct1	PSAT-1 Ct2	PSAT-1 Ct3	Mean b-Actin Ct	Mean PSAT-1 Ct	DCt	DDCt	2^(-DDCt)
siCntrl	17.8683	17.693	17.693	25.8435	25.9223	25.8833	17.7514	25.883	8.1316	0	1
siATF4	18.0946	18.1187	18.1187	26.8755	26.7469	26.7976	18.1107	26.8067	8.69598	0.564378	0.676247
PSPH											Fold Change
	b-Actin Ct1	b-Actin Ct2	b-Actin Ct3	PSPH Ct1	PSPH Ct2	PSPH Ct3	Mean b-Actin Ct	Mean PSPH Ct	DCt	DDCt	2^(-DDCt)
siCntrl	17.8683	17.693	17.693	26.6884	26.7177	26.8806	17.7514	26.7622	9.0108	0	1
siATF4	18.0946	18.1187	18.1187	26.8446	26.9341	26.9599	18.1107	26.9128	8.80215	-0.208646	1.1556

## Sheet: T47D
PHGDH											Fold Change
	b-Actin Ct1	b-Actin Ct2	b-Actin Ct3	PHGDH Ct1	PHGDH Ct2	PHGDH Ct3	Mean b-Actin Ct	Mean PHGDH Ct	DCt	DDCt	2^(-DDCt)
siCntrl	17.4535		17.5237	21.6303	21.5618	21.6297	17.4886	21.6073	4.11869	0	1
siATF4		17.1321	17.3046	22.4016	22.3824	22.3675	17.2184	22.3838	5.16547	1.04677	0.484051
PSAT1											Fold Change
	b-Actin Ct1	b-Actin Ct2	b-Actin Ct3	PSAT-1 Ct1	PSAT-1 Ct2	PSAT-1 Ct3	Mean b-Actin Ct	Mean PSAT-1 Ct	DCt	DDCt	2^(-DDCt)
siCntrl	17.4535		17.5237	21.9404	21.9927	22.0801	17.4886	22.0044	4.51584	0	1
siATF4		17.1321	17.3046		22.9641	23.1448	17.2184	23.0544	5.83609	1.32025	0.400465
PSPH											Fold Change
	b-Actin Ct1	b-Actin Ct2	b-Actin Ct3	PSPH Ct1	PSPH Ct2	PSPH Ct3	Mean b-Actin Ct	Mean PSPH Ct	DCt	DDCt	2^(-DDCt)
siCntrl	17.4535		17.5237	23.0663	23.049		17.4886	23.0576	5.56905	0	1
siATF4		17.1321	17.3046	23.4243	23.6829	23.5271	17.2184	23.5448	6.3264	0.757342	0.591585
PHGDH											Fold Change
	b-Actin Ct1	b-Actin Ct2	b-Actin Ct3	PHGDH Ct1	PHGDH Ct2	PHGDH Ct3	Mean b-Actin Ct	Mean PHGDH Ct	DCt	DDCt	2^(-DDCt)
siCntrl		17.7668	17.819	24.0922	23.9034	24.147	17.7929	24.0475	6.25465	0	1
siATF4	18.1414	18.1441	18.3758	25.776	25.9655	25.9591	18.2205	25.9002	7.67979	1.42514	0.372384
PSAT1											Fold Change
	b-Actin Ct1	b-Actin Ct2	b-Actin Ct3	PSAT-1 Ct1	PSAT-1 Ct2	PSAT-1 Ct3	Mean b-Actin Ct	Mean PSAT-1 Ct	DCt	DDCt	2^(-DDCt)
siCntrl		17.7668	17.819	23.4212	23.3818		17.7929	23.4015	5.6086	0	1
siATF4	18.1414	18.1441	18.3758	25.1137	25.1394	24.9723	18.2205	25.0751	6.85469	1.24609	0.421589
PSPH											Fold Change
	b-Actin Ct1	b-Actin Ct2	b-Actin Ct3	PSPH Ct1	PSPH Ct2	PSPH Ct3	Mean b-Actin Ct	Mean PSPH Ct	DCt	DDCt	2^(-DDCt)
siCntrl		17.7668	17.819	24.7984	24.9101	Undetermined	17.7929	24.8542	7.06135	0	1
siATF4	18.1414	18.1441	18.3758	25.943	25.9327	26.1908	18.2205	26.0221	7.80169	0.740346	0.598596
PHGDH											Fold Change
	b-Actin Ct1	b-Actin Ct2	b-Actin Ct3	PHGDH Ct1	PHGDH Ct2	PHGDH Ct3	Mean b-Actin Ct	Mean PHGDH Ct	DCt	DDCt	2^(-DDCt)
siCntrl	17.809	17.809	17.6262	22.6422	22.7078	22.6481	17.7481	22.666	4.91794	0	1
siATF4	17.9598	17.9598	17.99	23.7422	23.9026	23.9744	17.9698	23.8731	5.90322	0.985281	0.505127
PSAT1											Fold Change
	b-Actin Ct1	b-Actin Ct2	b-Actin Ct3	PSAT-1 Ct1	PSAT-1 Ct2	PSAT-1 Ct3	Mean b-Actin Ct	Mean PSAT-1 Ct	DCt	DDCt	2^(-DDCt)
siCntrl	17.809	17.809	17.6262	23.461	23.315	23.45	17.7481	23.4087	5.66059	0	1
siATF4	17.9598	17.9598	17.99	24.9259	24.9308	24.8621	17.9698	24.9063	6.93641	1.27583	0.412988
PSPH											Fold Change
	b-Actin Ct1	b-Actin Ct2	b-Actin Ct3	PSPH Ct1	PSPH Ct2	PSPH Ct3	Mean b-Actin Ct	Mean PSPH Ct	DCt	DDCt	2^(-DDCt)
siCntrl	17.809	17.809	17.6262	24.7835	24.9391	24.9177	17.7481	24.8801	7.13201	0	1
siATF4	17.9598	17.9598	17.99	25.6201	25.5823	25.7304	17.9698	25.6443	7.67442	0.542407	0.686625

## Sheet: MDA-MB-468
PHGDH											Fold Change
	b-Actin Ct1	b-Actin Ct2	b-Actin Ct3	PHGDH Ct1	PHGDH Ct2	PHGDH Ct3	Mean b-Actin Ct	Mean PHGDH Ct	DCt	DDCt	2^(-DDCt)
siCntrl		17.6556	17.6641	21.5791	21.5772	21.5222	17.6599	21.5595	3.8996	0	1
siATF4	17.8162	17.7669	17.9743	22.4287	22.5689	22.3969	17.8525	22.4648	4.61235	0.712749	0.610157
PSAT1											Fold Change
	b-Actin Ct1	b-Actin Ct2	b-Actin Ct3	PSAT-1 Ct1	PSAT-1 Ct2	PSAT-1 Ct3	Mean b-Actin Ct	Mean PSAT-1 Ct	DCt	DDCt	2^(-DDCt)
siCntrl		17.6556	17.6641	23.3528	23.2661	23.4725	17.6599	23.3638	5.70391	0	1
siATF4	17.8162	17.7669	17.9743	24.2395	24.2516	24.2616	17.8525	24.2509	6.39842	0.694513	0.617918
PSPH											Fold Change
	b-Actin Ct1	b-Actin Ct2	b-Actin Ct3	PSPH Ct1	PSPH Ct2	PSPH Ct3	Mean b-Actin Ct	Mean PSPH Ct	DCt	DDCt	2^(-DDCt)
siCntrl		17.6556	17.6641	21.9659	21.8901	21.8902	17.6599	21.9154	4.25552	0	1
siATF4	17.8162	17.7669	17.9743	22.279	22.3653	22.476	17.8525	22.3734	4.52093	0.265412	0.831961
PHGDH											Fold Change
	b-Actin Ct1	b-Actin Ct2	b-Actin Ct3	PHGDH Ct1	PHGDH Ct2	PHGDH Ct3	Mean b-Actin Ct	Mean PHGDH Ct	DCt	DDCt	2^(-DDCt)
siCntrl	17.5706	17.6268	17.7028	21.6634	21.6046	21.5786	17.6334	21.6156	3.98217	0	1
siATF4	17.6791	17.9497	17.6571	23.8078	23.94	23.8102	17.762	23.8527	6.09068	2.10851	0.231886
PSAT1											Fold Change
	b-Actin Ct1	b-Actin Ct2	b-Actin Ct3	PSAT-1 Ct1	PSAT-1 Ct2	PSAT-1 Ct3	Mean b-Actin Ct	Mean PSAT-1 Ct	DCt	DDCt	2^(-DDCt)
siCntrl	17.5706	17.6268	17.7028	21.4076	21.5829	21.1919	17.6334	21.3941	3.76074	0	1
siATF4	17.6791	17.9497	17.6571	23.6648	23.4449	23.3845	17.762	23.4981	5.73608	1.97534	0.25431
PSPH											Fold Change
	b-Actin Ct1	b-Actin Ct2	b-Actin Ct3	PSPH Ct1	PSPH Ct2	PSPH Ct3	Mean b-Actin Ct	Mean PSPH Ct	DCt	DDCt	2^(-DDCt)
siCntrl	17.5706	17.6268	17.7028	21.6753	21.983	21.9567	17.6334	21.8716	4.23826	0	1
siATF4	17.6791	17.9497	17.6571	23.2813	25.0498	Undetermined	17.762	24.1656	6.40359	2.16533	0.222931
PHGDH											Fold Change
	b-Actin Ct1	b-Actin Ct2	b-Actin Ct3	PHGDH Ct1	PHGDH Ct2	PHGDH Ct3	Mean b-Actin Ct	Mean PHGDH Ct	DCt	DDCt	2^(-DDCt)
siCntrl	17.7428	17.8618	17.9436	21.6043	21.596	21.7191	17.8494	21.6398	3.79041	0	1
siATF4	18.034	17.8919	17.95	23.1521	23.0798	23.1672	17.9586	23.133	5.17441	1.38401	0.383153
PSAT1											Fold Change
	b-Actin Ct1	b-Actin Ct2	b-Actin Ct3	PSAT-1 Ct1	PSAT-1 Ct2	PSAT-1 Ct3	Mean b-Actin Ct	Mean PSAT-1 Ct	DCt	DDCt	2^(-DDCt)
siCntrl	17.7428	17.8618	17.9436	22.1486	22.0074	21.9499	17.8494	22.0353	4.18595	0	1
siATF4	18.034	17.8919	17.95	23.7411	23.8085	23.6925	17.9586	23.7474	5.78876	1.60281	0.329234
PSPH											Fold Change
	b-Actin Ct1	b-Actin Ct2	b-Actin Ct3	PSPH Ct1	PSPH Ct2	PSPH Ct3	Mean b-Actin Ct	Mean PSPH Ct	DCt	DDCt	2^(-DDCt)
siCntrl	17.7428	17.8618	17.9436	21.7785	21.9098	21.9792	17.8494	21.8892	4.0398	0	1
siATF4	18.034	17.8919	17.95	22.7527	22.7969	22.8348	17.9586	22.7948	4.83617	0.796375	0.575794
