# Supplementary material for: The breast cancer oncogene IKKε coordinates mitochondrial function and serine metabolism
Source: EMBO Rep. 2020 Aug 11;21(9):e48260. doi: 10.15252/embr.201948260 (PMC7116048; doi:10.15252/embr.201948260)
Supplement: Supplementary file 10 — Source Data for Figure 5 [file EMBR-21-e48260-s008.zip › Figure 5/Figure 5 Panel C-E.xlsx]

## Sheet: 1
Loading Control
	Peak Area	Percent				Peak Area	Percent				Peak Area	Percent
ZR-75-1 Cntrl	37216.7	56.533			ZR-75-1 Cntrl	54591.7	41.726			ZR-75-1 Cntrl	59211.2	52.074
ZR-75-1 IKKi	28614.9	43.467			ZR-75-1 IKKi	76242.2	58.274			ZR-75-1 IKKi	54493.9	47.926
PSAT1
ZR-75-1 Cntrl	30327.4	95.815	1.69485		ZR-75-1 Cntrl	59858.3	88.616	2.12376		ZR-75-1 Cntrl	49181.7	96.391	1.85104
ZR-75-1 IKKi	1324.58	4.185	0.0962799		ZR-75-1 IKKi	7689.49	11.384	0.195353		ZR-75-1 IKKi	1841.28	3.609	0.0753036

## Sheet: 2
Loading Control
	Peak Area	Percent	Cell Line Percent
453 Cntrl	4371.53	4.664	46.7211
453 IKKi	4985.11	5.319	53.2789
Cal120 Cntrl	9927.35	10.592	51.7608
Cal120 IKKi	9251.94	9.871	48.2392
SUM44 Cntrl	6648.82	7.094	56.9866
SUM44 IKKi	5018.53	5.355	43.0134
231 Cntrl	10910.5	11.641	48.3422
231 IKKi	11658.8	12.439	51.6578
MCF7 Cntrl	3620.82	3.863	49.2279
MCF7 IKKi	3734.41	3.984	50.7721
468 Cntrl	5412.84	5.775	44.8032
468 IKKi siRNA	6668.53	7.115	55.1968
T47D Cntrl	5588.94	5.963	48.536
T47D IKKi	5926.11	6.323	51.464
453 Cntrl	200.799	0.305	31.5245	0.674737		PSAT
453 IKKi	436.163	0.663	68.4755	1.28523
Cal120 Cntrl	6165.35	9.376	63.6503	1.2297
Cal120 IKKi	3520.94	5.354	36.3497	0.75353
SUM44 Cntrl	4401.23	6.693	55.5547	0.974873
SUM44 IKKi	3521.11	5.355	44.4453	1.03329
231 Cntrl	7763.99	11.807	40.1419	0.83037
231 IKKi	11577.4	17.606	59.8581	1.15874
MCF7 Cntrl	1618.58	2.461	60.4908	1.22879
MCF7 IKKi	1057.16	1.608	39.5092	0.778167
468 Cntrl	11137.9	16.938	62.7932	1.40153
468 IKKi siRNA	6599.53	10.036	37.2068	0.674076
T47D Cntrl	5070.23	7.711	65.3649	1.34673
T47D IKKi	2686.58	4.086	34.6351	0.672995
453 Cntrl	2042.99	3.82	47.0692	1.00745		PHGDH
453 IKKi	2297.41	4.296	52.9308	0.993466
Cal120 Cntrl	701.627	1.312	50.2252	0.970333
Cal120 IKKi	695.335	1.3	49.7748	1.03183
SUM44 Cntrl	10206.8	19.085	56.96	0.999535
SUM44 IKKi	7712.41	14.421	43.04	1.00062
231 Cntrl	66.364	0.124	23.8286	0.492914
231 IKKi	212.142	0.397	76.1714	1.47454
MCF7 Cntrl	1747.23	3.267	62.6532	1.27272
MCF7 IKKi	1041.51	1.947	37.3468	0.735577
468 Cntrl	12704.3	23.754	58.2309	1.2997
468 IKKi siRNA	9112.82	17.039	41.7691	0.756731
T47D Cntrl	2551.82	4.771	51.6478	1.06411
T47D IKKi	2388.99	4.467	48.3522	0.939534
453 Cntrl	4229.41	6.441	51.0501	1.09266		PSPH
453 IKKi	4055.41	6.176	48.9499	0.918748
Cal120 Cntrl	661.87	1.008	65.8026	1.27128
Cal120 IKKi	343.971	0.524	34.1974	0.708912
SUM44 Cntrl	6151.65	9.368	53.9101	0.946015
SUM44 IKKi	5259.28	8.009	46.0899	1.07152
231 Cntrl	2917.46	4.443	34.6175	0.716092
231 IKKi	5510.23	8.391	65.3825	1.26569
MCF7 Cntrl	530.335	0.808	51.3764	1.04364
MCF7 IKKi	501.92	0.764	48.6236	0.957683
468 Cntrl	14338.7	21.836	55.1609	1.23118
468 IKKi siRNA	11655.6	17.75	44.8391	0.81235
T47D Cntrl	5475.11	8.338	57.5733	1.1862
T47D IKKi	4034.7	6.144	42.4267	0.824395

## Sheet: 3
Loading Control
	Peak Area	Percent	Cell Line Percent
453 Cntrl	25112.1	3.423	43.5524
453 IKKi	32547.5	4.437	56.4476
Cal120 Cntrl	58443.6	7.967	51.7646
Cal120 IKKi	54459.1	7.424	48.2354
SUM44 Cntrl	49820.8	6.791	51.4773
SUM44 IKKi	46961.3	6.402	48.5227
231 Cntrl	67638.3	9.22	50.4469
231 IKKi	66439.8	9.057	49.5531
MCF7 Cntrl	15141.5	2.064	39.2805
MCF7 IKKi	23405.6	3.191	60.7195
T47D Cntrl	49405.7	6.735	50.0771
T47D IKKi	49253.6	6.714	49.9229
468 Cntrl	53695.7	7.32	46.9953
468 IKKi	60562	8.256	53.0047
ZR-75-1 Cntrl	40203.9	5.48	49.821
ZR-75-1 IKKi	40492.8	5.52	50.179
453 Cntrl	6402.05	1.457	42.2203	0.969414		PSAT
453 IKKi	8761.4	1.993	57.7797	1.0236
Cal120 Cntrl	58992	13.423	59.0847	1.14141
Cal120 IKKi	40851	9.295	40.9153	0.848241
SUM44 Cntrl	29638.6	6.744	56.3134	1.09395
SUM44 IKKi	22992.9	5.232	43.6866	0.900333
231 Cntrl	46638.9	10.612	56.9952	1.12981
231 IKKi	35190.6	8.007	43.0048	0.867853
MCF7 Cntrl	969.326	0.221	38.1172	0.970384
MCF7 IKKi	1573.69	0.358	61.8828	1.01916
T47D Cntrl	23442.1	5.334	74.4477	1.48666
T47D IKKi	8045.93	1.831	25.5523	0.511836
468 Cntrl	57806.6	13.153	54.6869	1.16367
468 IKKi	47898	10.898	45.3131	0.854887
ZR-75-1 Cntrl	26705.1	6.076	53.0957	1.06573
ZR-75-1 IKKi	23591.1	5.368	46.9043	0.93474
453 Cntrl	7286	2.756	49.6519	1.14005		PSPH
453 IKKi	7388.18	2.795	50.3481	0.891944
Cal120 Cntrl	1635.86	0.619	60.9295	1.17705
Cal120 IKKi	1048.98	0.397	39.0705	0.809996
SUM44 Cntrl	24820.9	9.389	50.4923	0.980866
SUM44 IKKi	24336.8	9.206	49.5077	1.0203
231 Cntrl	6238.4	2.36	34.0665	0.675294
231 IKKi	12074	4.567	65.9335	1.33056
MCF7 Cntrl	1106.03	0.418	42.7396	1.08806
MCF7 IKKi	1481.81	0.561	57.2604	0.943032
T47D Cntrl	21943.2	8.3	51.6196	1.0308
T47D IKKi	20566.2	7.779	48.3804	0.969102
468 Cntrl	67304.5	25.459	52.2567	1.11196
468 IKKi	61491.5	23.26	47.7433	0.900737
ZR-75-1 Cntrl	3264.47	1.235	57.8507	1.16117
ZR-75-1 IKKi	2378.45	0.9	42.1493	0.839978

## Sheet: 4(i)
Loading Control
	Peak Area	Percent	Cell Line Percent
ZR-75-1 Cntrl	4777.13	1.742	33.5677
ZR-75-1 IKKi	9454.2	3.447	66.4323
T47D Cntrl	16558.2	6.037	53.8249
T47D IKKi	14204.9	5.179	46.1751
453 Cntrl	3169.43	1.155	47.107
453 IKKi	3558.72	1.297	52.893
468 Cntrl	24140.4	8.801	39.5268
468 IKKi	36933.2	13.465	60.4732
231 Cntrl	35679.7	13.008	48.1185
231 IKKi	38469.9	14.025	51.8815
MCF7 Cntrl	7918.26	2.887	48.6481
MCF7 IKKi	8358.33	3.047	51.3519
Cal120 Cntrl	12892.7	4.7	40.5968
Cal120 IKKi	18865.2	6.878	59.4032
HCC1143 Cntrl	11370.2	4.145	47.0357
HCC1143 IKKi	12803.4	4.668	52.9643
SUM44 Cntrl	6707.26	2.445	44.3068
SUM44 IKKi	8430.96	3.074	55.6932
ZR-75-1 Cntrl	3736.46	1.581	54.1874	1.61427		PSAT1
ZR-75-1 IKKi	3158.97	1.337	45.8126	0.689613
T47D Cntrl	13650.1	5.777	69.3891	1.28916
T47D IKKi	6021.72	2.549	30.6109	0.66293
453 Cntrl	2483.49	1.051	35.2323	0.747921
453 IKKi	4565.41	1.932	64.7677	1.2245
468 Cntrl	38305	16.212	52.5769	1.33016
468 IKKi	34550.3	14.623	47.4231	0.784201
231 Cntrl	12344.9	5.225	41.5238	0.862949
231 IKKi	17384.8	7.358	58.4762	1.12711
MCF7 Cntrl	3476.46	1.471	46.2596	0.950901
MCF7 IKKi	4038.65	1.709	53.7404	1.04651
Cal120 Cntrl	30080.2	12.731	53.4159	1.31577
Cal120 IKKi	26232.9	11.103	46.5841	0.784201
HCC1143 Cntrl	20755.9	8.785	62.4043	1.32674
HCC1143 IKKi	12504.5	5.292	37.5957	0.709831
SUM44 Cntrl	1973.51	0.835	66.0722	1.49124
SUM44 IKKi	1013.38	0.429	33.9278	0.60919
ZR-75-1 Cntrl	11800.1	3.231	50.9366	1.51743		PSAT (Long Exp)
ZR-75-1 IKKi	11366.2	3.112	49.0634	0.738547
T47D Cntrl	33470.8	9.165	58.6674	1.08997
T47D IKKi	23581	6.457	41.3326	0.895127
453 Cntrl	8599.63	2.355	46.1233	0.979118
453 IKKi	10045.2	2.751	53.8767	1.0186
468 Cntrl	55893	15.304	56.9014	1.43957
468 IKKi	42334.8	11.592	43.0986	0.712689
231 Cntrl	23195.9	6.351	45.639	0.94847
231 IKKi	27628.9	7.565	54.361	1.04779
MCF7 Cntrl	4242.26	1.162	39.5995	0.813999
MCF7 IKKi	6470.65	1.772	60.4005	1.17621
Cal120 Cntrl	33984	9.305	54.1376	1.33354
Cal120 IKKi	28789.4	7.883	45.8624	0.772053
HCC1143 Cntrl	24499.5	6.708	58.0788	1.23478
HCC1143 IKKi	17683.7	4.842	41.9212	0.791499
SUM44 Cntrl	1362.11	0.373	83.925	1.89418
SUM44 IKKi	260.899	0.071	16.075	0.288635
ZR-75-1 Cntrl	10288.6	3.672	41.6343	1.24031		PHGDH
ZR-75-1 IKKi	14423.2	5.148	58.3657	0.878573
T47D Cntrl	28200.2	10.065	56.4758	1.04925
T47D IKKi	21733.1	7.757	43.5242	0.94259
453 Cntrl	21494.1	7.672	48.3781	1.02698
453 IKKi	22935.3	8.186	51.6219	0.975968
468 Cntrl	40480.2	14.448	50.5476	1.27882
468 IKKi	39603.2	14.135	49.4524	0.817757
231 Cntrl	1694.38	0.605	54.8147	1.13916
231 IKKi	1396.73	0.499	45.1853	0.870932
MCF7 Cntrl	5970.48	2.131	50.605	1.04022
MCF7 IKKi	5827.72	2.08	49.395	0.961893
Cal120 Cntrl	9668.67	3.451	54.0077	1.33035
Cal120 IKKi	8233.72	2.939	45.9923	0.774239
HCC1143 Cntrl	2772.7	0.99	43.3453	0.921542
HCC1143 IKKi	3624.06	1.293	56.6547	1.06968
SUM44 Cntrl	22774.1	8.128	54.4393	1.22869
SUM44 IKKi	19059.8	6.803	45.5607	0.818066
ZR-75-1 Cntrl	2910.11	0.911	44.9247	1.33833		PSPH
ZR-75-1 IKKi	3567.65	1.117	55.0753	0.829044
T47D Cntrl	19213.6	6.018	50.3541	0.935518
T47D IKKi	18943.4	5.933	49.6459	1.07516
453 Cntrl	19229.4	6.023	49.4382	1.04949
453 IKKi	19666.4	6.16	50.5618	0.955925
468 Cntrl	46817.9	14.664	49.0491	1.24091
468 IKKi	48633.3	15.232	50.9509	0.842537
231 Cntrl	11647.8	3.648	35.4163	0.736022
231 IKKi	21240.4	6.653	64.5837	1.24483
MCF7 Cntrl	7642.18	2.394	49.3968	1.01539
MCF7 IKKi	7828.84	2.452	50.6032	0.985422
Cal120 Cntrl	9008.67	2.822	56.6244	1.3948
Cal120 IKKi	6900.84	2.161	43.3756	0.730189
HCC1143 Cntrl	23844	7.468	50.3501	1.07047
HCC1143 IKKi	23512.4	7.364	49.6499	0.937421
SUM44 Cntrl	16966.3	5.314	59.1783	1.33565
SUM44 IKKi	11703.5	3.666	40.8217	0.732974
ZR-75-1 Cntrl	4708.48	45.503		1.35556		PSPH (Long Exp)
ZR-75-1 IKKi	5639.18	54.497		0.820339

## Sheet: 4(ii)
Loading Control
	Peak Area	Percent	Cell Line Percent
ZR-75-1 Cntrl	4736.31	1.545	36.4011
ZR-75-1 IKKi	8275.13	2.699	63.5989
T47D Cntrl	16794.6	5.477	51.4882
T47D IKKi	15823.7	5.161	48.5118
453 Cntrl	4598.48	1.5	44.9997
453 IKKi	5620.43	1.833	55.0003
468 Cntrl	24129.5	7.87	43.6188
468 IKKi	31189.5	10.172	56.3812
231 Cntrl	34117.1	11.127	47.6224
231 IKKi	37523.7	12.238	52.3776
MCF7 Cntrl	6654.31	2.17	46.2504
MCF7 IKKi	7733.26	2.522	53.7496
Cal120 Cntrl	23404.3	7.633	49.5784
Cal120 IKKi	23802.4	7.763	50.4216
HCC1143 Cntrl	14116.4	4.604	42.365
HCC1143 IKKi	19204.5	6.263	57.635
SUM44 Cntrl	11758.4	3.835	40.7039
SUM44 IKKi	17129.2	5.587	59.2961
ZR-75-1 Cntrl	3776.3	1.729	64.0647	1.75997		PSAT
ZR-75-1 IKKi	2118.21	0.97	35.9353	0.56503
T47D Cntrl	11268.7	5.158	68.425	1.32894
T47D IKKi	5200.01	2.38	31.575	0.650874
453 Cntrl	915.435	0.419	32.9041	0.731206
453 IKKi	1866.7	0.854	67.0959	1.21992
468 Cntrl	38751.2	17.739	58.5459	1.34222
468 IKKi	27438.2	12.56	41.4541	0.735247
231 Cntrl	29834.3	13.657	44.9186	0.943224
231 IKKi	36584.3	16.747	55.0814	1.05162
MCF7 Cntrl	1107.63	0.507	50.6592	1.09533
MCF7 IKKi	1078.8	0.494	49.3408	0.917974
Cal120 Cntrl	22294.4	10.205	55.8337	1.12617
Cal120 IKKi	17635.6	8.073	44.1663	0.875941
HCC1143 Cntrl	11626.9	5.322	65.9897	1.55765
HCC1143 IKKi	5992.38	2.743	34.0103	0.590098
SUM44 Cntrl	447.899	0.205	46.3503	1.13872
SUM44 IKKi	518.435	0.237	53.6497	0.904776
ZR-75-1 Cntrl	3196.06	1.261	51.1196	1.40434		PHGDH
ZR-75-1 IKKi	3056.06	1.206	48.8804	0.768573
T47D Cntrl	12454.6	4.913	46.0126	0.893653
T47D IKKi	14613.2	5.765	53.9874	1.11287
453 Cntrl	16988.5	6.702	47.5901	1.05756
453 IKKi	18709.1	7.381	52.4099	0.952903
468 Cntrl	38409.5	15.152	49.6494	1.13826
468 IKKi	38951.9	15.366	50.3506	0.893039
231 Cntrl	2202.77	0.869	87.7176	1.84194
231 IKKi	308.435	0.122	12.2824	0.234496
MCF7 Cntrl	6869.72	2.71	54.3902	1.17599
MCF7 IKKi	5760.72	2.273	45.6098	0.848561
Cal120 Cntrl	10127.6	3.995	50.5781	1.02016
Cal120 IKKi	9896.08	3.904	49.4219	0.980173
HCC1143 Cntrl	5612.43	2.214	44.4695	1.04968
HCC1143 IKKi	7008.43	2.765	55.5305	0.963486
SUM44 Cntrl	28900.9	11.401	48.716	1.19684
SUM44 IKKi	30424.4	12.002	51.284	0.864881
ZR-75-1 Cntrl	64.607	0.045	78.8169	2.16523		PSPH
ZR-75-1 IKKi	17.364	0.012	21.1831	0.333073
T47D Cntrl	4661.31	3.212	49.0577	0.952794
T47D IKKi	4840.38	3.335	50.9423	1.0501
453 Cntrl	3590.18	2.474	44.8456	0.996574
453 IKKi	4415.48	3.042	55.1544	1.0028
468 Cntrl	40405.6	27.838	52.2926	1.19885
468 IKKi	36862.7	25.397	47.7074	0.846158
231 Cntrl	3722.53	2.565	45.2285	0.949732
231 IKKi	4507.96	3.106	54.7715	1.0457
MCF7 Cntrl	238.071	0.164	72.8922	1.57603
MCF7 IKKi	88.536	0.061	27.1078	0.504335
Cal120 Cntrl	454.556	0.313	34.0881	0.687559
Cal120 IKKi	878.92	0.606	65.9119	1.30722
HCC1143 Cntrl	12964.3	8.932	44.1051	1.04108
HCC1143 IKKi	16429.7	11.32	55.8949	0.969807
SUM44 Cntrl	5941.96	4.094	54.0092	1.32688
SUM44 IKKi	5059.79	3.486	45.9908	0.775612
ZR-75-1 Cntrl	206.778	0.072	10.0674	0.276568		PSPH (Long Exposure)
ZR-75-1 IKKi	1847.16	0.645	89.9326	1.41406
T47D Cntrl	14463.7	5.054	35.7471	0.694277
T47D IKKi	25997.4	9.085	64.2529	1.32448
453 Cntrl	18141.2	6.339	48.6393	1.08088
453 IKKi	19156.2	6.694	51.3607	0.933826
468 Cntrl	48683.3	17.012	54.5343	1.25025
468 IKKi	40587.7	14.183	45.4657	0.806399
231 Cntrl	16303.8	5.697	43.9671	0.923244
231 IKKi	20778	7.261	56.0329	1.06979
MCF7 Cntrl	6395.84	2.235	61.3768	1.32705
MCF7 IKKi	4024.77	1.406	38.6232	0.718576
Cal120 Cntrl	5466.13	1.91	52.4044	1.057
Cal120 IKKi	4964.55	1.735	47.5956	0.943953
HCC1143 Cntrl	19471.8	6.804	49.619	1.17123
HCC1143 IKKi	19770.8	6.909	50.381	0.874139
SUM44 Cntrl	12269.4	4.288	61.6427	1.51442
SUM44 IKKi	7634.67	2.668	38.3573	0.646877

## Sheet: 4 (Average)
1.61427	1.75997		1.68712		PSAT1
0.689613	0.56503		0.627321
1.28916	1.32894		1.30905
0.66293	0.650874		0.656902
0.747921	0.731206		0.739563
1.2245	1.21992		1.22221
1.33016	1.34222		1.33619
0.784201	0.735247		0.759724
0.862949	0.943224		0.903086
1.12711	1.05162		1.08937
0.950901	1.09533		1.02311
1.04651	0.917974		0.982244
1.31577	1.12617		1.22097
0.784201	0.875941		0.830071
1.32674	1.55765		1.4422
0.709831	0.590098		0.649965
1.49124	1.13872		1.31498
0.60919	0.904776		0.756983
1.51743			1.51743		PSAT (Long Exp)
0.738547			0.738547
1.08997			1.08997
0.895127			0.895127
0.979118			0.979118
1.0186			1.0186
1.43957			1.43957
0.712689			0.712689
0.94847			0.94847
1.04779			1.04779
0.813999			0.813999
1.17621			1.17621
1.33354			1.33354
0.772053			0.772053
1.23478			1.23478
0.791499			0.791499
1.89418			1.89418
0.288635			0.288635
1.24031	1.40434		1.32233		PHGDH
0.878573	0.768573		0.823573
1.04925	0.893653		0.971452
0.94259	1.11287		1.02773
1.02698	1.05756		1.04227
0.975968	0.952903		0.964435
1.27882	1.13826		1.20854
0.817757	0.893039		0.855398
1.13916	1.84194		1.49055
0.870932	0.234496		0.552714
1.04022	1.17599		1.10811
0.961893	0.848561		0.905227
1.33035	1.02016		1.17525
0.774239	0.980173		0.877206
0.921542	1.04968		0.985609
1.06968	0.963486		1.01658
1.22869	1.19684		1.21276
0.818066	0.864881		0.841473
1.33833	2.16523		1.75178		PSPH
0.829044	0.333073		0.581059
0.935518	0.952794		0.944156
1.07516	1.0501		1.06263
1.04949	0.996574		1.02303
0.955925	1.0028		0.979364
1.24091	1.19885		1.21988
0.842537	0.846158		0.844348
0.736022	0.949732		0.842877
1.24483	1.0457		1.14527
1.01539	1.57603		1.29571
0.985422	0.504335		0.744879
1.3948	0.687559		1.04118
0.730189	1.30722		1.0187
1.07047	1.04108		1.05577
0.937421	0.969807		0.953614
1.33565	1.32688		1.33127
0.732974	0.775612		0.754293
1.35556			1.35556		PSPH (Long Exp)
0.820339			0.820339
	0.694277
	1.32448
	1.08088
	0.933826
	1.25025
	0.806399
	0.923244
	1.06979
1.01539	1.32705		1.17122
0.985422	0.718576		0.851999
1.3948	1.057		1.2259
0.730189	0.943953		0.837071
	1.17123
	0.874139
	1.51442
	0.646877

## Sheet: 5
Loading Control
	Peak Area	Percent	Cell Line Percent
ZR-75-1 Cntrl	23870.2	10.792	43.4167
ZR-75-1 IKKε	31109.2	14.065	56.5833
ZR-75-1 ATF4	23492.4	10.621
ZR-75-1 P65	22172.8	10.025
ZR-75-1 IRF3	120536	54.497
ZR-75-1 Cntrl	2814.08	20.109	62.3251	1.86332	1.43551		PSAT1
ZR-75-1 IKKε	1701.08	12.156	37.6749	0.864273	0.66583
ZR-75-1 ATF4	2983.43	21.319		2.00725
ZR-75-1 P65	2741.64	19.591		1.95421
ZR-75-1 IRF3	3753.88	26.825		0.492229
ZR-75-1 Cntrl	30130.9	21.274	48.0653	1.97128	1.10707		PHGDH
ZR-75-1 IKKε	32556.5	22.987	51.9347	1.63434	0.917844
ZR-75-1 ATF4	26893.8	18.989		1.78787
ZR-75-1 P65	30703	21.678		2.16239
ZR-75-1 IRF3	21347.6	15.073		0.276584

## Sheet: 6
Loading Control
	Peak Area	Percent	Cell Line Percent
468 Cntrl siRNA	12532.5	9.399	31.1645
468 IKKε siRNA	27681.6	20.76	68.8355
468 ATF4 siRNA	28909.1	21.681
468 P65 siRNA	34703.2	26.026
468 IRF3 siRNA	29512.2	22.133
468 Cntrl siRNA	31685.5	38.209	68.4042	4.06522	2.19494		PHGDH
468 IKKε siRNA	14635.5	17.649	31.5958	0.850145	0.459004
468 ATF4 siRNA	7835.57	9.449		0.435819
468 P65 siRNA	15306.5	18.458		0.709214
468 IRF3 siRNA	13463.7	16.236		0.733565
468 Cntrl siRNA	27917.1	22.323	60.3948	2.37504	1.93793		PSAT1
468 IKKε siRNA	18307.3	14.638	39.6052	0.705106	0.575361
468 ATF4 siRNA	13214	10.566		0.487339
468 P65 siRNA	33124	26.486		1.01767
468 IRF3 siRNA	32500.2	25.987		1.17413
468 Cntrl siRNA	37989.8	25.365	52.7394	2.69869	1.69229		PSPH
468 IKKε siRNA	34043.2	22.73	47.2606	1.09489	0.686574
468 ATF4 siRNA	22443	14.984		0.691112
468 P65 siRNA	27281	18.215		0.699877
468 IRF3 siRNA	28018.2	18.707		0.845209

## Sheet: 7
Loading Control
	Peak Area	Percent	Cell Line Percent
ZR-75-1 Cntrl	2876.63	2.724	41.8353
ZR-75-1 IKKi	3999.46	3.787	58.1647
231 Cntrl	5217.87	4.941	40.7727
231 IKKi	7579.58	7.177	59.2273
T47D Cntrl	4140.75	3.921	42.5626
T47D IKKε	5587.87	5.291	57.4374
468 Cntrl	6884.58	6.519	51.5847
468 IKKi	6461.58	6.119	48.4153
MCF7 Cntrl	3644.8	3.451	39.7212
MCF7 IKKi	5531.16	5.238	60.2788
453 Cntrl	3227.75	3.057	44.8231
453 IKKε	3973.34	3.763	55.1769
Cal120 IKKi	8065.58	7.638	49.2421
Cal120 Cntrl	8313.87	7.873	50.7579
HCC1143 Cntrl	5207.34	4.931	41.5043
HCC1143 IKKi	7339.16	6.95	58.4957
SUM44 Cntrl	9107.16	8.624	51.8891
SUM44 IKKi	8444.04	7.996	48.1109
ZR-75-1 Cntrl	834.627	1.328	58.4158	1.39633		PSAT1
ZR-75-1 IKKi	594.142	0.945	41.5842	0.714938
231 Cntrl	5197.11	8.269	54.2561	1.33069
231 IKKi	4381.75	6.972	45.7439	0.772346
T47D Cntrl	6924.99	11.019	70.3795	1.65355
T47D IKKε	2914.51	4.637	29.6205	0.5157
468 Cntrl	10722.8	17.062	62.2433	1.20662
468 IKKi	6504.46	10.35	37.7567	0.779852
MCF7 Cntrl	307.849	0.49	90.0807
MCF7 IKKi	33.899	0.054	9.9193
453 Cntrl	25.364	0.04	9.88827
453 IKKε	231.142	0.368	90.1117
Cal120 IKKi	5543.04	8.82	42.7886	0.868943
Cal120 Cntrl	7411.46	11.793	57.2114	1.12714
HCC1143 Cntrl	5252.04	8.357	49.6295	1.19577
HCC1143 IKKi	5330.46	8.482	50.3705	0.861097
SUM44 Cntrl	186.728	0.297	29.2815
SUM44 IKKi	450.971	0.718	70.7185
ZR-75-1 Cntrl	1944.75	2.958	55.5993	1.32901		PHGDH
ZR-75-1 IKKi	1553.04	2.362	44.4007	0.76336
231 Cntrl	42.364	0.064	27.7162
231 IKKi	110.485	0.168	72.2838
T47D Cntrl	4483.99	6.821	51.403	1.20771
T47D IKKε	4239.21	6.449	48.597	0.846085
468 Cntrl	10742	16.34	54.6317	1.05907
468 IKKi	8920.58	13.57	45.3683	0.937066
MCF7 Cntrl	2236.39	3.402	60.2532	1.5169
MCF7 IKKi	1475.26	2.244	39.7468	0.659383
453 Cntrl	4791.46	7.289	48.4655	1.08126
453 IKKε	5094.87	7.75	51.5345	0.933987
Cal120 IKKi	2030.8	3.089	43.9868	0.893276
Cal120 Cntrl	2586.04	3.934	56.0132	1.10354
HCC1143 Cntrl	289.021	0.44	43.5934	1.05034
HCC1143 IKKi	373.971	0.569	56.4066	0.964285
SUM44 Cntrl	7247.7	11.025	48.8902	0.942205
SUM44 IKKi	7576.75	11.526	51.1098	1.06233
ZR-75-1 Cntrl	143.607	0.27	53.0308	1.26761		PSPH
ZR-75-1 IKKi	127.192	0.239	46.9692	0.807519
231 Cntrl	484.506	0.912	46.65	1.14415
231 IKKi	554.092	1.043	53.35	0.900768
T47D Cntrl	3061.28	5.761	46.13	1.08382
T47D IKKε	3574.92	6.728	53.87	0.937889
468 Cntrl	11896.7	22.388	54.3541	1.05369
468 IKKi	9990.7	18.802	45.6459	0.9428
MCF7 Cntrl	582.506	1.096	67.734	1.70524
MCF7 IKKi	277.485	0.522	32.266	0.53528
453 Cntrl	3407.75	6.413	46.7325	1.0426
453 IKKε	3884.28	7.31	53.2675	0.965395
Cal120 IKKi	668.799	1.259	51.918	1.05434
Cal120 Cntrl	619.385	1.166	48.082	0.947281
HCC1143 Cntrl	3664.92	6.897	62.4051
HCC1143 IKKi	2207.87	4.155	37.5949
SUM44 Cntrl	2427.46	4.568	30.375
SUM44 IKKi	5564.16	10.471	69.625

## Sheet: 8
Loading Control
	Peak Area	Percent	Cell Line Percent
SUM44 Cntrl siRNA	16812.5	14.587	46.2837
SUM44 IKKε siRNA	19512.4	16.929	53.7163
SUM44 ATF4 siRNA	26126.9	22.668
SUM44 P65 siRNA	24146.2	20.95
SUM44 IRF3 siRNA	28660.5	24.866
SUM44 Cntrl siRNA	29601.9	20.695	46.5856	1.41873	1.00652		PHGDH
SUM44 IKKε siRNA	33941.2	23.729	53.4144	1.40168	0.994381
SUM44 ATF4 siRNA	21835.2	15.265		0.673416
SUM44 P65 siRNA	26925.2	18.824		0.89852
SUM44 IRF3 siRNA	30734.3	21.487		0.864112
SUM44 Cntrl siRNA	20302.7	16.711	47.93	1.14561	1.03557		PSPH
SUM44 IKKε siRNA	22056.4	18.154	52.07	1.07236	0.969353
SUM44 ATF4 siRNA	16307.8	13.423		0.592156
SUM44 P65 siRNA	26620.5	21.911		1.04587
SUM44 IRF3 siRNA	36205.4	29.8		1.19842

[truncated: 3 more sheets: 9, 10, 11]
