# Supplementary material for: The breast cancer oncogene IKKε coordinates mitochondrial function and serine metabolism
Source: EMBO Rep. 2020 Aug 11;21(9):e48260. doi: 10.15252/embr.201948260 (PMC7116048; doi:10.15252/embr.201948260)
Supplement: Supplementary file 10 — Source Data for Figure 5 [file EMBR-21-e48260-s008.zip › Figure 5/Figure 5 Panel A.xlsx]

## Sheet: ZR-75-1
PHGDH											Fold Change
	b-Actin Ct1	b-Actin Ct2	b-Actin Ct3	PHGDH Ct1	PHGDH Ct2	PHGDH Ct3	Mean b-Actin Ct	Mean PHGDH Ct	DCt	DDCt	2^(-DDCt)
siCntrl	18.9695	19.2052		26.3589	26.5484	26.9798	19.0874	26.629	7.54165	0	1
siIKKε	20.263	20.8782	21.5916	29.3427	28.9128	28.4798	20.9109	28.9118	8.00085	0.459195	0.727392
PSAT1											Fold Change
	b-Actin Ct1	b-Actin Ct2	b-Actin Ct3	PSAT-1 Ct1	PSAT-1 Ct2	PSAT-1 Ct3	Mean b-Actin Ct	Mean PSAT-1 Ct	DCt	DDCt	2^(-DDCt)
siCntrl	18.9695	19.2052			26.4638	26.3858	19.0874	26.4248	7.33748	0	1
siIKKε	20.263	20.8782	21.5916	30.3081	30.6011	30.9235	20.9109	30.6109	9.69997	2.36249	0.194456
PSPH											Fold Change
	b-Actin Ct1	b-Actin Ct2	b-Actin Ct3	PSPH Ct1	PSPH Ct2	PSPH Ct3	Mean b-Actin Ct	Mean PSPH Ct	DCt	DDCt	2^(-DDCt)
siCntrl	18.9695	19.2052			26.7815	26.801	19.0874	26.7913	7.70393	0	1
siIKKε	20.263	20.8782	21.5916	27.6163		27.6115	20.9109	27.6139	6.70299	-1.00094	2.00131
PHGDH											Fold Change
	b-Actin Ct1	b-Actin Ct2	b-Actin Ct3	PHGDH Ct1	PHGDH Ct2	PHGDH Ct3	Mean b-Actin Ct	Mean PHGDH Ct	DCt	DDCt	2^(-DDCt)
siCntrl		18.9812	18.9922	27.0977	26.961	27.0958	18.9867	27.0515	8.06478	0	1
siIKKε	19.3719	19.2927	19.3439	27.9856	27.7989	27.9579	19.3362	27.9142	8.578	0.513225	0.700654
PSAT1											Fold Change
	b-Actin Ct1	b-Actin Ct2	b-Actin Ct3	PSAT-1 Ct1	PSAT-1 Ct2	PSAT-1 Ct3	Mean b-Actin Ct	Mean PSAT-1 Ct	DCt	DDCt	2^(-DDCt)
siCntrl		18.9812	18.9922	28.0231	28.1344	28.0284	18.9867	28.062	9.07523	0	1
siIKKε	19.3719	19.2927	19.3439	29.9031	29.7837	29.8879	19.3362	29.8582	10.5221	1.44686	0.366819
PSPH											Fold Change
	b-Actin Ct1	b-Actin Ct2	b-Actin Ct3	PSPH Ct1	PSPH Ct2	PSPH Ct3	Mean b-Actin Ct	Mean PSPH Ct	DCt	DDCt	2^(-DDCt)
siCntrl		18.9812	18.9922	27.8184	27.9391	27.8345	18.9867	27.864	8.87727	0	1
siIKKε	19.3719	19.2927	19.3439	27.4952	27.5772	27.5669	19.3362	27.5464	8.21026	-0.667008	1.58778
PSAT1											Fold Change
	b-Actin Ct1	b-Actin Ct2	b-Actin Ct3	PSAT-1 Ct1	PSAT-1 Ct2	PSAT-1 Ct3	Mean b-Actin Ct	Mean PHGDH Ct	DCt	DDCt	2^(-DDCt)
siCntrl	19.5088	19.4911	19.5637	29.3215	29.1785	29.246	19.5212	29.2487	9.72751	0	1
siIKKε	19.6884	19.7562	19.6755	29.887	29.8013	29.8782	19.7067	29.8555	10.1488	0.421293	0.746755
PHGDH											Fold Change
	b-Actin Ct1	b-Actin Ct2	b-Actin Ct3	PHGDH Ct1	PHGDH Ct2	PHGDH Ct3	Mean b-Actin Ct	Mean PHGDH Ct	DCt	DDCt	2^(-DDCt)
siCntrl	17.8218	17.5015	17.765	27.8801	27.9451	27.9888	17.6961	27.938	10.2419	0	1
siIKKε	17.5507	17.8393	17.6863	28.9275	28.9022	28.9336	17.6921	28.9211	11.229	0.987033	0.504514
PSAT1											Fold Change
	b-Actin Ct1	b-Actin Ct2	b-Actin Ct3	PSAT-1 Ct1	PSAT-1 Ct2	PSAT-1 Ct3	Mean b-Actin Ct	Mean PSAT-1 Ct	DCt	DDCt	2^(-DDCt)
siCntrl	17.8218	17.5015	17.765	26.2116	26.264	26.1783	17.6961	26.218	8.52189	0	1
siIKKε	17.5507	17.8393	17.6863	29.4569	29.4489	29.4426	17.6921	29.4495	11.7574	3.23548	0.106175
PSPH											Fold Change
	b-Actin Ct1	b-Actin Ct2	b-Actin Ct3	PSPH Ct1	PSPH Ct2	PSPH Ct3	Mean b-Actin Ct	Mean PSPH Ct	DCt	DDCt	2^(-DDCt)
siCntrl	17.8218	17.5015	17.765	26.7888	26.8613	26.7675	17.6961	26.8059	9.10982	0	1
siIKKε	17.5507	17.8393	17.6863	27.1365	27.1499	27.0562	17.6921	27.1142	9.42209	0.312271	0.805373
PHGDH											Fold Change
	b-Actin Ct1	b-Actin Ct2	b-Actin Ct3	PHGDH Ct1	PHGDH Ct2	PHGDH Ct3	Mean b-Actin Ct	Mean PHGDH Ct	DCt	DDCt	2^(-DDCt)
siCntrl	21.3078	21.1039	21.179	27.3195	27.4198	27.3239	21.1969	27.3544	6.15748	0	1
siIKKε	21.4145		21.2454	27.1514	27.431	27.3144	21.3299	27.299	5.96901	-0.188468	1.13955
PSAT1											Fold Change
	b-Actin Ct1	b-Actin Ct2	b-Actin Ct3	PSAT-1 Ct1	PSAT-1 Ct2	PSAT-1 Ct3	Mean b-Actin Ct	Mean PSAT-1 Ct	DCt	DDCt	2^(-DDCt)
siCntrl	21.3078	21.1039	21.179	29.6331	29.6105	29.7021	21.1969	29.6486	8.45164	0	1
siIKKε	21.4145		21.2454	30.573	31.0096	30.8954	21.3299	30.826	9.49606	1.04442	0.484841
PSPH											Fold Change
	b-Actin Ct1	b-Actin Ct2	b-Actin Ct3	PSPH Ct1	PSPH Ct2	PSPH Ct3	Mean b-Actin Ct	Mean PSPH Ct	DCt	DDCt	2^(-DDCt)
siCntrl	21.3078	21.1039	21.179	27.4135	27.3736	27.4859	21.1969	27.4243	6.22738	0	1
siIKKε	21.4145		21.2454	27.4473	27.5597	27.5618	21.3299	27.5229	6.19297	-0.0344092	1.02414
PSAT1											Fold Change
	b-Actin Ct1	b-Actin Ct2	b-Actin Ct3	PSAT-1 Ct1	PSAT-1 Ct2	PSAT-1 Ct3	Mean b-Actin Ct	Mean PHGDH Ct	DCt	DDCt	2^(-DDCt)
siCntrl	19.986	20.067	20.0968		30.5845	30.5672	20.0499	30.5758	10.5259	0	1
siIKKε	20.2143	20.1842	20.2078	31.1771	31.2152		20.2021	31.1962	10.9941	0.468184	0.722874
PSAT1											Fold Change
	b-Actin Ct1	b-Actin Ct2	b-Actin Ct3	PSAT-1 Ct1	PSAT-1 Ct2	PSAT-1 Ct3	Mean b-Actin Ct	Mean PSAT-1 Ct	DCt	DDCt	2^(-DDCt)
siCntrl	19.4681	19.532	19.4831	29.9036		29.9397	19.4944	29.9217	10.4273	0	1
siIKKε	19.7059	19.762	19.731	30.5772	30.5751		19.733	30.5761	10.8432	0.415887	0.749558
PSAT1											Fold Change
	b-Actin Ct1	b-Actin Ct2	b-Actin Ct3	PSAT-1 Ct1	PSAT-1 Ct2	PSAT-1 Ct3	Mean b-Actin Ct	Mean PSPH Ct	DCt	DDCt	2^(-DDCt)
siCntrl		19.3528	19.3347	29.6759	29.6609		19.3437	29.6684	10.3247	0	1
siIKKε	19.6828	19.641			30.925	30.9659	19.6619	30.9454	11.2835	0.958879	0.514457

## Sheet: T47D
PHGDH											Fold Change
	b-Actin Ct1	b-Actin Ct2	b-Actin Ct3	PHGDH Ct1	PHGDH Ct2	PHGDH Ct3	Mean b-Actin Ct	Mean PHGDH Ct	DCt	DDCt	2^(-DDCt)
siCntrl	19.3007	19.3182		26.0489		26.0156	19.3094	26.0323	6.72284	0	1
siIKKε		19.917	19.9762	26.1226	26.3441	26.3937	19.9466	26.2868	6.34017	-0.382673	1.30375
PSAT1											Fold Change
	b-Actin Ct1	b-Actin Ct2	b-Actin Ct3	PSAT-1 Ct1	PSAT-1 Ct2	PSAT-1 Ct3	Mean b-Actin Ct	Mean PSAT-1 Ct	DCt	DDCt	2^(-DDCt)
siCntrl	19.3007	19.3182			25.8602	25.9634	19.3094	25.9118	6.60236	0	1
siIKKε		19.917	19.9762	27.6445	27.9213	27.7253	19.9466	27.7637	7.81709	1.21472	0.430856
PSPH											Fold Change
	b-Actin Ct1	b-Actin Ct2	b-Actin Ct3	PSPH Ct1	PSPH Ct2	PSPH Ct3	Mean b-Actin Ct	Mean PSPH Ct	DCt	DDCt	2^(-DDCt)
siCntrl	19.3007	19.3182		24.4617	24.6701	24.9456	19.3094	24.6925	5.38307	0	1
siIKKε		19.917	19.9762	24.9675	25.1518	25.3575	19.9466	25.1589	5.21232	-0.170745	1.12564
PSAT1											Fold Change
	b-Actin Ct1	b-Actin Ct2	b-Actin Ct3	PSAT-1 Ct1	PSAT-1 Ct2	PSAT-1 Ct3	Mean b-Actin Ct	Mean PHGDH Ct	DCt	DDCt	2^(-DDCt)
siCntrl	20.8612		20.8269	28.2362	28.392	28.3371	20.8441	28.3218	7.47771	0	1
siIKKε	20.4979		20.5191		28.7162	29.1601	20.5085	28.9381	8.42961	0.951902	0.51695
PHGDH											Fold Change
	b-Actin Ct1	b-Actin Ct2	b-Actin Ct3	PHGDH Ct1	PHGDH Ct2	PHGDH Ct3	Mean b-Actin Ct	Mean PHGDH Ct	DCt	DDCt	2^(-DDCt)
siCntrl	19.9961	20.018			28.4752	28.3019	20.007	28.3885	8.3815	0	1
siIKKε	20.1772	20.2712	20.3921		27.6455	27.6739	20.2802	27.6597	7.37957	-1.00193	2.00267
PSAT1											Fold Change
	b-Actin Ct1	b-Actin Ct2	b-Actin Ct3	PSAT-1 Ct1	PSAT-1 Ct2	PSAT-1 Ct3	Mean b-Actin Ct	Mean PSAT-1 Ct	DCt	DDCt	2^(-DDCt)
siCntrl	19.9961	20.018			23.9304	23.7859	20.007	23.8581	3.85108	0	1
siIKKε	20.1772	20.2712	20.3921	24.4729	24.6815	24.536	20.2802	24.5635	4.28333	0.43224	0.74111
PSPH											Fold Change
	b-Actin Ct1	b-Actin Ct2	b-Actin Ct3	PSPH Ct1	PSPH Ct2	PSPH Ct3	Mean b-Actin Ct	Mean PSPH Ct	DCt	DDCt	2^(-DDCt)
siCntrl	19.9961	20.018		25.3425	25.31	25.3719	20.007	25.3414	5.33441	0	1
siIKKε	20.1772	20.2712	20.3921		25.6729	25.7831	20.2802	25.728	5.44787	0.113458	0.92437
PHGDH											Fold Change
	b-Actin Ct1	b-Actin Ct2	b-Actin Ct3	PHGDH Ct1	PHGDH Ct2	PHGDH Ct3	Mean b-Actin Ct	Mean PHGDH Ct	DCt	DDCt	2^(-DDCt)
siCntrl	18.2977	18.2366	18.3394	27.6273	27.7207	27.7209	18.2912	27.6896	9.39841	0	1
siIKKε	19.1416		19.3201	28.7812	28.8681	28.8473	19.2308	28.8322	9.60139	0.202975	0.868757
PSAT1											Fold Change
	b-Actin Ct1	b-Actin Ct2	b-Actin Ct3	PSAT-1 Ct1	PSAT-1 Ct2	PSAT-1 Ct3	Mean b-Actin Ct	Mean PSAT-1 Ct	DCt	DDCt	2^(-DDCt)
siCntrl	18.2977	18.2366	18.3394	26.4396	26.695	26.4886	18.2912	26.5411	8.24986	0	1
siIKKε	19.1416		19.3201	30.1651	30.1772	30.2412	19.2308	30.1945	10.9637	2.71383	0.152425
PSPH											Fold Change
	b-Actin Ct1	b-Actin Ct2	b-Actin Ct3	PSPH Ct1	PSPH Ct2	PSPH Ct3	Mean b-Actin Ct	Mean PSPH Ct	DCt	DDCt	2^(-DDCt)
siCntrl	18.2977	18.2366	18.3394	25.854	25.9141	25.8477	18.2912	25.8719	7.5807	0	1
siIKKε	19.1416		19.3201	25.9697	25.9463	25.9803	19.2308	25.9654	6.73463	-0.846077	1.79761
PHGDH											Fold Change
	b-Actin Ct1	b-Actin Ct2	b-Actin Ct3	PHGDH Ct1	PHGDH Ct2	PHGDH Ct3	Mean b-Actin Ct	Mean PHGDH Ct	DCt	DDCt	2^(-DDCt)
siCntrl	18.0194	17.8243	18.003	26.98	27.0462	26.895	17.9489	26.9737	9.02482	0	1
siIKKε	18.6804		18.5533	27.7295	27.7968	27.7614	18.6168	27.7626	9.14574	0.120922	0.9196
PSAT1											Fold Change
	b-Actin Ct1	b-Actin Ct2	b-Actin Ct3	PSAT-1 Ct1	PSAT-1 Ct2	PSAT-1 Ct3	Mean b-Actin Ct	Mean PSAT-1 Ct	DCt	DDCt	2^(-DDCt)
siCntrl	18.0194	17.8243	18.003	26.5045	26.5988	26.5456	17.9489	26.5497	8.60076	0	1
siIKKε	18.6804		18.5533	28.6319	28.545	28.5447	18.6168	28.5739	9.95703	1.35627	0.390591
PSPH											Fold Change
	b-Actin Ct1	b-Actin Ct2	b-Actin Ct3	PSPH Ct1	PSPH Ct2	PSPH Ct3	Mean b-Actin Ct	Mean PSPH Ct	DCt	DDCt	2^(-DDCt)
siCntrl	18.0194	17.8243	18.003	25.0498	25.0857	25.1125	17.9489	25.0827	7.13379	0	1
siIKKε	18.6804		18.5533	25.8164	25.7851	25.7835	18.6168	25.795	7.17815	0.0443603	0.96972

## Sheet: MDA-MB-453
PHGDH											Fold Change
	b-Actin Ct1	b-Actin Ct2	b-Actin Ct3	PHGDH Ct1	PHGDH Ct2	PHGDH Ct3	Mean b-Actin Ct	Mean PHGDH Ct	DCt	DDCt	2^(-DDCt)
siCntrl	20.0961	20.1043			26.6198	26.6265	20.1002	26.6232	6.52299	0	1
siIKKε	20.2909	20.3519	20.3078	26.8712	26.9233	26.9442	20.3168	26.9129	6.59606	0.0730639	0.950617
PSAT1											Fold Change
	b-Actin Ct1	b-Actin Ct2	b-Actin Ct3	PSAT-1 Ct1	PSAT-1 Ct2	PSAT-1 Ct3	Mean b-Actin Ct	Mean PSAT-1 Ct	DCt	DDCt	2^(-DDCt)
siCntrl	20.0961	20.1043		31.7124	31.6783		20.1002	31.6953	11.5952	0	1
siIKKε	20.2909	20.3519	20.3078	31.8006	31.7899	31.6469	20.3168	31.7458	11.429	-0.166203	1.1221
PSPH											Fold Change
	b-Actin Ct1	b-Actin Ct2	b-Actin Ct3	PSPH Ct1	PSPH Ct2	PSPH Ct3	Mean b-Actin Ct	Mean PSPH Ct	DCt	DDCt	2^(-DDCt)
siCntrl	20.0961	20.1043		25.6062	25.3023	25.4207	20.1002	25.4431	5.34294	0	1
siIKKε	20.2909	20.3519	20.3078		25.7032	25.789	20.3168	25.7461	5.42928	0.0863422	0.941908
PHGDH											Fold Change
	b-Actin Ct1	b-Actin Ct2	b-Actin Ct3	PHGDH Ct1	PHGDH Ct2	PHGDH Ct3	Mean b-Actin Ct	Mean PHGDH Ct	DCt	DDCt	2^(-DDCt)
siCntrl	20.0116	19.9458	20.1226	25.9258	26.1275	25.9699	20.0267	26.0077	5.98107	0	1
siIKKε	19.7178	19.7649	20.0528	25.9596	25.6986	26.2668	19.8452	25.975	6.12986	0.148781	0.902012
PSAT1											Fold Change
	b-Actin Ct1	b-Actin Ct2	b-Actin Ct3	PSAT-1 Ct1	PSAT-1 Ct2	PSAT-1 Ct3	Mean b-Actin Ct	Mean PSAT-1 Ct	DCt	DDCt	2^(-DDCt)
siCntrl	20.0116	19.9458	20.1226	31.3212	31.8235	31.7532	20.0267	31.6326	11.6059	0	1
siIKKε	19.7178	19.7649	20.0528	31.4703	31.6563	31.9708	19.8452	31.6991	11.854	0.248028	0.842046
PSPH											Fold Change
	b-Actin Ct1	b-Actin Ct2	b-Actin Ct3	PSPH Ct1	PSPH Ct2	PSPH Ct3	Mean b-Actin Ct	Mean PSPH Ct	DCt	DDCt	2^(-DDCt)
siCntrl	20.0116	19.9458	20.1226	24.8945	24.9502	25.1711	20.0267	25.0053	4.97862	0	1
siIKKε	19.7178	19.7649	20.0528	24.8375	24.9538	24.9767	19.8452	24.9227	5.07752	0.0989081	0.933739
PHGDH											Fold Change
	b-Actin Ct1	b-Actin Ct2	b-Actin Ct3	PHGDH Ct1	PHGDH Ct2	PHGDH Ct3	Mean b-Actin Ct	Mean PHGDH Ct	DCt	DDCt	2^(-DDCt)
siCntrl	18.3074	18.259	18.0379	26.3831	26.5027	26.4962	18.2014	26.4607	8.25924	0	1
siIKKε	18.4825	18.5637	18.5027	26.5777	26.6336	26.6685	18.5163	26.6266	8.1103	-0.14894	1.10875
PSAT1											Fold Change
	b-Actin Ct1	b-Actin Ct2	b-Actin Ct3	PSAT-1 Ct1	PSAT-1 Ct2	PSAT-1 Ct3	Mean b-Actin Ct	Mean PSAT-1 Ct	DCt	DDCt	2^(-DDCt)
siCntrl	18.3074	18.259	18.0379	32.3641	32.6802		18.2014	32.5222	14.3207	0	1
siIKKε	18.4825	18.5637	18.5027	32.6365	32.5979		18.5163	32.6172	14.1009	-0.219794	1.16457
PSPH											Fold Change
	b-Actin Ct1	b-Actin Ct2	b-Actin Ct3	PSPH Ct1	PSPH Ct2	PSPH Ct3	Mean b-Actin Ct	Mean PSPH Ct	DCt	DDCt	2^(-DDCt)
siCntrl	18.3074	18.259	18.0379	24.8544	24.8878	25.019	18.2014	24.9204	6.71895	0	1
siIKKε	18.4825	18.5637	18.5027	24.9919	25.0899	25.1764	18.5163	25.0861	6.56979	-0.149162	1.10893

## Sheet: MDA-MB-468
PHGDH											Fold Change
	b-Actin Ct1	b-Actin Ct2	b-Actin Ct3	PHGDH Ct1	PHGDH Ct2	PHGDH Ct3	Mean b-Actin Ct	Mean PHGDH Ct	DCt	DDCt	2^(-DDCt)
siCntrl	19.2871	19.4545	19.6745	24.2517	24.3754		19.4721	24.3135	4.84146	0	1
siIKKε	18.7482	18.6836		23.9654	23.7977	24.1953	18.7159	23.9862	5.27024	0.428777	0.742891
PSAT1											Fold Change
	b-Actin Ct1	b-Actin Ct2	b-Actin Ct3	PSAT-1 Ct1	PSAT-1 Ct2	PSAT-1 Ct3	Mean b-Actin Ct	Mean PSAT-1 Ct	DCt	DDCt	2^(-DDCt)
siCntrl	19.2871	19.4545	19.6745	24.9604	25.1106	25.0809	19.4721	25.0506	5.57855	0	1
siIKKε	18.7482	18.6836		25.1662		25.2093	18.7159	25.1878	6.47185	0.893298	0.538382
PSPH											Fold Change
	b-Actin Ct1	b-Actin Ct2	b-Actin Ct3	PSPH Ct1	PSPH Ct2	PSPH Ct3	Mean b-Actin Ct	Mean PSPH Ct	DCt	DDCt	2^(-DDCt)
siCntrl	19.2871	19.4545	19.6745	22.4728	22.8969	22.6697	19.4721	22.6798	3.20777	0	1
siIKKε	18.7482	18.6836		22.0795	22.5358	22.3714	18.7159	22.3289	3.61298	0.405207	0.755128
PSAT1											Fold Change
	b-Actin Ct1	b-Actin Ct2	b-Actin Ct3	PSAT-1 Ct1	PSAT-1 Ct2	PSAT-1 Ct3	Mean b-Actin Ct	Mean PHGDH Ct	DCt	DDCt	2^(-DDCt)
siCntrl	20.4942		20.5392		25.792	25.9544	20.5167	25.8732	5.35649	0	1
siIKKε	21.1631	21.14		26.7857	26.6585	26.9475	21.1516	26.7972	5.64566	0.289172	0.818372
PHGDH											Fold Change
	b-Actin Ct1	b-Actin Ct2	b-Actin Ct3	PHGDH Ct1	PHGDH Ct2	PHGDH Ct3	Mean b-Actin Ct	Mean PHGDH Ct	DCt	DDCt	2^(-DDCt)
siCntrl		20.3649	20.2307	24.4672		24.5321	20.2978	24.4997	4.20186	0	1
siIKKε		19.3281	19.3572	24.8811	24.9047	24.7811	19.3427	24.8556	5.51297	1.3111	0.403013
PSAT1											Fold Change
	b-Actin Ct1	b-Actin Ct2	b-Actin Ct3	PSAT-1 Ct1	PSAT-1 Ct2	PSAT-1 Ct3	Mean b-Actin Ct	Mean PSAT-1 Ct	DCt	DDCt	2^(-DDCt)
siCntrl		20.3649	20.2307	22.2067		22.2302	20.2978	22.2185	1.9207	0	1
siIKKε		19.3281	19.3572		21.6735	21.898	19.3427	21.7857	2.44304	0.522338	0.696243
PSPH											Fold Change
	b-Actin Ct1	b-Actin Ct2	b-Actin Ct3	PSPH Ct1	PSPH Ct2	PSPH Ct3	Mean b-Actin Ct	Mean PSPH Ct	DCt	DDCt	2^(-DDCt)
siCntrl		20.3649	20.2307	23.0557	23.2284		20.2978	23.142	2.84423	0	1
siIKKε		19.3281	19.3572	22.9837		22.9373	19.3427	22.9605	3.61786	0.773629	0.584944
PHGDH											Fold Change
	b-Actin Ct1	b-Actin Ct2	b-Actin Ct3	PHGDH Ct1	PHGDH Ct2	PHGDH Ct3	Mean b-Actin Ct	Mean PHGDH Ct	DCt	DDCt	2^(-DDCt)
siCntrl	18.2856	17.77	18.0075	25.8447	25.8894	25.8053	18.021	25.8465	7.82546	0	1
siIKKε	17.9528	17.9153	17.9906	25.7075	25.7317	25.8725	17.9529	25.7706	7.81769	-0.00776433	1.0054
PSAT1											Fold Change
	b-Actin Ct1	b-Actin Ct2	b-Actin Ct3	PSAT-1 Ct1	PSAT-1 Ct2	PSAT-1 Ct3	Mean b-Actin Ct	Mean PSAT-1 Ct	DCt	DDCt	2^(-DDCt)
siCntrl	18.2856	17.77	18.0075	25.4427	25.4759	25.4108	18.021	25.4431	7.42213	0	1
siIKKε	17.9528	17.9153	17.9906	25.9741	25.9725	25.9671	17.9529	25.9712	8.01834	0.596205	0.661492
PSPH											Fold Change
	b-Actin Ct1	b-Actin Ct2	b-Actin Ct3	PSPH Ct1	PSPH Ct2	PSPH Ct3	Mean b-Actin Ct	Mean PSPH Ct	DCt	DDCt	2^(-DDCt)
siCntrl	18.2856	17.77	18.0075	23.0952	23.0651	23.0446	18.021	23.0683	5.0473	0	1
siIKKε	17.9528	17.9153	17.9906	23.1682	23.2422	23.201	17.9529	23.2038	5.25091	0.203609	0.868376

## Sheet: MDA-MB-231
PHGDH											Fold Change
	b-Actin Ct1	b-Actin Ct2	b-Actin Ct3	PHGDH Ct1	PHGDH Ct2	PHGDH Ct3	Mean b-Actin Ct	Mean PHGDH Ct	DCt	DDCt	2^(-DDCt)
siCntrl	19.3903	19.359			29.6783	29.7124	19.3746	29.6954	10.3207	0	1
siIKKε		19.6458	19.6379	27.8745	28.1102	28.2565	19.6419	28.0804	8.43854	-1.88221	3.6864
PSAT1											Fold Change
	b-Actin Ct1	b-Actin Ct2	b-Actin Ct3	PSAT-1 Ct1	PSAT-1 Ct2	PSAT-1 Ct3	Mean b-Actin Ct	Mean PSAT-1 Ct	DCt	DDCt	2^(-DDCt)
siCntrl	19.3903	19.359		25.9454	25.9493		19.3746	25.9473	6.57274	0	1
siIKKε		19.6458	19.6379		24.6563	24.7216	19.6419	24.689	5.04711	-1.52562	2.87911
PSPH											Fold Change
	b-Actin Ct1	b-Actin Ct2	b-Actin Ct3	PSPH Ct1	PSPH Ct2	PSPH Ct3	Mean b-Actin Ct	Mean PSPH Ct	DCt	DDCt	2^(-DDCt)
siCntrl	19.3903	19.359			25.8471	25.7531	19.3746	25.8001	6.4255	0	1
siIKKε		19.6458	19.6379		24.987	24.9525	19.6419	24.9698	5.32789	-1.09761	2.14
PHGDH											Fold Change
	b-Actin Ct1	b-Actin Ct2	b-Actin Ct3	PHGDH Ct1	PHGDH Ct2	PHGDH Ct3	Mean b-Actin Ct	Mean PHGDH Ct	DCt	DDCt	2^(-DDCt)
siCntrl	19.1164	19.2404	19.1101	30.8901	30.9528		19.1557	30.9214	11.7658	0	1
siIKKε	19.3632	19.3742	19.4189	29.8667	30.1767	30.3275	19.3854	30.1237	10.7382	-1.02754	2.03854
PSAT1											Fold Change
	b-Actin Ct1	b-Actin Ct2	b-Actin Ct3	PSAT-1 Ct1	PSAT-1 Ct2	PSAT-1 Ct3	Mean b-Actin Ct	Mean PSAT-1 Ct	DCt	DDCt	2^(-DDCt)
siCntrl	19.1164	19.2404	19.1101	22.5708		22.6116	19.1557	22.5912	3.43554	0	1
siIKKε	19.3632	19.3742	19.4189	22.332	22.5323	22.4186	19.3854	22.4277	3.04224	-0.393305	1.3134
PSPH											Fold Change
	b-Actin Ct1	b-Actin Ct2	b-Actin Ct3	PSPH Ct1	PSPH Ct2	PSPH Ct3	Mean b-Actin Ct	Mean PSPH Ct	DCt	DDCt	2^(-DDCt)
siCntrl	19.1164	19.2404	19.1101	25.2648	25.2797	25.3405	19.1557	25.295	6.13933	0	1
siIKKε	19.3632	19.3742	19.4189	24.9951	25.0433	25.0453	19.3854	25.0279	5.64247	-0.496856	1.41114
PHGDH											Fold Change
	b-Actin Ct1	b-Actin Ct2	b-Actin Ct3	PHGDH Ct1	PHGDH Ct2	PHGDH Ct3	Mean b-Actin Ct	Mean PHGDH Ct	DCt	DDCt	2^(-DDCt)
siCntrl	17.2665	17.2879	17.3344	32.1976	32.1877	32.1332	17.2963	32.1728	14.8765	0	1
siIKKε	17.7023	17.9354	18.0458	30.8041	30.8774	30.8199	17.8945	30.8338	12.9393	-1.93722	3.82968
PSAT1											Fold Change
	b-Actin Ct1	b-Actin Ct2	b-Actin Ct3	PSAT-1 Ct1	PSAT-1 Ct2	PSAT-1 Ct3	Mean b-Actin Ct	Mean PSAT-1 Ct	DCt	DDCt	2^(-DDCt)
siCntrl	17.2665	17.2879	17.3344	26.205	26.2457	26.1961	17.2963	26.2156	8.91931	0	1
siIKKε	17.7023	17.9354	18.0458	25.0427	24.9578	24.9474	17.8945	24.9826	7.08813	-1.83118	3.55828
PSPH											Fold Change
	b-Actin Ct1	b-Actin Ct2	b-Actin Ct3	PSPH Ct1	PSPH Ct2	PSPH Ct3	Mean b-Actin Ct	Mean PSPH Ct	DCt	DDCt	2^(-DDCt)
siCntrl	17.2665	17.2879	17.3344	25.0816	25.1984	25.1498	17.2963	25.1432	7.84695	0	1
siIKKε	17.7023	17.9354	18.0458	24.4865	24.4457	24.4819	17.8945	24.4714	6.57687	-1.27008	2.41175
PHGDH											Fold Change
	b-Actin Ct1	b-Actin Ct2	b-Actin Ct3	PHGDH Ct1	PHGDH Ct2	PHGDH Ct3	Mean b-Actin Ct	Mean PHGDH Ct	DCt	DDCt	2^(-DDCt)
siCntrl	21.0327	21.2942	21.1194	31.193	31.3608	31.3502	21.1488	31.3014	10.1526	0	1
siIKKε	20.9679	21.0719	20.9981	30.9286	30.956	30.9704	21.0126	30.9517	9.93901	-0.213593	1.15957
PSAT1											Fold Change
	b-Actin Ct1	b-Actin Ct2	b-Actin Ct3	PSAT-1 Ct1	PSAT-1 Ct2	PSAT-1 Ct3	Mean b-Actin Ct	Mean PSAT-1 Ct	DCt	DDCt	2^(-DDCt)
siCntrl	21.0327	21.2942	21.1194	28.0557	28.0703	28.0295	21.1488	28.0518	6.90307	0	1
siIKKε	20.9679	21.0719	20.9981	27.5443	27.4493	27.5379	21.0126	27.5105	6.49788	-0.405186	1.32426
PSPH											Fold Change
	b-Actin Ct1	b-Actin Ct2	b-Actin Ct3	PSPH Ct1	PSPH Ct2	PSPH Ct3	Mean b-Actin Ct	Mean PSPH Ct	DCt	DDCt	2^(-DDCt)
siCntrl	21.0327	21.2942	21.1194	26.3089	26.3662	26.3617	21.1488	26.3456	5.19686	0	1
siIKKε	20.9679	21.0719	20.9981	26.2542	26.2327	26.3707	21.0126	26.2859	5.27322	0.076362	0.948446

## Sheet: MCF7
PHGDH											Fold Change
	b-Actin Ct1	b-Actin Ct2	b-Actin Ct3	PHGDH Ct1	PHGDH Ct2	PHGDH Ct3	Mean b-Actin Ct	Mean PHGDH Ct	DCt	DDCt	2^(-DDCt)
siCntrl	19.3912	19.3383	19.3423	26.244	26.1465	26.3085	19.3573	26.233	6.8757	0	1
siIKKε	19.4636	19.4955	19.5213	27.9344	27.2738	27.1238	19.4935	27.444	7.95054	1.07484	0.474723
PSAT1											Fold Change
	b-Actin Ct1	b-Actin Ct2	b-Actin Ct3	PSAT-1 Ct1	PSAT-1 Ct2	PSAT-1 Ct3	Mean b-Actin Ct	Mean PSAT-1 Ct	DCt	DDCt	2^(-DDCt)
siCntrl	19.3912	19.3383	19.3423	Undetermined	Undetermined	Undetermined	19.3573	#DIV/0!	#DIV/0!	#DIV/0!	#DIV/0!
siIKKε	19.4636	19.4955	19.5213	Undetermined	Undetermined	Undetermined	19.4935	#DIV/0!	#DIV/0!	#DIV/0!	#DIV/0!
PSPH											Fold Change
	b-Actin Ct1	b-Actin Ct2	b-Actin Ct3	PSPH Ct1	PSPH Ct2	PSPH Ct3	Mean b-Actin Ct	Mean PSPH Ct	DCt	DDCt	2^(-DDCt)
siCntrl	19.3912	19.3383	19.3423	26.6344	26.5524	26.6742	19.3573	26.6203	7.26303	0	1
siIKKε	19.4636	19.4955	19.5213	27.0271	27.3678	27.4086	19.4935	27.2678	7.77434	0.511314	0.701583
PHGDH											Fold Change
	b-Actin Ct1	b-Actin Ct2	b-Actin Ct3	PHGDH Ct1	PHGDH Ct2	PHGDH Ct3	Mean b-Actin Ct	Mean PHGDH Ct	DCt	DDCt	2^(-DDCt)
siCntrl	19.7439	19.8392	19.6444	26.2141	26.5273	26.6934	19.7425	26.4783	6.73576	0	1
siIKKε	19.7345	19.7996	19.9811	27.7779	27.9853	27.9646	19.8384	27.9092	8.07084	1.33508	0.39637
PSAT1											Fold Change
	b-Actin Ct1	b-Actin Ct2	b-Actin Ct3	PSAT-1 Ct1	PSAT-1 Ct2	PSAT-1 Ct3	Mean b-Actin Ct	Mean PSAT-1 Ct	DCt	DDCt	2^(-DDCt)
siCntrl	19.7439	19.8392	19.6444	30.2666	30.5948	30.6409	19.7425	30.5008	10.7583	0	1
siIKKε	19.7345	19.7996	19.9811	32.0993	32.8276	32.368	19.8384	32.4317	12.5933	1.83499	0.280294
PSPH											Fold Change
	b-Actin Ct1	b-Actin Ct2	b-Actin Ct3	PSPH Ct1	PSPH Ct2	PSPH Ct3	Mean b-Actin Ct	Mean PSPH Ct	DCt	DDCt	2^(-DDCt)
siCntrl	19.7439	19.8392	19.6444	26.3397	26.3771	26.4303	19.7425	26.3824	6.63986	0	1
siIKKε	19.7345	19.7996	19.9811	27.7768	27.703	27.3775	19.8384	27.6191	7.78071	1.14085	0.453493
PHGDH											Fold Change
	b-Actin Ct1	b-Actin Ct2	b-Actin Ct3	PHGDH Ct1	PHGDH Ct2	PHGDH Ct3	Mean b-Actin Ct	Mean PHGDH Ct	DCt	DDCt	2^(-DDCt)
siCntrl	17.82	17.9834	18.0925	28.2177	28.2918	28.291	17.9653	28.2668	10.3015	0	1
siIKKε	18.5824	19.3393	18.8198	30.2898	30.2695	30.3642	18.9138	30.3078	11.394	1.09246	0.46896
PSAT1											Fold Change
	b-Actin Ct1	b-Actin Ct2	b-Actin Ct3	PSAT-1 Ct1	PSAT-1 Ct2	PSAT-1 Ct3	Mean b-Actin Ct	Mean PSAT-1 Ct	DCt	DDCt	2^(-DDCt)
siCntrl	17.82	17.9834	18.0925	33.9212	34.5202	34.5568	17.9653	34.3328	16.3674	0	1
siIKKε	18.5824	19.3393	18.8198	35.7225	36.9006	35.8658	18.9138	36.163	17.2491	0.881687	0.542732
PSPH											Fold Change
	b-Actin Ct1	b-Actin Ct2	b-Actin Ct3	PSPH Ct1	PSPH Ct2	PSPH Ct3	Mean b-Actin Ct	Mean PSPH Ct	DCt	DDCt	2^(-DDCt)
siCntrl	17.82	17.9834	18.0925	26.5255	26.5687	26.661	17.9653	26.5851	8.61976	0	1
siIKKε	18.5824	19.3393	18.8198	27.4618	27.5099	27.6353	18.9138	27.5357	8.62185	0.00209554	0.998549
PHGDH											Fold Change
	b-Actin Ct1	b-Actin Ct2	b-Actin Ct3	PHGDH Ct1	PHGDH Ct2	PHGDH Ct3	Mean b-Actin Ct	Mean PHGDH Ct	DCt	DDCt	2^(-DDCt)
siCntrl	18.1133	18.2742	18.0608	28.3921	28.4134	28.3539	18.1494	28.3865	10.2371	0	1
siIKKε	18.474	18.4496	18.6287	30.2769	30.155	30.2814	18.5174	30.2378	11.7203	1.48325	0.357682
PSAT1											Fold Change
	b-Actin Ct1	b-Actin Ct2	b-Actin Ct3	PSAT-1 Ct1	PSAT-1 Ct2	PSAT-1 Ct3	Mean b-Actin Ct	Mean PSAT-1 Ct	DCt	DDCt	2^(-DDCt)
siCntrl	18.1133	18.2742	18.0608	34.4954	33.9796	34.1969	18.1494	34.224	16.0746	0	1
siIKKε	18.474	18.4496	18.6287	35.4344		36.0389	18.5174	35.7367	17.2192	1.14468	0.452291
PSPH											Fold Change
	b-Actin Ct1	b-Actin Ct2	b-Actin Ct3	PSPH Ct1	PSPH Ct2	PSPH Ct3	Mean b-Actin Ct	Mean PSPH Ct	DCt	DDCt	2^(-DDCt)
siCntrl	18.1133	18.2742	18.0608	26.5187	26.6545	26.7381	18.1494	26.6371	8.48766	0	1
siIKKε	18.474	18.4496	18.6287	27.4034	27.486	27.7211	18.5174	27.5369	9.01944	0.531777	0.691702

## Sheet: Cal120
PHGDH											Fold Change
	b-Actin Ct1	b-Actin Ct2	b-Actin Ct3	PHGDH Ct1	PHGDH Ct2	PHGDH Ct3	Mean b-Actin Ct	Mean PHGDH Ct	DCt	DDCt	2^(-DDCt)
siCntrl	19.8774		19.6551	25.5925		25.4514	19.7663	25.522	5.7557	0	1
siIKKε	20.2068		20.1227		25.4063	25.5218	20.1647	25.464	5.2993	-0.456403	1.37212
PSAT1											Fold Change
	b-Actin Ct1	b-Actin Ct2	b-Actin Ct3	PSAT-1 Ct1	PSAT-1 Ct2	PSAT-1 Ct3	Mean b-Actin Ct	Mean PSAT-1 Ct	DCt	DDCt	2^(-DDCt)
siCntrl	19.8774		19.6551		25.0389	24.9466	19.7663	24.9927	5.22644	0	1
siIKKε	20.2068		20.1227	25.8652	25.5073		20.1647	25.6862	5.5215	0.295054	0.815042
PSPH											Fold Change
	b-Actin Ct1	b-Actin Ct2	b-Actin Ct3	PSPH Ct1	PSPH Ct2	PSPH Ct3	Mean b-Actin Ct	Mean PSPH Ct	DCt	DDCt	2^(-DDCt)
siCntrl	19.8774		19.6551	25.739	25.4063	25.5831	19.7663	25.5762	5.80987	0	1
siIKKε	20.2068		20.1227	25.6541	25.7046	25.79	20.1647	25.7162	5.55152	-0.258351	1.19611
PHGDH											Fold Change
	b-Actin Ct1	b-Actin Ct2	b-Actin Ct3	PHGDH Ct1	PHGDH Ct2	PHGDH Ct3	Mean b-Actin Ct	Mean PHGDH Ct	DCt	DDCt	2^(-DDCt)
siCntrl		19.8699	19.8881		26.8012	26.7537	19.879	26.7775	6.89845	0	1
siIKKε	19.866	19.9913	20.1038	26.7262	26.5212	26.9533	19.987	26.7336	6.74653	-0.151915	1.11104
PSAT1											Fold Change
	b-Actin Ct1	b-Actin Ct2	b-Actin Ct3	PSAT-1 Ct1	PSAT-1 Ct2	PSAT-1 Ct3	Mean b-Actin Ct	Mean PSAT-1 Ct	DCt	DDCt	2^(-DDCt)
siCntrl		19.8699	19.8881	22.7455	22.86		19.879	22.8027	2.9237	0	1
siIKKε	19.866	19.9913	20.1038		22.3046	22.4923	19.987	22.3985	2.41143	-0.512266	1.42629
PSPH											Fold Change
	b-Actin Ct1	b-Actin Ct2	b-Actin Ct3	PSPH Ct1	PSPH Ct2	PSPH Ct3	Mean b-Actin Ct	Mean PSPH Ct	DCt	DDCt	2^(-DDCt)
siCntrl		19.8699	19.8881	26.1086	25.9829	26.1568	19.879	26.0828	6.20375	0	1
siIKKε	19.866	19.9913	20.1038	25.8073	25.8138		19.987	25.8106	5.82354	-0.380209	1.30153
PHGDH											Fold Change
	b-Actin Ct1	b-Actin Ct2	b-Actin Ct3	PHGDH Ct1	PHGDH Ct2	PHGDH Ct3	Mean b-Actin Ct	Mean PHGDH Ct	DCt	DDCt	2^(-DDCt)
siCntrl	19.2841	19.1934	19.2564	27.7557	27.7354	27.7706	19.2446	27.7539	8.50924	0	1
siIKKε	19.0061	19.2693	19.1154	27.2174	27.3986	27.2026	19.1303	27.2729	8.14259	-0.366643	1.28935
PSAT1											Fold Change
	b-Actin Ct1	b-Actin Ct2	b-Actin Ct3	PSAT-1 Ct1	PSAT-1 Ct2	PSAT-1 Ct3	Mean b-Actin Ct	Mean PSAT-1 Ct	DCt	DDCt	2^(-DDCt)
siCntrl	19.2841	19.1934	19.2564	25.9891	26.2127	26.1588	19.2446	26.1202	6.87557	0	1
siIKKε	19.0061	19.2693	19.1154	25.4168	25.3555	25.5227	19.1303	25.4317	6.30142	-0.57415	1.4888
PSPH											Fold Change
	b-Actin Ct1	b-Actin Ct2	b-Actin Ct3	PSPH Ct1	PSPH Ct2	PSPH Ct3	Mean b-Actin Ct	Mean PSPH Ct	DCt	DDCt	2^(-DDCt)
siCntrl	19.2841	19.1934	19.2564	26.9138	26.9207	26.8918	19.2446	26.9088	7.66412	0	1
siIKKε	19.0061	19.2693	19.1154	26.0779	26.1412	26.129	19.1303	26.116	6.98573	-0.678393	1.60036
PHGDH											Fold Change
	b-Actin Ct1	b-Actin Ct2	b-Actin Ct3	PHGDH Ct1	PHGDH Ct2	PHGDH Ct3	Mean b-Actin Ct	Mean PHGDH Ct	DCt	DDCt	2^(-DDCt)
siCntrl	19.1387	18.9666	18.7373	27.2845	27.2618	27.3002	18.9475	27.2821	8.33461	0	1
siIKKε	19.1096	18.9155	18.8156	27.1604	27.3366	27.2252	18.9469	27.2407	8.29386	-0.0407577	1.02865
PSAT1											Fold Change
	b-Actin Ct1	b-Actin Ct2	b-Actin Ct3	PSAT-1 Ct1	PSAT-1 Ct2	PSAT-1 Ct3	Mean b-Actin Ct	Mean PSAT-1 Ct	DCt	DDCt	2^(-DDCt)
siCntrl	19.1387	18.9666	18.7373	25.8049	25.9783	26.0249	18.9475	25.936	6.98849	0	1
siIKKε	19.1096	18.9155	18.8156	26.4927	26.4662	26.5863	18.9469	26.5151	7.56819	0.579702	0.669102
PSPH											Fold Change
	b-Actin Ct1	b-Actin Ct2	b-Actin Ct3	PSPH Ct1	PSPH Ct2	PSPH Ct3	Mean b-Actin Ct	Mean PSPH Ct	DCt	DDCt	2^(-DDCt)
siCntrl	19.1387	18.9666	18.7373	25.9773	26.0084	25.982	18.9475	25.9892	7.04168	0	1
siIKKε	19.1096	18.9155	18.8156	25.7623	25.9679	25.9034	18.9469	25.8779	6.931	-0.11068	1.07974

## Sheet: HCC1143
PHGDH											Fold Change
	b-Actin Ct1	b-Actin Ct2	b-Actin Ct3	PHGDH Ct1	PHGDH Ct2	PHGDH Ct3	Mean b-Actin Ct	Mean PHGDH Ct	DCt	DDCt	2^(-DDCt)
siCntrl	22.3104		22.3079	29.6145	29.6641	29.6767	22.3091	29.6518	7.34263	0	1
siIKKε	22.8076	22.8048		29.8563	29.8979	29.9761	22.8062	29.9101	7.10391	-0.238726	1.17995
PSAT1											Fold Change
	b-Actin Ct1	b-Actin Ct2	b-Actin Ct3	PSAT-1 Ct1	PSAT-1 Ct2	PSAT-1 Ct3	Mean b-Actin Ct	Mean PSAT-1 Ct	DCt	DDCt	2^(-DDCt)
siCntrl	22.3104		22.3079	24.5858	24.8444	24.7515	22.3091	24.7273	2.41813	0	1
siIKKε	22.8076	22.8048		26.1178	25.8875	25.8985	22.8062	25.9679	3.16173	0.743603	0.597246
PSPH											Fold Change
	b-Actin Ct1	b-Actin Ct2	b-Actin Ct3	PSPH Ct1	PSPH Ct2	PSPH Ct3	Mean b-Actin Ct	Mean PSPH Ct	DCt	DDCt	2^(-DDCt)
siCntrl	22.3104		22.3079	26.3114	26.5091		22.3091	26.4102	4.10111	0	1
siIKKε	22.8076	22.8048		26.8123	26.8856	26.9348	22.8062	26.8776	4.07141	-0.0296961	1.0208
PHGDH											Fold Change
	b-Actin Ct1	b-Actin Ct2	b-Actin Ct3	PHGDH Ct1	PHGDH Ct2	PHGDH Ct3	Mean b-Actin Ct	Mean PHGDH Ct	DCt	DDCt	2^(-DDCt)
siCntrl		22.4249	22.7201	28.4339	28.4177	28.4834	22.5725	28.445	5.87246	0	1
siIKKε	21.9664	21.3396	21.5058	28.086	28.1902	28.126	21.6039	28.1341	6.53016	0.657703	0.633887
PSAT1											Fold Change
	b-Actin Ct1	b-Actin Ct2	b-Actin Ct3	PSAT-1 Ct1	PSAT-1 Ct2	PSAT-1 Ct3	Mean b-Actin Ct	Mean PSAT-1 Ct	DCt	DDCt	2^(-DDCt)
siCntrl		22.4249	22.7201	27.3872	27.4873	27.534	22.5725	27.4695	4.89698	0	1
siIKKε	21.9664	21.3396	21.5058	26.755	26.8385	26.9295	21.6039	26.841	5.23706	0.340079	0.789998
PSPH											Fold Change
	b-Actin Ct1	b-Actin Ct2	b-Actin Ct3	PSPH Ct1	PSPH Ct2	PSPH Ct3	Mean b-Actin Ct	Mean PSPH Ct	DCt	DDCt	2^(-DDCt)
siCntrl		22.4249	22.7201	26.5232	26.5356	26.5407	22.5725	26.5332	3.96066	0	1
siIKKε	21.9664	21.3396	21.5058	25.965	26.0072	26.0417	21.6039	26.0046	4.40071	0.440046	0.737111
PHGDH											Fold Change
	b-Actin Ct1	b-Actin Ct2	b-Actin Ct3	PHGDH Ct1	PHGDH Ct2	PHGDH Ct3	Mean b-Actin Ct	Mean PHGDH Ct	DCt	DDCt	2^(-DDCt)
siCntrl	17.8929	17.7727	17.9522	24.288	24.3527	24.3611	17.8726	24.3339	6.46135	0	1
siIKKε	17.8589	17.8917	17.9048	24.9321	24.9377	24.9026	17.8851	24.9241	7.03899	0.577644	0.670057
PSAT1											Fold Change
	b-Actin Ct1	b-Actin Ct2	b-Actin Ct3	PSAT-1 Ct1	PSAT-1 Ct2	PSAT-1 Ct3	Mean b-Actin Ct	Mean PSAT-1 Ct	DCt	DDCt	2^(-DDCt)
siCntrl	17.8929	17.7727	17.9522	22.549	22.5526	22.5371	17.8726	22.5462	4.6736	0	1
siIKKε	17.8589	17.8917	17.9048	23.3722	23.356	23.3172	17.8851	23.3485	5.46332	0.789713	0.578459
PSPH											Fold Change
	b-Actin Ct1	b-Actin Ct2	b-Actin Ct3	PSPH Ct1	PSPH Ct2	PSPH Ct3	Mean b-Actin Ct	Mean PSPH Ct	DCt	DDCt	2^(-DDCt)
siCntrl	17.8929	17.7727	17.9522	23.4017	23.3609	23.551	17.8726	23.4379	5.56528	0	1
siIKKε	17.8589	17.8917	17.9048	23.6293	23.4378	23.5597	17.8851	23.5422	5.6571	0.0918287	0.938333

## Sheet: SUM44
PHGDH											Fold Change
	b-Actin Ct1	b-Actin Ct2	b-Actin Ct3	PHGDH Ct1	PHGDH Ct2	PHGDH Ct3	Mean b-Actin Ct	Mean PHGDH Ct	DCt	DDCt	2^(-DDCt)
siCntrl	19.0017	18.975	19.0276	25.3399	25.4153	25.4596	19.0014	25.4049	6.40353	0	1
siIKKε	19.871	19.7395	19.7769	26.4239	26.4784		19.7958	26.4512	6.65538	0.251846	0.839821
PSAT1											Fold Change
	b-Actin Ct1	b-Actin Ct2	b-Actin Ct3	PSAT-1 Ct1	PSAT-1 Ct2	PSAT-1 Ct3	Mean b-Actin Ct	Mean PSAT-1 Ct	DCt	DDCt	2^(-DDCt)
siCntrl	19.0017	18.975	19.0276		33.7848	33.7871	19.0014	33.7859	14.7845	0	1
siIKKε	19.871	19.7395	19.7769		34.3997	33.9255	19.7958	34.1626	14.3668	-0.417733	1.33583
PSPH											Fold Change
	b-Actin Ct1	b-Actin Ct2	b-Actin Ct3	PSPH Ct1	PSPH Ct2	PSPH Ct3	Mean b-Actin Ct	Mean PSPH Ct	DCt	DDCt	2^(-DDCt)
siCntrl	19.0017	18.975	19.0276	25.0276	25.12	25.1638	19.0014	25.1038	6.1024	0	1
siIKKε	19.871	19.7395	19.7769	25.3512	25.579	25.7468	19.7958	25.559	5.76324	-0.33916	1.26502
PHGDH											Fold Change
	b-Actin Ct1	b-Actin Ct2	b-Actin Ct3	PHGDH Ct1	PHGDH Ct2	PHGDH Ct3	Mean b-Actin Ct	Mean PHGDH Ct	DCt	DDCt	2^(-DDCt)
siCntrl	17.9916	17.7218	18.102	26.5475	26.6436	26.683	17.9385	26.6247	8.68622	0	1
siIKKε	18.5512	19.4559	18.4799	27.0716	27.0738	27.0411	18.829	27.0622	8.23318	-0.453045	1.36893
PSAT1											Fold Change
	b-Actin Ct1	b-Actin Ct2	b-Actin Ct3	PSAT-1 Ct1	PSAT-1 Ct2	PSAT-1 Ct3	Mean b-Actin Ct	Mean PSAT-1 Ct	DCt	DDCt	2^(-DDCt)
siCntrl	17.9916	17.7218	18.102	36.9894	36.8128	36.7445	17.9385	36.8489	18.9105	0	1
siIKKε	18.5512	19.4559	18.4799	33.8068	33.8955	33.3368	18.829	33.6797	14.8507	-4.05976	16.6767
PSPH											Fold Change
	b-Actin Ct1	b-Actin Ct2	b-Actin Ct3	PSPH Ct1	PSPH Ct2	PSPH Ct3	Mean b-Actin Ct	Mean PSPH Ct	DCt	DDCt	2^(-DDCt)
siCntrl	17.9916	17.7218	18.102	25.207	25.2266	25.2133	17.9385	25.2156	7.27717	0	1
siIKKε	18.5512	19.4559	18.4799	25.7226	25.7875	25.7383	18.829	25.7495	6.92049	-0.356677	1.28047
PHGDH											Fold Change
	b-Actin Ct1	b-Actin Ct2	b-Actin Ct3	PHGDH Ct1	PHGDH Ct2	PHGDH Ct3	Mean b-Actin Ct	Mean PHGDH Ct	DCt	DDCt	2^(-DDCt)
siCntrl	16.8517	16.7801	16.8605	21.8278	21.7144	21.8082	16.8308	21.7835	4.95271	0	1
siIKKε	16.9614	16.8532	17.0303	22.1036	22.0348	22.0503	16.9483	22.0629	5.11458	0.161865	0.893869
PSAT1											Fold Change
	b-Actin Ct1	b-Actin Ct2	b-Actin Ct3	PSAT-1 Ct1	PSAT-1 Ct2	PSAT-1 Ct3	Mean b-Actin Ct	Mean PSAT-1 Ct	DCt	DDCt	2^(-DDCt)
siCntrl	16.8517	16.7801	16.8605	Undetermined	Undetermined	Undetermined	16.8308	#DIV/0!	#DIV/0!	#DIV/0!	#DIV/0!
siIKKε	16.9614	16.8532	17.0303	Undetermined	Undetermined	Undetermined	16.9483	#DIV/0!	#DIV/0!	#DIV/0!	#DIV/0!
PSPH											Fold Change
	b-Actin Ct1	b-Actin Ct2	b-Actin Ct3	PSPH Ct1	PSPH Ct2	PSPH Ct3	Mean b-Actin Ct	Mean PSPH Ct	DCt	DDCt	2^(-DDCt)
siCntrl	16.8517	16.7801	16.8605	23.8567	24.0726	23.9622	16.8308	23.9638	7.13304	0	1
siIKKε	16.9614	16.8532	17.0303	24.1214	24.21	24.1804	16.9483	24.1706	7.22227	0.0892372	0.94002
PHGDH											Fold Change
	b-Actin Ct1	b-Actin Ct2	b-Actin Ct3	PHGDH Ct1	PHGDH Ct2	PHGDH Ct3	Mean b-Actin Ct	Mean PHGDH Ct	DCt	DDCt	2^(-DDCt)
siCntrl	19.0113		19.0156	24.393		24.6474	19.0135	24.5202	5.50674	0	1
siIKKε	19.212	19.2807		25.0316	24.9888	24.9099	19.2464	24.9768	5.73044	0.223695	0.856369
PSAT1											Fold Change
	b-Actin Ct1	b-Actin Ct2	b-Actin Ct3	PSAT-1 Ct1	PSAT-1 Ct2	PSAT-1 Ct3	Mean b-Actin Ct	Mean PSAT-1 Ct	DCt	DDCt	2^(-DDCt)
siCntrl	19.0113		19.0156	Undetermined	34.1208	32.8084	19.0135	33.4646	14.4511	0	1
siIKKε	19.212	19.2807			32.6703	32.68	19.2464	32.6751	13.4288	-1.02237	2.03125
PSPH											Fold Change
	b-Actin Ct1	b-Actin Ct2	b-Actin Ct3	PSPH Ct1	PSPH Ct2	PSPH Ct3	Mean b-Actin Ct	Mean PSPH Ct	DCt	DDCt	2^(-DDCt)
siCntrl	19.0113		19.0156		24.9797	24.9752	19.0135	24.9775	5.96398	0	1
siIKKε	19.212	19.2807		25.1037	24.944	24.952	19.2464	24.9999	5.7535	-0.21048	1.15707
