# Supplementary material for: The breast cancer oncogene IKKε coordinates mitochondrial function and serine metabolism
Source: EMBO Rep. 2020 Aug 11;21(9):e48260. doi: 10.15252/embr.201948260 (PMC7116048; doi:10.15252/embr.201948260)
Supplement: Supplementary file 11 — Source Data for Figure 6 [file EMBR-21-e48260-s009.zip]

Archive with 5 entries (2 files):
- Figure 6/
- Figure 6/Figure 6.xlsx
- __MACOSX/
- __MACOSX/Figure 6/
- __MACOSX/Figure 6/._Figure 6.xlsx
