# Supplementary material for: The breast cancer oncogene IKKε coordinates mitochondrial function and serine metabolism
Source: EMBO Rep. 2020 Aug 11;21(9):e48260. doi: 10.15252/embr.201948260 (PMC7116048; doi:10.15252/embr.201948260)
Supplement: Supplementary file 11 — Source Data for Figure 6 [file EMBR-21-e48260-s009.zip › Figure 6/Figure 6.xlsx]

## Sheet: Fig6A
Cell line	OCR	OCR SEM	Delta confluency
Cal120	0.0205058	0.0815275	-0.202232	-0.036899	-0.0144311
HCC1143	0.0354423	0.109301	-0.0936412	-0.0795336	-0.0887805
MCF7	0.148322	0.0325452	-0.0312448	-0.239966	0.467354
MDA-MB-231	0.308593	0.10421	-0.515341	0.0115355	-0.101418
MDA-MB-453	0.228215	0.0365221	-0.457193	0.252804	-0.336904
MDA-MB-468	0.316142	0.0620658	-0.561912	-0.0870221	-0.29019
Sum44	0.289262	0.193657		-0.0849987	-0.191504
T47D	0.127233	0.0262628	-0.268881	-0.164143	-0.219008
ZR-75-1	0.207448	0.0525284	-0.763587	-0.25163	-0.453517

## Sheet: Fig6B
Cell line	OCR	OCR SEM	Delta confluency
Cal120	0.0205058	0.0815275	-0.327367	-0.324971	0.266727	-0.117393
HCC1143	0.0354423	0.109301	-0.736887	-0.652117	-0.166106	-0.0824476
MCF7	0.148322	0.0325452	-0.144092	-0.877452	-0.718031	-0.289752
MDA-MB-231	0.308593	0.10421	-0.638935	-0.801998	-0.87225	-0.74177
MDA-MB-453	0.228215	0.0365221	-0.622476	-0.673704	-0.75362	-0.381887
MDA-MB-468	0.316142	0.0620658	-0.695044	-0.698906	-0.493748	-0.075526
Sum44	0.289262	0.193657	-0.606386	-0.649937	-0.734447	-0.153839
T47D	0.127233	0.0262628	-0.675866	-0.524592		0.129434
ZR-75-1	0.207448	0.0525284	-0.641096	-0.750849	-0.834722	-0.553063

## Sheet: Fig6C
	IKBKE +	IKBKE -
PSAT1 +	107	557
PSAT1 -	93	1224

## Sheet: Fig6D
allPSAT1	PSAT1_Basal	PSAT1_Her2	PSAT1_LumA	PSAT1_LumB	PSAT1_Normal	PSAT1_neg	PSAT1_pos
-0.03242			-0.03242				-0.03242
0.131026				0.131026			0.131026
0.152576				0.152576			0.152576
-0.00642				-0.00642			-0.00642
-0.02006				-0.02006			-0.02006
-0.27234				-0.27234			-0.27234
0.006168					0.006168	0.006168
0.30941				0.30941			0.30941
0.609766				0.609766			0.609766
-0.04763				-0.04763			-0.04763
-0.03046		-0.03046				-0.03046
-0.23573			-0.23573				-0.23573
-0.01239				-0.01239			-0.01239
0.315093	0.315093					0.315093
-0.19372			-0.19372				-0.19372
0.078734		0.078734					0.078734
0.165712					0.165712		0.165712
-0.41621				-0.41621			-0.41621
0.458448				0.458448			0.458448
0.69449				0.69449			0.69449
-0.09718			-0.09718				-0.09718
0.193715				0.193715			0.193715
1.90714	1.90714					1.90714
-0.13903				-0.13903			-0.13903
-0.29952				-0.29952			-0.29952
-0.00346			-0.00346				-0.00346
-0.24456				-0.24456			-0.24456
1.26142		1.26142				1.26142
0.249302				0.249302			0.249302
-0.23544				-0.23544			-0.23544
0.068115				0.068115			0.068115
-0.44368				-0.44368			-0.44368
-0.22265			-0.22265				-0.22265
-0.16087				-0.16087			-0.16087
0.904893	0.904893					0.904893
0.001607					0.001607		0.001607
0.983077				0.983077			0.983077
-0.07905			-0.07905				-0.07905
-0.00573				-0.00573			-0.00573
0.237764				0.237764			0.237764
0.862296	0.862296						0.862296
-0.16896					-0.16896
-0.17112			-0.17112				-0.17112
-0.11426			-0.11426				-0.11426
1.69216		1.69216					1.69216
-0.17805			-0.17805				-0.17805
1.9854	1.9854					1.9854
-0.01283					-0.01283		-0.01283
0.072906			0.072906				0.072906
-0.00865				-0.00865			-0.00865
0.016617				0.016617			0.016617
-0.15852			-0.15852				-0.15852
-0.16871			-0.16871				-0.16871
0.216478				0.216478			0.216478
0.090623			0.090623				0.090623
-0.35384				-0.35384			-0.35384
-0.29967			-0.29967				-0.29967
-0.17161					-0.17161		-0.17161
-0.16411					-0.16411		-0.16411
1.17485		1.17485				1.17485
-0.16616			-0.16616				-0.16616
0.312931			0.312931				0.312931
0.115044			0.115044				0.115044
-0.42174				-0.42174			-0.42174
-0.25608				-0.25608			-0.25608
-0.23899			-0.23899				-0.23899
-0.27852			-0.27852				-0.27852
0.403105			0.403105				0.403105
-0.14394				-0.14394			-0.14394
-0.01998			-0.01998				-0.01998
-0.11758			-0.11758				-0.11758
-0.12085				-0.12085			-0.12085
-0.08078			-0.08078				-0.08078
-0.20931				-0.20931			-0.20931
-0.12216			-0.12216				-0.12216
0.627176		0.627176				0.627176
1.29856	1.29856					1.29856
0.5825	0.5825						0.5825
-0.08051				-0.08051			-0.08051
1.16399		1.16399				1.16399
1.29038	1.29038
-0.20302			-0.20302				-0.20302
0.304756					0.304756		0.304756
0.465746					0.465746
1.28585	1.28585					1.28585
1.75353	1.75353					1.75353
0.698883	0.698883
0.234312					0.234312
-0.26724			-0.26724				-0.26724
0.950715	0.950715					0.950715
1.61924	1.61924					1.61924
0.275106			0.275106				0.275106
0.34622			0.34622				0.34622
-0.05109				-0.05109			-0.05109
-0.14258					-0.14258		-0.14258
0.189804					0.189804		0.189804
0.496689			0.496689				0.496689
-0.10098					-0.10098		-0.10098
-0.14986			-0.14986				-0.14986
-0.20576				-0.20576			-0.20576
0.137284	0.137284					0.137284
-0.24834			-0.24834				-0.24834
0.208987			0.208987				0.208987
-0.08312			-0.08312				-0.08312
-0.36925				-0.36925			-0.36925
0.471274	0.471274					0.471274
-0.35846			-0.35846				-0.35846
0.020544			0.020544				0.020544
-0.09612			-0.09612				-0.09612
0.734873				0.734873			0.734873
0.028154		0.028154					0.028154
0.114805					0.114805		0.114805
0.277503	0.277503					0.277503
0.350906					0.350906		0.350906
-0.07365				-0.07365			-0.07365
-0.02285			-0.02285				-0.02285
-0.24111				-0.24111			-0.24111
0.965719	0.965719
0.373258				0.373258			0.373258
-0.21876				-0.21876			-0.21876
-0.14818			-0.14818				-0.14818
1.52958	1.52958					1.52958
0.752505	0.752505					0.752505
0.012304			0.012304				0.012304
-0.05893			-0.05893				-0.05893
-0.17087			-0.17087				-0.17087
0.004904					0.004904		0.004904
0.87552	0.87552					0.87552
-0.09803			-0.09803				-0.09803
0.224117					0.224117		0.224117
0.651467	0.651467						0.651467
0.427741	0.427741						0.427741
1.67214	1.67214						1.67214
0.045958				0.045958			0.045958
-0.06661				-0.06661			-0.06661
0.047069					0.047069		0.047069
0.779366		0.779366				0.779366
-0.0725					-0.0725		-0.0725
0.472568			0.472568				0.472568
-0.03124			-0.03124				-0.03124
-0.29008				-0.29008			-0.29008
0.034548			0.034548				0.034548
-0.15933			-0.15933				-0.15933
0.035499					0.035499		0.035499
-0.06587			-0.06587				-0.06587
1.6445		1.6445
0.024332			0.024332
-0.2723			-0.2723				-0.2723
0.106319			0.106319
0.160887				0.160887			0.160887
-0.34498			-0.34498				-0.34498
0.259921			0.259921				0.259921
0.743449	0.743449					0.743449
-0.19138			-0.19138				-0.19138
0.264246	0.264246						0.264246
-0.02069				-0.02069
-0.06537				-0.06537			-0.06537
-0.11104					-0.11104		-0.11104
-0.09293			-0.09293				-0.09293
-0.01653			-0.01653				-0.01653
-0.26251			-0.26251				-0.26251
0.417716		0.417716				0.417716
-0.23908					-0.23908		-0.23908
-0.10113			-0.10113				-0.10113
-0.19961			-0.19961				-0.19961
-0.06682			-0.06682				-0.06682
-0.29219			-0.29219				-0.29219
-0.1281				-0.1281			-0.1281
-0.15555		-0.15555					-0.15555
-0.18557			-0.18557				-0.18557
0.006365		0.006365
0.322944	0.322944						0.322944
-0.2139			-0.2139
-0.17125				-0.17125			-0.17125
0.586195	0.586195					0.586195
-0.03963				-0.03963			-0.03963
-0.13443				-0.13443			-0.13443
-0.14522			-0.14522				-0.14522
0.052882					0.052882		0.052882
1.02222	1.02222						1.02222
0.192675					0.192675		0.192675
0.008287					0.008287		0.008287
0.200298					0.200298		0.200298
-0.29185				-0.29185			-0.29185
0.597123					0.597123		0.597123
0.044872			0.044872				0.044872
-0.01092				-0.01092			-0.01092
-0.16581					-0.16581		-0.16581
0.32329	0.32329						0.32329
-0.07506			-0.07506				-0.07506
0.369644				0.369644			0.369644
0.762849		0.762849				0.762849
0.038781					0.038781		0.038781
0.473232					0.473232		0.473232
0.146331			0.146331				0.146331
1.34462	1.34462
-0.01431			-0.01431				-0.01431
-0.17477			-0.17477				-0.17477
1.66204	1.66204					1.66204
-0.01594				-0.01594			-0.01594
0.067557					0.067557		0.067557
0.224269			0.224269				0.224269
0.212259			0.212259				0.212259
0.144058			0.144058				0.144058
-0.34655			-0.34655				-0.34655
0.021786			0.021786				0.021786
0.125482				0.125482			0.125482
-0.18128				-0.18128			-0.18128
-0.2006				-0.2006			-0.2006
0.176066		0.176066				0.176066
-0.13773			-0.13773				-0.13773
1.14299	1.14299					1.14299
-0.12718			-0.12718				-0.12718
0.9587					0.9587	0.9587
-0.09943				-0.09943			-0.09943
0.002721			0.002721				0.002721
0.328576			0.328576				0.328576
-0.148			-0.148				-0.148
-0.33278			-0.33278				-0.33278
1.58526				1.58526			1.58526
-0.16694					-0.16694		-0.16694
0.072659			0.072659				0.072659
-0.30028				-0.30028			-0.30028
-0.06615			-0.06615				-0.06615
0.322204	0.322204						0.322204
0.539417	0.539417
-0.04907				-0.04907			-0.04907
0.616351				0.616351			0.616351
0.213686				0.213686
0.686855	0.686855						0.686855
-0.09267			-0.09267				-0.09267
0.074131					0.074131		0.074131
-0.24895					-0.24895		-0.24895
0.140972					0.140972		0.140972
-0.00062			-0.00062				-0.00062
0.499		0.499				0.499
0.359879	0.359879						0.359879
-0.21606			-0.21606				-0.21606
-0.18815				-0.18815			-0.18815
1.03333	1.03333					1.03333
0.693082				0.693082			0.693082
0.682679		0.682679					0.682679
-0.25926			-0.25926				-0.25926
0.381083	0.381083					0.381083
-0.23723			-0.23723				-0.23723
-0.25184			-0.25184				-0.25184
0.948767			0.948767				0.948767
-0.17342			-0.17342				-0.17342
-0.29383				-0.29383			-0.29383
0.767988		0.767988				0.767988
0.066057			0.066057				0.066057
0.250759				0.250759			0.250759
-0.01379			-0.01379				-0.01379
0.930449		0.930449					0.930449
-0.19747			-0.19747				-0.19747
0.097694					0.097694		0.097694
-0.24575				-0.24575			-0.24575
-0.10637				-0.10637			-0.10637
0.006886				0.006886			0.006886
0.22641				0.22641			0.22641
1.54073	1.54073					1.54073
0.060553				0.060553			0.060553
0.02069				0.02069			0.02069
-0.06847					-0.06847	-0.06847
-0.19046			-0.19046				-0.19046
1.10601		1.10601				1.10601
-0.1263			-0.1263				-0.1263
-0.01602				-0.01602			-0.01602
1.02561		1.02561					1.02561
0.01999			0.01999				0.01999
-0.20392				-0.20392			-0.20392
-0.21541				-0.21541			-0.21541
-0.07178				-0.07178			-0.07178
0.017223			0.017223				0.017223
0.389614					0.389614		0.389614
0.549439				0.549439			0.549439
0.445455	0.445455						0.445455
0.897984		0.897984				0.897984
0.052846					0.052846		0.052846
0.222506	0.222506						0.222506
-0.0683			-0.0683				-0.0683
0.664639		0.664639				0.664639
2.44696	2.44696					2.44696
-0.08674			-0.08674				-0.08674
0.050476				0.050476			0.050476
0.95679		0.95679				0.95679
0.576637	0.576637					0.576637
2.00749	2.00749					2.00749
0.014106					0.014106		0.014106
0.03458			0.03458				0.03458
-0.34856				-0.34856			-0.34856
-0.34728				-0.34728			-0.34728
-0.08993					-0.08993		-0.08993
-0.11259			-0.11259				-0.11259
0.257295			0.257295				0.257295
0.176871			0.176871				0.176871
-0.25106				-0.25106			-0.25106
-0.08745			-0.08745				-0.08745
0.837287	0.837287					0.837287
-0.21629		-0.21629					-0.21629
-0.14395		-0.14395					-0.14395
0.006636			0.006636				0.006636
1.81394	1.81394					1.81394
0.874445		0.874445					0.874445
0.101602			0.101602				0.101602
-0.11435			-0.11435				-0.11435
0.374091					0.374091	0.374091
-0.12079			-0.12079				-0.12079
-0.03753					-0.03753		-0.03753
0.336973			0.336973				0.336973
-0.10082			-0.10082				-0.10082
-0.16675				-0.16675			-0.16675
-0.29216			-0.29216				-0.29216
0.322217					0.322217		0.322217
0.180563					0.180563		0.180563
-0.00761				-0.00761			-0.00761
0.151618	0.151618						0.151618
0.304278		0.304278				0.304278
0.054923				0.054923			0.054923
1.04615		1.04615				1.04615
-0.22041				-0.22041			-0.22041
-0.42961				-0.42961			-0.42961
0.108433					0.108433		0.108433
0.065967			0.065967				0.065967
-0.22532				-0.22532			-0.22532
-0.21782			-0.21782				-0.21782
0.583554	0.583554					0.583554
-0.19519				-0.19519			-0.19519
-0.05793			-0.05793				-0.05793
0.505135			0.505135				0.505135
-0.00326				-0.00326			-0.00326
-0.34467		-0.34467					-0.34467
-0.3359			-0.3359				-0.3359
0.435703				0.435703			0.435703
0.295627					0.295627		0.295627
-0.33966				-0.33966			-0.33966
0.033579			0.033579				0.033579
0.810754		0.810754					0.810754
0.150725			0.150725				0.150725
1.17053	1.17053					1.17053
0.263812				0.263812			0.263812
-0.22567			-0.22567				-0.22567
0.543916		0.543916				0.543916
-0.26756			-0.26756				-0.26756
0.051689				0.051689			0.051689
1.4853	1.4853						1.4853
-0.28124			-0.28124				-0.28124
-0.31704				-0.31704			-0.31704
0.545732				0.545732			0.545732
0.12243			0.12243				0.12243
0.541273					0.541273	0.541273
0.054077			0.054077				0.054077
1.44015		1.44015				1.44015
-0.02039			-0.02039				-0.02039
1.43733	1.43733					1.43733
0.758563					0.758563	0.758563
0.064952				0.064952			0.064952
-0.19166		-0.19166					-0.19166
0.09832			0.09832				0.09832
-0.04177			-0.04177				-0.04177
0.140848					0.140848		0.140848
0.310939	0.310939						0.310939
0.333045					0.333045	0.333045
-0.20838			-0.20838				-0.20838
0.273864			0.273864				0.273864
-0.02564				-0.02564			-0.02564
0.705035	0.705035					0.705035
0.755153	0.755153						0.755153
0.148479					0.148479		0.148479
-0.20867			-0.20867				-0.20867
0.192499	0.192499						0.192499
0.827111	0.827111						0.827111
-0.01821			-0.01821				-0.01821
0.113409	0.113409						0.113409
0.048635			0.048635				0.048635
-0.23834			-0.23834				-0.23834
0.11933			0.11933				0.11933
0		0				0
-0.24028			-0.24028				-0.24028
-0.27937					-0.27937		-0.27937
0.125276	0.125276						0.125276
-0.15608					-0.15608		-0.15608
-0.28024			-0.28024				-0.28024
-0.04172			-0.04172				-0.04172
0.434236			0.434236				0.434236
-0.14575				-0.14575			-0.14575
2.05815	2.05815					2.05815
0.018045			0.018045				0.018045
0.142303					0.142303		0.142303
0.221928			0.221928				0.221928
-0.04805		-0.04805				-0.04805
0.210475					0.210475		0.210475
1.46665	1.46665					1.46665
-0.24465				-0.24465		-0.24465
0.422371			0.422371				0.422371
0.759961			0.759961				0.759961
-0.01813			-0.01813				-0.01813
0.76305					0.76305	0.76305
1.47982				1.47982		1.47982
0.392102					0.392102		0.392102
-0.12869			-0.12869				-0.12869
1.30057				1.30057			1.30057
0.019736					0.019736		0.019736
-0.14702			-0.14702				-0.14702
1.37241	1.37241
0.307273					0.307273		0.307273
0.06368			0.06368				0.06368
0.549079					0.549079		0.549079
0.6735	0.6735						0.6735
-0.06783				-0.06783			-0.06783
-0.03225					-0.03225		-0.03225
0.106771					0.106771		0.106771
0.128693				0.128693			0.128693
-0.16695				-0.16695			-0.16695
-0.19844				-0.19844			-0.19844
0.373486					0.373486		0.373486
0.309133		0.309133					0.309133
0.152013			0.152013				0.152013
0.068233			0.068233				0.068233
1.97266	1.97266					1.97266
-0.01497			-0.01497				-0.01497
1.07132					1.07132	1.07132
0.09364			0.09364				0.09364
0.122682				0.122682			0.122682
-0.3606				-0.3606			-0.3606
-0.0996			-0.0996				-0.0996
-0.01964			-0.01964				-0.01964
-0.11771			-0.11771				-0.11771
-0.16252			-0.16252				-0.16252
-0.17937				-0.17937			-0.17937
0.101218				0.101218			0.101218
0.543868					0.543868		0.543868
0.001976				0.001976			0.001976
0.129876			0.129876				0.129876
1.66924	1.66924					1.66924
1.42983	1.42983					1.42983
-0.20477			-0.20477				-0.20477
-0.19836				-0.19836			-0.19836
-0.11643				-0.11643			-0.11643
-0.16049			-0.16049				-0.16049
-0.14535			-0.14535				-0.14535
0.555811					0.555811	0.555811
0.026039				0.026039			0.026039
0.634855				0.634855			0.634855
-0.13995				-0.13995			-0.13995
-0.18135				-0.18135			-0.18135
0.530929		0.530929				0.530929
0.390149				0.390149			0.390149
0.239749			0.239749				0.239749
-0.23634					-0.23634		-0.23634
-0.11165				-0.11165			-0.11165
-0.12561			-0.12561				-0.12561
-0.46716			-0.46716				-0.46716
0.516538				0.516538			0.516538
-0.22433			-0.22433				-0.22433
-0.10321			-0.10321				-0.10321
-0.35811				-0.35811			-0.35811
0.396149			0.396149				0.396149
1.85167	1.85167					1.85167
-0.07055			-0.07055				-0.07055
0.716744			0.716744				0.716744
0.127949				0.127949			0.127949
0.534621	0.534621					0.534621
-0.05651			-0.05651				-0.05651
0.570242					0.570242	0.570242
-0.05401				-0.05401			-0.05401
0.185281					0.185281		0.185281
-0.1619				-0.1619			-0.1619
-0.02558					-0.02558		-0.02558
0.097765					0.097765		0.097765
0.338361			0.338361				0.338361
0.2624					0.2624		0.2624
0.244775			0.244775				0.244775
0.215627				0.215627			0.215627
0.963586	0.963586					0.963586
-0.14024					-0.14024		-0.14024
-0.20773				-0.20773			-0.20773
-0.09003			-0.09003				-0.09003
0.079225			0.079225				0.079225
0.476808					0.476808		0.476808
0.499571	0.499571						0.499571
0.044455			0.044455				0.044455
0.873612				0.873612			0.873612
0.159293					0.159293		0.159293
1.52874	1.52874					1.52874
-0.03493					-0.03493		-0.03493
0.331624					0.331624		0.331624
-0.17527			-0.17527				-0.17527
0.988461		0.988461					0.988461
0.200675			0.200675				0.200675
0.018588				0.018588			0.018588
0.103609			0.103609				0.103609
0.14981			0.14981				0.14981
0.204283		0.204283					0.204283
0.87381		0.87381					0.87381
-0.23249			-0.23249				-0.23249
0.051709					0.051709		0.051709
1.03962	1.03962					1.03962
-0.00097					-0.00097		-0.00097
1.31023	1.31023					1.31023
0.455173					0.455173	0.455173
0.280823		0.280823					0.280823
-0.2503			-0.2503				-0.2503
-0.04262					-0.04262		-0.04262
1.23816		1.23816				1.23816
1.06989	1.06989					1.06989
0.152385			0.152385				0.152385
0.474926				0.474926			0.474926
1.48811	1.48811					1.48811
-0.07208					-0.07208		-0.07208
0.167529	0.167529					0.167529
0.391336	0.391336
0.193375				0.193375			0.193375
-0.17189			-0.17189				-0.17189
0.033244				0.033244			0.033244
0.143521				0.143521			0.143521
1.33279					1.33279
0.017648			0.017648				0.017648
0.201774	0.201774						0.201774
-0.04855				-0.04855			-0.04855
0.339909					0.339909
-0.14094			-0.14094				-0.14094
1.87938	1.87938					1.87938
-0.07787			-0.07787				-0.07787
1.48063					1.48063	1.48063
0.226421					0.226421
-0.1337			-0.1337			-0.1337
0.509899		0.509899				0.509899
0.050515			0.050515				0.050515
1.36402					1.36402		1.36402
-0.32795			-0.32795				-0.32795
-0.28588			-0.28588				-0.28588
0.083937				0.083937			0.083937
0.005168			0.005168			0.005168
-0.06319					-0.06319		-0.06319
-0.00058				-0.00058			-0.00058
-0.36584				-0.36584			-0.36584
-0.09211			-0.09211				-0.09211
-0.12425				-0.12425			-0.12425
-0.45455				-0.45455			-0.45455
2.00491		2.00491				2.00491
-0.44475				-0.44475			-0.44475
-0.2784				-0.2784		-0.2784
0.177353	0.177353
1.81071	1.81071						1.81071
-0.07884			-0.07884				-0.07884
-0.07058				-0.07058			-0.07058
0.104743				0.104743			0.104743
-0.07909				-0.07909			-0.07909
-0.15927			-0.15927				-0.15927
-0.28493			-0.28493				-0.28493
2.33535	2.33535					2.33535
-0.27155				-0.27155		-0.27155
-0.16012			-0.16012			-0.16012
0.666175	0.666175					0.666175
0.100246			0.100246				0.100246
0.063988				0.063988		0.063988
-0.10966				-0.10966			-0.10966
-0.424				-0.424		-0.424
0.984015		0.984015				0.984015
0.163962					0.163962		0.163962
-0.46358			-0.46358				-0.46358
-0.25249			-0.25249				-0.25249
-0.2141			-0.2141				-0.2141
-0.02755			-0.02755				-0.02755
-0.11165			-0.11165				-0.11165
1.55763	1.55763					1.55763
-0.06444					-0.06444	-0.06444
1.06547	1.06547					1.06547
-0.48664				-0.48664			-0.48664
-0.20742				-0.20742			-0.20742
0.118473					0.118473		0.118473
-0.21262				-0.21262			-0.21262
-0.0291				-0.0291			-0.0291
-0.17707				-0.17707			-0.17707
-0.03592			-0.03592				-0.03592
0.610862	0.610862						0.610862
0.250295				0.250295			0.250295
-0.13915				-0.13915			-0.13915
0.237207							0.237207
-0.47579			-0.47579				-0.47579
0.631465				0.631465			0.631465
-0.42188			-0.42188				-0.42188
-0.41766			-0.41766				-0.41766
-0.32237			-0.32237				-0.32237
0.272655		0.272655					0.272655
-0.59048				-0.59048			-0.59048
-0.17009				-0.17009			-0.17009
0.448688				0.448688			0.448688
-0.3098			-0.3098				-0.3098
-0.32111			-0.32111				-0.32111
-0.21924				-0.21924			-0.21924
-0.52558				-0.52558			-0.52558
0.185529					0.185529		0.185529
-0.39669			-0.39669				-0.39669
-0.21836			-0.21836				-0.21836
0.21979	0.21979					0.21979
0.129834					0.129834		0.129834
0.957512	0.957512					0.957512
1.45455	1.45455					1.45455
1.25326		1.25326					1.25326
-0.25961			-0.25961				-0.25961
0.078083			0.078083				0.078083
-0.0685			-0.0685				-0.0685
1.90934	1.90934					1.90934
-0.00988			-0.00988				-0.00988
0.245698				0.245698			0.245698
0.251535			0.251535				0.251535
0.747997	0.747997					0.747997
-0.03254		-0.03254					-0.03254
0.351322			0.351322				0.351322
0.985534	0.985534					0.985534
1.97953	1.97953					1.97953
0.022679			0.022679				0.022679
-0.15542				-0.15542			-0.15542
0.084073			0.084073				0.084073
1.48005	1.48005					1.48005
-0.42443				-0.42443			-0.42443
0.301193			0.301193				0.301193
-0.09314			-0.09314				-0.09314
1.42505	1.42505					1.42505
-0.09048					-0.09048		-0.09048
0.206653					0.206653		0.206653
-0.45603				-0.45603			-0.45603
1.25667	1.25667					1.25667
1.48324	1.48324					1.48324
-0.23975			-0.23975				-0.23975
1.91271	1.91271					1.91271
-0.03925				-0.03925			-0.03925
1.2082		1.2082				1.2082
-0.03854		-0.03854				-0.03854
0.073819			0.073819				0.073819
1.05447		1.05447				1.05447
-0.02153				-0.02153			-0.02153
-0.20935				-0.20935			-0.20935
-0.08412			-0.08412				-0.08412
0.338671				0.338671			0.338671
-0.1825			-0.1825			-0.1825
-0.13938			-0.13938				-0.13938
-0.0998			-0.0998				-0.0998
-0.2567			-0.2567				-0.2567
-0.2011				-0.2011			-0.2011
-0.27713				-0.27713			-0.27713
1.49267	1.49267					1.49267
-0.36375			-0.36375				-0.36375
0.22809		0.22809					0.22809
0.397382		0.397382					0.397382
-0.06969			-0.06969				-0.06969
0.180288			0.180288				0.180288
-0.03871			-0.03871				-0.03871
-0.34709			-0.34709				-0.34709
-0.04696			-0.04696				-0.04696
-0.07412				-0.07412			-0.07412
-0.08733				-0.08733			-0.08733
-0.2005			-0.2005				-0.2005
1.03205	1.03205					1.03205
-0.07645			-0.07645				-0.07645
-0.04864			-0.04864				-0.04864
0.474933			0.474933				0.474933
1.58168	1.58168					1.58168
-0.10384			-0.10384				-0.10384
-0.13297			-0.13297				-0.13297
-0.15329					-0.15329		-0.15329
-0.1581				-0.1581			-0.1581
-0.22792			-0.22792				-0.22792
-0.05761			-0.05761				-0.05761
1.34061	1.34061					1.34061
-0.12908				-0.12908			-0.12908
-0.18837			-0.18837				-0.18837
0.314029		0.314029				0.314029
-0.28556			-0.28556				-0.28556
0.64596				0.64596			0.64596
0.82682		0.82682				0.82682
-0.08974			-0.08974				-0.08974
-0.29755			-0.29755				-0.29755
-0.06561			-0.06561				-0.06561
-0.16094			-0.16094				-0.16094
1.55976	1.55976					1.55976
-0.20542			-0.20542				-0.20542
0.368976				0.368976			0.368976
1.28501	1.28501					1.28501
1.20429	1.20429					1.20429
-0.43791				-0.43791			-0.43791
1.19572	1.19572					1.19572
1.97257	1.97257					1.97257
0.356676			0.356676				0.356676
0.908244	0.908244					0.908244
-0.18568			-0.18568				-0.18568
-0.39075				-0.39075			-0.39075
0.199845					0.199845		0.199845
-0.42121			-0.42121				-0.42121
-0.26865				-0.26865			-0.26865
-0.15013			-0.15013				-0.15013
-0.20429				-0.20429			-0.20429
-0.10293			-0.10293				-0.10293
-0.36423			-0.36423				-0.36423
-0.18678			-0.18678				-0.18678
-0.01493			-0.01493				-0.01493
1.03055		1.03055					1.03055
1.24002	1.24002					1.24002
0.949746	0.949746					0.949746
0.708516	0.708516					0.708516
-0.31148			-0.31148				-0.31148
-0.19003			-0.19003				-0.19003
0.058875				0.058875			0.058875
1.76454	1.76454					1.76454
0.004328	0.004328					0.004328
0.082256			0.082256			0.082256
-0.03194			-0.03194				-0.03194
1.74298				1.74298			1.74298
0.11604			0.11604				0.11604
0.876658				0.876658			0.876658
0.127065			0.127065				0.127065
-0.04994				-0.04994			-0.04994
1.91583	1.91583					1.91583
1.00931				1.00931			1.00931
-0.05279				-0.05279			-0.05279
0.918205	0.918205					0.918205
1.16526	1.16526					1.16526
0.450363					0.450363		0.450363
1.84426	1.84426					1.84426
-0.3652			-0.3652				-0.3652
-0.24721				-0.24721			-0.24721
-0.41138				-0.41138			-0.41138
0.999257				0.999257			0.999257
-0.21979			-0.21979				-0.21979
0.388768		0.388768				0.388768
-0.23875			-0.23875				-0.23875
-0.12345			-0.12345				-0.12345
-0.34786				-0.34786			-0.34786
-0.52317			-0.52317				-0.52317
0.698829		0.698829				0.698829
-0.29225				-0.29225			-0.29225
-0.10874				-0.10874			-0.10874
-0.057				-0.057			-0.057
1.51221	1.51221						1.51221
-0.56657			-0.56657				-0.56657
0.92579	0.92579					0.92579
-0.15474				-0.15474			-0.15474
-0.09125			-0.09125				-0.09125
-0.16286			-0.16286				-0.16286
-0.24973			-0.24973				-0.24973
-0.18025				-0.18025			-0.18025
1.4411	1.4411					1.4411
0.595194		0.595194				0.595194
-0.0727				-0.0727			-0.0727
-0.26216				-0.26216			-0.26216
1.26348	1.26348					1.26348
0.386335	0.386335					0.386335
-0.20585				-0.20585		-0.20585
-0.20912			-0.20912				-0.20912
-0.30802			-0.30802				-0.30802
-0.57966				-0.57966			-0.57966
0.070575					0.070575		0.070575
0.709332			0.709332				0.709332
-0.16536		-0.16536				-0.16536
0.054038				0.054038			0.054038
0.036122			0.036122				0.036122
-0.47082			-0.47082				-0.47082
0.458761					0.458761		0.458761
1.20542	1.20542					1.20542
-0.03433				-0.03433			-0.03433
-0.17927			-0.17927				-0.17927
-0.04772		-0.04772					-0.04772
0.80105		0.80105				0.80105
1.97874		1.97874				1.97874
1.05687	1.05687					1.05687
0.227889					0.227889		0.227889
-0.11721				-0.11721			-0.11721
0.644655		0.644655				0.644655
-0.14886				-0.14886			-0.14886
-0.01806				-0.01806			-0.01806
-0.32668		-0.32668				-0.32668
1.83248	1.83248					1.83248
1.28412	1.28412					1.28412
-0.26956				-0.26956			-0.26956
-0.06034			-0.06034				-0.06034
-0.0711				-0.0711			-0.0711
0.473122					0.473122		0.473122
0.117896		0.117896				0.117896
-0.02395		-0.02395					-0.02395
-0.1663					-0.1663		-0.1663
-0.09586			-0.09586				-0.09586
-0.03407			-0.03407				-0.03407
0.181633			0.181633				0.181633
0.950578	0.950578					0.950578
-0.24324		-0.24324					-0.24324
0.057936				0.057936			0.057936
1.16138		1.16138				1.16138
0.150369				0.150369			0.150369
0.960038	0.960038					0.960038
1.10383	1.10383					1.10383
0.223727			0.223727				0.223727
-0.01528			-0.01528				-0.01528
-0.31318			-0.31318				-0.31318
0.735254	0.735254					0.735254
0.199085				0.199085			0.199085
-0.20241			-0.20241				-0.20241
-0.15939			-0.15939				-0.15939
0.013649				0.013649			0.013649
-0.27845				-0.27845			-0.27845
-0.18117				-0.18117			-0.18117
0.273034				0.273034			0.273034
0.120309			0.120309				0.120309
0.219312			0.219312				0.219312
-0.08749			-0.08749			-0.08749
0.019709			0.019709				0.019709
1.09909		1.09909				1.09909
-0.32311			-0.32311				-0.32311
-0.02852			-0.02852				-0.02852
0.894175		0.894175				0.894175
-0.05906			-0.05906				-0.05906
-0.00075			-0.00075				-0.00075
0.24038		0.24038					0.24038
-0.12413				-0.12413			-0.12413
0.126388				0.126388			0.126388
0.032817				0.032817			0.032817
-0.14493		-0.14493					-0.14493
-0.36544			-0.36544				-0.36544
-0.03363		-0.03363				-0.03363
0.44342		0.44342				0.44342
0.324835				0.324835			0.324835
0.116118			0.116118				0.116118
1.05918	1.05918					1.05918
0.107112			0.107112				0.107112
-0.41432		-0.41432					-0.41432
-0.0308					-0.0308		-0.0308
-0.07406		-0.07406					-0.07406
-0.36754			-0.36754				-0.36754
-0.20798		-0.20798					-0.20798
-0.19831		-0.19831					-0.19831
-0.1588			-0.1588				-0.1588
0.249792		0.249792					0.249792
0.430059		0.430059				0.430059
-0.23319				-0.23319			-0.23319
-0.42445			-0.42445				-0.42445
-0.42976		-0.42976					-0.42976
0.482816		0.482816					0.482816
0.591887	0.591887					0.591887
0.386065				0.386065			0.386065
0.06347				0.06347			0.06347
0.092343		0.092343					0.092343
-0.48576			-0.48576				-0.48576
-0.19986		-0.19986					-0.19986
0.008575			0.008575				0.008575
-0.2674				-0.2674			-0.2674
-0.02317		-0.02317					-0.02317
-0.18222							-0.18222
0.025828			0.025828				0.025828
0.548405				0.548405			0.548405
-0.32441			-0.32441				-0.32441
1.6114	1.6114						1.6114
-0.00463		-0.00463					-0.00463
0.739346			0.739346				0.739346
1.66723	1.66723					1.66723
0.069594			0.069594				0.069594
-0.12993			-0.12993			-0.12993
0.021958		0.021958				0.021958
0.03515				0.03515			0.03515
0.766571		0.766571					0.766571
0.291842		0.291842					0.291842
0.01146		0.01146					0.01146
0.081281			0.081281				0.081281
0.032018			0.032018				0.032018
-0.01635		-0.01635					-0.01635
0.126867			0.126867				0.126867
-0.18193			-0.18193				-0.18193
-0.1173				-0.1173			-0.1173
0.170226		0.170226					0.170226
0.728712	0.728712					0.728712
-0.38494			-0.38494				-0.38494
-0.16072			-0.16072				-0.16072
-0.05689			-0.05689				-0.05689
0.528425		0.528425					0.528425
-0.16195				-0.16195			-0.16195
-0.0487			-0.0487				-0.0487
-0.14276			-0.14276				-0.14276
-0.31877		-0.31877					-0.31877
-0.25498			-0.25498				-0.25498
-0.4698			-0.4698				-0.4698
0.181895		0.181895					0.181895
1.1248	1.1248					1.1248
0.13829			0.13829				0.13829
-0.05249				-0.05249			-0.05249
1.3804		1.3804				1.3804
0.008517			0.008517				0.008517
0.362936		0.362936
0.618962		0.618962					0.618962
0.167043		0.167043				0.167043
-0.04059		-0.04059					-0.04059
-0.24854				-0.24854			-0.24854
-0.07385		-0.07385					-0.07385
-0.12001			-0.12001				-0.12001
0.238054		0.238054				0.238054
-0.2059					-0.2059		-0.2059
-0.14943			-0.14943				-0.14943
0.086471			0.086471				0.086471
0.506097					0.506097		0.506097
0.024265					0.024265		0.024265
-0.35108			-0.35108				-0.35108
0.0425		0.0425					0.0425
0.745448	0.745448					0.745448
1.05456	1.05456					1.05456
1.00196	1.00196					1.00196
1.26798	1.26798					1.26798
-0.2708			-0.2708				-0.2708
-0.365			-0.365				-0.365
0.024421	0.024421						0.024421
0.005959		0.005959					0.005959
-0.07131			-0.07131				-0.07131
0.004196					0.004196		0.004196
0.146818			0.146818				0.146818
0.366069		0.366069				0.366069
-0.14624			-0.14624				-0.14624
-0.17472			-0.17472				-0.17472
-0.26776			-0.26776				-0.26776
-0.1504				-0.1504			-0.1504
-0.23081			-0.23081				-0.23081
-0.26633				-0.26633			-0.26633
-0.19439			-0.19439				-0.19439
0.775962	0.775962					0.775962
-0.30813				-0.30813			-0.30813
-0.25137					-0.25137		-0.25137
-0.24623			-0.24623				-0.24623
-0.1336			-0.1336				-0.1336
-0.08074				-0.08074			-0.08074
0.993422	0.993422					0.993422
1.14536	1.14536					1.14536
-0.10644			-0.10644				-0.10644
-0.13117		-0.13117					-0.13117
-0.11225			-0.11225				-0.11225
0.034161				0.034161			0.034161
-0.35255			-0.35255				-0.35255
-0.00166			-0.00166				-0.00166
-0.1037				-0.1037			-0.1037
-0.27729		-0.27729				-0.27729
-0.09354			-0.09354				-0.09354
0.176629				0.176629			0.176629
0.433091		0.433091				0.433091
-0.297				-0.297			-0.297
-0.30951				-0.30951			-0.30951
-0.0284				-0.0284			-0.0284
0.06608				0.06608			0.06608
0.263972					0.263972		0.263972
-0.23816				-0.23816			-0.23816
-0.01994			-0.01994				-0.01994
1.49045	1.49045					1.49045
-0.10433			-0.10433				-0.10433
0.709702	0.709702					0.709702
-0.17628			-0.17628				-0.17628
-0.10377			-0.10377				-0.10377
0.495181		0.495181				0.495181
-0.11589				-0.11589			-0.11589
0.126268			0.126268				0.126268
-0.10192				-0.10192			-0.10192
-0.05282			-0.05282				-0.05282
0.076551				0.076551			0.076551
-0.30361			-0.30361				-0.30361
-0.25341			-0.25341				-0.25341
1.24478	1.24478					1.24478
-0.09081			-0.09081				-0.09081
-0.14932			-0.14932				-0.14932
0.048644				0.048644			0.048644
-0.00123			-0.00123				-0.00123
0.518079			0.518079				0.518079
-0.04864				-0.04864			-0.04864
-0.15522			-0.15522				-0.15522
-0.23104			-0.23104				-0.23104
1.46921	1.46921						1.46921
0.055254					0.055254		0.055254
1.84245	1.84245					1.84245
-0.22976							-0.22976
0.035109			0.035109				0.035109
-0.22603			-0.22603				-0.22603
0.040255				0.040255			0.040255
-0.07824			-0.07824				-0.07824
0.190781			0.190781				0.190781
-0.17054			-0.17054				-0.17054
2.40437	2.40437					2.40437
0.056686			0.056686				0.056686
-0.31397			-0.31397				-0.31397
-0.08776			-0.08776				-0.08776
0.924905	0.924905					0.924905
1.17673					1.17673	1.17673
1.35762	1.35762					1.35762
1.54894	1.54894					1.54894
1.1684	1.1684					1.1684
0.148536					0.148536		0.148536
-0.11431			-0.11431				-0.11431
-0.29858			-0.29858				-0.29858
-0.2623			-0.2623
-0.14188				-0.14188			-0.14188
0.760946		0.760946				0.760946
1.02011		1.02011					1.02011
0.015378			0.015378				0.015378
-0.33811			-0.33811				-0.33811
1.5788		1.5788				1.5788
1.35461	1.35461					1.35461
1.15252	1.15252					1.15252
-0.3058			-0.3058				-0.3058
-0.60581				-0.60581			-0.60581
0.033909					0.033909		0.033909
-0.18638			-0.18638				-0.18638
-0.40302				-0.40302			-0.40302
-0.553			-0.553				-0.553
0.166237					0.166237		0.166237
-0.16512				-0.16512			-0.16512
1.09883		1.09883				1.09883
-0.21757					-0.21757	-0.21757
-0.1075			-0.1075				-0.1075
-0.18584				-0.18584			-0.18584
-0.30785			-0.30785				-0.30785
1.24705	1.24705					1.24705
1.88557	1.88557					1.88557
-0.13752			-0.13752				-0.13752
-0.13296			-0.13296				-0.13296
1.55236		1.55236				1.55236
-0.148			-0.148				-0.148
0.106532				0.106532			0.106532
0.938794	0.938794					0.938794
0.69967		0.69967				0.69967
-0.17497			-0.17497				-0.17497
0.296184			0.296184				0.296184
-0.12049			-0.12049				-0.12049
0.358149					0.358149
0.656887					0.656887		0.656887
-0.24322			-0.24322				-0.24322
-0.1789			-0.1789				-0.1789
-0.01522			-0.01522				-0.01522
0.102663				0.102663			0.102663
1.2487	1.2487					1.2487
1.2939	1.2939					1.2939
-0.00719			-0.00719				-0.00719
-0.41778				-0.41778			-0.41778
-0.33805			-0.33805				-0.33805
-0.04445					-0.04445		-0.04445
-0.22903			-0.22903				-0.22903
-0.02328			-0.02328				-0.02328
-0.16025				-0.16025
0.490595			0.490595				0.490595
-0.41732			-0.41732				-0.41732
1.16375	1.16375					1.16375
0.638435					0.638435		0.638435
-0.21226				-0.21226			-0.21226
-0.30145			-0.30145				-0.30145
-0.27925			-0.27925				-0.27925
1.29386		1.29386					1.29386
-0.32363			-0.32363				-0.32363
-0.32093			-0.32093				-0.32093
0.022938				0.022938			0.022938
0.217806				0.217806			0.217806
-0.0114			-0.0114				-0.0114
-0.13199				-0.13199			-0.13199
-0.06368		-0.06368					-0.06368
-0.21928				-0.21928			-0.21928
-0.1786				-0.1786
-0.34716			-0.34716				-0.34716
-0.37078			-0.37078				-0.37078
-0.05178				-0.05178			-0.05178
-0.1728			-0.1728				-0.1728
-0.03479			-0.03479				-0.03479
-0.16747			-0.16747				-0.16747
-0.36331			-0.36331				-0.36331
1.03351			1.03351				1.03351
0.125006					0.125006		0.125006
-0.1361			-0.1361				-0.1361
0.037837				0.037837			0.037837
1.98608	1.98608					1.98608
-0.06089			-0.06089				-0.06089
-0.30112			-0.30112				-0.30112
-0.15299			-0.15299				-0.15299
-0.08129			-0.08129				-0.08129
2.06972					2.06972	2.06972
0.164739			0.164739				0.164739
-0.01103				-0.01103			-0.01103
0.659464	0.659464						0.659464
0.059219			0.059219				0.059219
0.935941		0.935941
1.74305	1.74305
1.45455	1.45455					1.45455
-0.03775			-0.03775
-0.04576			-0.04576
1.41326		1.41326				1.41326
0.684316					0.684316		0.684316
1.09	1.09					1.09
1.14212	1.14212					1.14212
-0.3131			-0.3131				-0.3131
0.955318	0.955318					0.955318
0.546678					0.546678		0.546678
-0.26837			-0.26837				-0.26837
-0.01772			-0.01772				-0.01772
-0.10924				-0.10924			-0.10924
0.866616		0.866616				0.866616
-0.12544			-0.12544				-0.12544
1.94e-06				1.94e-06			1.94e-06
0.493559	0.493559					0.493559
-0.22989				-0.22989			-0.22989
0.131166				0.131166			0.131166
0.887696		0.887696					0.887696
-0.24575		-0.24575					-0.24575
0.825248				0.825248			0.825248
1.24402	1.24402					1.24402
0.476465			0.476465				0.476465
-0.30655				-0.30655			-0.30655
0.409148		0.409148				0.409148
-0.10418				-0.10418			-0.10418
0.951744	0.951744					0.951744
0.183227			0.183227				0.183227
1.6953	1.6953					1.6953
-0.11875				-0.11875			-0.11875
0.173117	0.173117					0.173117
0.597236				0.597236			0.597236
-0.21466			-0.21466				-0.21466
1.19607		1.19607				1.19607
0.191622				0.191622			0.191622
-0.1278				-0.1278
-0.02448			-0.02448				-0.02448
-0.04753			-0.04753				-0.04753
-0.21146			-0.21146				-0.21146
-0.16822			-0.16822				-0.16822
0.155949				0.155949			0.155949
-0.08792			-0.08792				-0.08792
-0.06143			-0.06143				-0.06143
-0.01854			-0.01854				-0.01854
-0.19619				-0.19619			-0.19619
0.688287	0.688287					0.688287
-0.21472			-0.21472				-0.21472
0.026396			0.026396				0.026396
0.20826					0.20826		0.20826
0.218465			0.218465				0.218465
1.31935		1.31935					1.31935
-0.08532			-0.08532				-0.08532
-0.10856			-0.10856			-0.10856
-0.28062				-0.28062			-0.28062
0.051021			0.051021			0.051021
1.05084		1.05084				1.05084
-0.16884				-0.16884			-0.16884
-0.05036			-0.05036				-0.05036
-0.09517				-0.09517			-0.09517
-0.03341			-0.03341				-0.03341
-0.27442			-0.27442				-0.27442
0.292938		0.292938				0.292938
1.04766		1.04766				1.04766
-0.08707			-0.08707				-0.08707
-0.19059			-0.19059				-0.19059
-0.20095				-0.20095			-0.20095
-0.0008			-0.0008				-0.0008
0.758		0.758					0.758
-0.28735			-0.28735				-0.28735
0.880256					0.880256	0.880256
-0.20498			-0.20498				-0.20498
-0.04616		-0.04616					-0.04616
-0.22256			-0.22256				-0.22256
-0.25662				-0.25662			-0.25662
-0.00204			-0.00204				-0.00204
-0.29266				-0.29266			-0.29266
-0.21245				-0.21245			-0.21245
0.060735		0.060735					0.060735
0.114666			0.114666				0.114666
-0.10043				-0.10043			-0.10043
0.872255			0.872255				0.872255
-0.1447			-0.1447				-0.1447
-0.23558				-0.23558			-0.23558
-0.34255			-0.34255				-0.34255
1.18802		1.18802					1.18802
-0.31485			-0.31485				-0.31485
0.758957	0.758957					0.758957
1.8244	1.8244					1.8244
0.404265					0.404265	0.404265
-0.42193			-0.42193				-0.42193
-0.23228				-0.23228			-0.23228
-0.23671				-0.23671			-0.23671
0.195312				0.195312			0.195312
1.02416		1.02416				1.02416
-0.33301			-0.33301				-0.33301
0.876648	0.876648					0.876648
-0.22183			-0.22183				-0.22183
-0.52822			-0.52822				-0.52822
1.73565	1.73565					1.73565
1.02439		1.02439				1.02439
0.162179			0.162179				0.162179
-0.32865			-0.32865				-0.32865
2.14399	2.14399					2.14399
0.781182				0.781182			0.781182
-0.36286			-0.36286				-0.36286
0.461131					0.461131		0.461131
-0.17184			-0.17184				-0.17184
-0.14511			-0.14511				-0.14511
0.09873			0.09873				0.09873
0.060894			0.060894				0.060894
-0.18521		-0.18521					-0.18521
-0.32351				-0.32351			-0.32351
-0.16155			-0.16155				-0.16155
1.29327	1.29327					1.29327
-0.15597				-0.15597			-0.15597
0.742601	0.742601					0.742601
0.012353			0.012353				0.012353
-0.34883			-0.34883				-0.34883
-0.50875			-0.50875				-0.50875
-0.39751				-0.39751			-0.39751
-0.38868			-0.38868				-0.38868
0.482383					0.482383		0.482383
-0.11644					-0.11644		-0.11644
1.0424	1.0424						1.0424
1.38832	1.38832					1.38832
-0.52461				-0.52461			-0.52461
-0.50706			-0.50706				-0.50706
-0.64361			-0.64361				-0.64361
-0.11743			-0.11743				-0.11743
1.97452		1.97452				1.97452
-0.26622				-0.26622			-0.26622
-0.38727			-0.38727				-0.38727
-0.11277			-0.11277				-0.11277
-0.36554				-0.36554			-0.36554
2.41011	2.41011					2.41011
-0.1557				-0.1557			-0.1557
0.057361			0.057361				0.057361
-0.09325			-0.09325				-0.09325
-0.03424			-0.03424				-0.03424
1.52561	1.52561					1.52561
0.070966			0.070966				0.070966
0.74316	0.74316					0.74316
1.30044	1.30044					1.30044
-0.08062				-0.08062			-0.08062
0.210934				0.210934			0.210934
-0.05567			-0.05567				-0.05567
-0.0574				-0.0574			-0.0574
0.563597					0.563597		0.563597
-0.28904			-0.28904				-0.28904
0.347699		0.347699					0.347699
-0.08514					-0.08514		-0.08514
-0.34495			-0.34495				-0.34495
0.736712					0.736712	0.736712
-0.29367					-0.29367	-0.29367
0.467969					0.467969		0.467969
-0.11936			-0.11936				-0.11936
-0.07864				-0.07864			-0.07864
0.272479					0.272479		0.272479
0.080417	0.080417
-0.20327			-0.20327				-0.20327
0.480548					0.480548		0.480548
0.670415				0.670415			0.670415
-0.21308				-0.21308			-0.21308
0.117247				0.117247			0.117247
0.300617					0.300617		0.300617
-0.07083		-0.07083				-0.07083
1.57976	1.57976					1.57976
0.043952		0.043952
0.332761	0.332761						0.332761
0.143588			0.143588				0.143588
0.497796				0.497796			0.497796
-0.15606					-0.15606		-0.15606
-0.04233			-0.04233				-0.04233
-0.26429			-0.26429				-0.26429
-0.25722			-0.25722				-0.25722
-0.2772			-0.2772				-0.2772
0.035309			0.035309				0.035309
0.157097			0.157097				0.157097
1.72339	1.72339						1.72339
-0.25458			-0.25458				-0.25458
0.871627	0.871627					0.871627
-0.08099			-0.08099				-0.08099
-0.46513			-0.46513				-0.46513
0.905214			0.905214				0.905214
-0.14252			-0.14252				-0.14252
-0.05989			-0.05989				-0.05989
-0.10326	-0.10326					-0.10326
0.147197				0.147197			0.147197
-0.18671			-0.18671				-0.18671
0.097614			0.097614				0.097614
2.2704	2.2704					2.2704
0.319413			0.319413				0.319413
1.05608	1.05608					1.05608
1.10088	1.10088					1.10088
-0.30263				-0.30263			-0.30263
-0.29937				-0.29937			-0.29937
1.59629		1.59629				1.59629
0.020197					0.020197		0.020197
-0.32163				-0.32163			-0.32163
-0.26109				-0.26109			-0.26109
-0.23488			-0.23488				-0.23488
-0.42923			-0.42923				-0.42923
0.745525		0.745525				0.745525
1.07327	1.07327					1.07327
0.012322			0.012322				0.012322
1.90862	1.90862					1.90862
-0.16743				-0.16743			-0.16743
0.872429			0.872429				0.872429
-0.10675				-0.10675			-0.10675
1.03424	1.03424					1.03424
-0.13794			-0.13794				-0.13794
-0.20992		-0.20992				-0.20992
0.759545	0.759545					0.759545
-0.09618				-0.09618			-0.09618
0.876712	0.876712						0.876712
1.84801	1.84801					1.84801
1.20575					1.20575	1.20575
-0.38655				-0.38655
-0.0425			-0.0425				-0.0425
0.149614				0.149614			0.149614
-0.36213				-0.36213			-0.36213
-0.08459			-0.08459				-0.08459
0.062265			0.062265				0.062265
0.127685					0.127685	0.127685
-0.03186			-0.03186				-0.03186
-0.09436	-0.09436					-0.09436
1.09972		1.09972				1.09972
-0.22262				-0.22262			-0.22262
-0.4029				-0.4029			-0.4029
-0.17373			-0.17373				-0.17373
-0.2189				-0.2189			-0.2189
0.10926			0.10926				0.10926
-0.13833			-0.13833				-0.13833
-0.16867			-0.16867				-0.16867
0.16562				0.16562			0.16562
0.498971	0.498971						0.498971
-0.17484				-0.17484			-0.17484
-0.24375		-0.24375					-0.24375
0.338486					0.338486		0.338486
0.008341					0.008341		0.008341
-0.41838			-0.41838				-0.41838
-0.25034					-0.25034		-0.25034
0.489993			0.489993			0.489993
0.149162			0.149162				0.149162
-0.32665			-0.32665				-0.32665
0.086893				0.086893			0.086893
-0.20287			-0.20287				-0.20287
-0.19478			-0.19478				-0.19478
-0.21999				-0.21999			-0.21999
0.0104				0.0104			0.0104
-0.11432			-0.11432				-0.11432
0.650947	0.650947					0.650947
1.18185	1.18185					1.18185
0.966439	0.966439						0.966439
1.40653	1.40653					1.40653
1.25787	1.25787					1.25787
0.16127			0.16127				0.16127
0.59239		0.59239				0.59239
0.383535					0.383535		0.383535
-0.13865			-0.13865				-0.13865
-0.27189			-0.27189				-0.27189
0.276376					0.276376		0.276376
0.170832			0.170832				0.170832
0.198187			0.198187				0.198187
2.15242		2.15242				2.15242
0.291394		0.291394					0.291394
0.92171		0.92171				0.92171
-0.13735				-0.13735			-0.13735
0.621984				0.621984			0.621984
-0.10645			-0.10645				-0.10645
1.12165	1.12165					1.12165
-0.02658			-0.02658				-0.02658
1.28761	1.28761					1.28761
0.14928					0.14928		0.14928
0.937311		0.937311				0.937311
-0.12241				-0.12241			-0.12241
0.642125			0.642125			0.642125
-0.10852			-0.10852				-0.10852
0.049822			0.049822				0.049822
1.217		1.217					1.217
-0.08486			-0.08486				-0.08486
2.60199	2.60199					2.60199
1.20767				1.20767			1.20767
-0.02759							-0.02759
-0.48989				-0.48989			-0.48989
-0.13693					-0.13693		-0.13693
1.99533	1.99533					1.99533
0.089429				0.089429			0.089429
0.43281	0.43281					0.43281
0.257629			0.257629				0.257629
-0.01297				-0.01297			-0.01297
0.366722					0.366722		0.366722
-0.28427			-0.28427				-0.28427
-0.23756			-0.23756				-0.23756
-0.19705			-0.19705				-0.19705
0.323986					0.323986		0.323986
-0.32312			-0.32312				-0.32312
1.93621		1.93621					1.93621
-0.07644					-0.07644		-0.07644
-0.10224			-0.10224				-0.10224
-0.4205				-0.4205			-0.4205
0.446286				0.446286			0.446286
-0.14297				-0.14297		-0.14297
1.93246	1.93246					1.93246
0.285007		0.285007				0.285007
-0.08859			-0.08859				-0.08859
0.402127			0.402127				0.402127
-0.14434			-0.14434				-0.14434
-0.18804			-0.18804				-0.18804
-0.07138				-0.07138			-0.07138
1.69485	1.69485					1.69485
0.22708			0.22708				0.22708
-0.12075			-0.12075				-0.12075
1.78864	1.78864					1.78864
0.597817		0.597817				0.597817
-0.05674				-0.05674			-0.05674
-0.07772		-0.07772					-0.07772
0.099678			0.099678				0.099678
0.175635				0.175635			0.175635
0.156811			0.156811				0.156811
-0.10241			-0.10241				-0.10241
-0.0262			-0.0262				-0.0262
-0.09328			-0.09328				-0.09328
0.636204			0.636204				0.636204
-0.30706			-0.30706				-0.30706
-0.05384			-0.05384				-0.05384
0.087884				0.087884			0.087884
-0.36716				-0.36716			-0.36716
-0.2948			-0.2948				-0.2948
0.676876					0.676876		0.676876
0.780756		0.780756				0.780756
-0.19128			-0.19128				-0.19128
0.87306		0.87306				0.87306
0.014448			0.014448				0.014448
-0.39974			-0.39974				-0.39974
-0.61633				-0.61633			-0.61633
0.75828		0.75828				0.75828
-0.36729				-0.36729			-0.36729
-0.18986	-0.18986						-0.18986
1.36738	1.36738					1.36738
-0.54328			-0.54328				-0.54328
-0.35355			-0.35355				-0.35355
-0.47218			-0.47218				-0.47218
0.918892	0.918892					0.918892
0.962367	0.962367					0.962367
-0.26337			-0.26337				-0.26337
-0.31346			-0.31346				-0.31346
0.710519	0.710519						0.710519
-0.0144			-0.0144				-0.0144
-0.19352			-0.19352				-0.19352
-0.25606				-0.25606			-0.25606
0.996495	0.996495					0.996495
-0.13672		-0.13672				-0.13672
1.32639	1.32639					1.32639
-0.27992			-0.27992				-0.27992
0.173058		0.173058				0.173058
-0.25				-0.25			-0.25
1.2644	1.2644					1.2644
-0.08589			-0.08589				-0.08589
-0.6283			-0.6283				-0.6283
0.731097					0.731097	0.731097
0.299056				0.299056			0.299056
-0.19171			-0.19171				-0.19171
-0.18055			-0.18055				-0.18055
1.09234	1.09234					1.09234
0.121415				0.121415			0.121415
-0.09351	-0.09351						-0.09351
0.068431				0.068431			0.068431
-0.46342			-0.46342				-0.46342
1.62487	1.62487					1.62487
-0.1076					-0.1076		-0.1076
1.01978	1.01978					1.01978
0.102432	0.102432						0.102432
1.01955			1.01955				1.01955
-0.54613			-0.54613				-0.54613
-0.12766			-0.12766				-0.12766
0.587068		0.587068				0.587068
-0.49756				-0.49756			-0.49756
-0.47294				-0.47294			-0.47294
-0.15761			-0.15761				-0.15761
0.851819				0.851819			0.851819
1.27142	1.27142					1.27142
1.37747		1.37747				1.37747
0.174485			0.174485				0.174485
-0.42914				-0.42914			-0.42914
-0.10942				-0.10942			-0.10942
-0.46296			-0.46296				-0.46296
-0.7549			-0.7549				-0.7549
-0.34678				-0.34678			-0.34678
-0.16247			-0.16247				-0.16247
-0.43411				-0.43411			-0.43411
-0.13613			-0.13613				-0.13613
-0.12607				-0.12607			-0.12607
0.165277		0.165277					0.165277
0.147464			0.147464				0.147464
1.25059				1.25059			1.25059
-0.62585				-0.62585			-0.62585
-0.00056			-0.00056				-0.00056
1.19241		1.19241				1.19241
-0.13569	-0.13569						-0.13569
-0.22998			-0.22998				-0.22998
0.459193				0.459193			0.459193
-0.29023			-0.29023				-0.29023
1.01541			1.01541				1.01541
-0.20279				-0.20279			-0.20279
-0.18571				-0.18571			-0.18571
0.587198	0.587198					0.587198
0.942547		0.942547				0.942547
0.475499	0.475499					0.475499
0.066037	0.066037						0.066037
0.288601	0.288601					0.288601
-0.23757			-0.23757				-0.23757
0.152397					0.152397		0.152397
0.088576				0.088576			0.088576
0.528981		0.528981				0.528981
0.295262				0.295262			0.295262
0.122316			0.122316				0.122316
0.144084			0.144084				0.144084
-0.08176					-0.08176		-0.08176
1.6478	1.6478					1.6478
1.0312	1.0312					1.0312
0.885359		0.885359				0.885359
-0.62232			-0.62232				-0.62232
1.85501	1.85501					1.85501
0.554839				0.554839			0.554839
-0.34687				-0.34687			-0.34687
-0.46507			-0.46507				-0.46507
-0.16137				-0.16137			-0.16137
1.5676	1.5676					1.5676
0.533516	0.533516					0.533516
2.01451	2.01451					2.01451
-0.41662				-0.41662			-0.41662
-0.36107			-0.36107				-0.36107
1.18706	1.18706					1.18706
1.18451	1.18451					1.18451
-0.06931			-0.06931				-0.06931
-0.00154			-0.00154				-0.00154
0.922898	0.922898					0.922898
0.005186				0.005186			0.005186
-0.02334				-0.02334			-0.02334
0.586112		0.586112					0.586112
0.216434			0.216434				0.216434
0.079932			0.079932				0.079932
-0.0893			-0.0893				-0.0893
-0.10172			-0.10172				-0.10172
0.030263		0.030263					0.030263
-0.12692			-0.12692				-0.12692
0.425126					0.425126		0.425126
-0.10079			-0.10079				-0.10079
0.224429				0.224429			0.224429
0.221467			0.221467				0.221467
-0.07085				-0.07085			-0.07085
0.850273		0.850273				0.850273
0.089646			0.089646				0.089646
0.06603			0.06603				0.06603
0.167505			0.167505				0.167505
0.183253			0.183253				0.183253
0.778638	0.778638					0.778638
0.267343			0.267343				0.267343
-0.1729				-0.1729			-0.1729
-0.15156				-0.15156			-0.15156
0.423867				0.423867			0.423867
-0.10273			-0.10273				-0.10273
1.97819	1.97819					1.97819
0.007527			0.007527				0.007527
-0.26229			-0.26229				-0.26229
-0.02343				-0.02343			-0.02343
0.159001				0.159001			0.159001
1.07007	1.07007					1.07007
-0.04177	-0.04177					-0.04177
0.161316			0.161316				0.161316
0.23383				0.23383			0.23383
0.144083			0.144083				0.144083
-0.03736				-0.03736			-0.03736
1.38748	1.38748					1.38748
0.78581	0.78581					0.78581
0.036542			0.036542				0.036542
0.034606				0.034606			0.034606
-0.02542			-0.02542				-0.02542
0.043858					0.043858		0.043858
-0.00411				-0.00411			-0.00411
-0.00439			-0.00439				-0.00439
-0.21037			-0.21037				-0.21037
0.155634				0.155634			0.155634
-0.20935			-0.20935				-0.20935
-0.12204			-0.12204				-0.12204
0.702668	0.702668					0.702668
0.445877					0.445877	0.445877
0.237786				0.237786			0.237786
0.038512				0.038512			0.038512
1.3889	1.3889					1.3889
-0.05726					-0.05726		-0.05726
-0.02539			-0.02539				-0.02539
-0.12541			-0.12541				-0.12541
-0.18784		-0.18784					-0.18784
-0.1014				-0.1014			-0.1014
0.528987				0.528987			0.528987
-0.37753				-0.37753			-0.37753
-0.2322			-0.2322				-0.2322
0.027363					0.027363	0.027363
0.147857			0.147857				0.147857
-0.38411			-0.38411				-0.38411
-0.13735			-0.13735				-0.13735
-0.15115					-0.15115		-0.15115
0.066187				0.066187			0.066187
-0.07637			-0.07637				-0.07637
-0.11377				-0.11377			-0.11377
-0.25481					-0.25481		-0.25481
-0.36039			-0.36039				-0.36039
0.777263				0.777263			0.777263
-0.33996			-0.33996				-0.33996
-0.1347			-0.1347				-0.1347
1.29041	1.29041					1.29041
0.068687		0.068687					0.068687
-0.02864					-0.02864		-0.02864
0.276071		0.276071					0.276071
0.337711		0.337711					0.337711
0.264424		0.264424					0.264424
1.27325		1.27325					1.27325
-0.21919			-0.21919				-0.21919
-0.19596			-0.19596				-0.19596
0.714559	0.714559					0.714559
-0.35494				-0.35494			-0.35494
1.95506	1.95506					1.95506
0.661333	0.661333					0.661333
-0.1329					-0.1329	-0.1329
0.342723				0.342723			0.342723
1.4153	1.4153					1.4153
0.522784					0.522784	0.522784
-0.25944			-0.25944				-0.25944
0.906409	0.906409					0.906409
-0.23908			-0.23908				-0.23908
-0.12317			-0.12317				-0.12317
-0.13551				-0.13551			-0.13551
-0.0038							-0.0038
-0.40219				-0.40219			-0.40219
0.344723				0.344723			0.344723
0.048618					0.048618	0.048618
-0.13326			-0.13326				-0.13326
1.22696		1.22696				1.22696
-0.19054					-0.19054		-0.19054
-0.15108			-0.15108				-0.15108
1.50051	1.50051					1.50051
1.21559		1.21559				1.21559
0.873724					0.873724		0.873724
0.89695					0.89695		0.89695
-0.16399		-0.16399					-0.16399
0.473196					0.473196		0.473196
0.463131			0.463131				0.463131
0.617715		0.617715				0.617715
0.801955		0.801955				0.801955
-0.03387		-0.03387				-0.03387
-0.02054			-0.02054				-0.02054
0.549025	0.549025					0.549025
-0.46186			-0.46186				-0.46186
-0.12352					-0.12352		-0.12352
0.484585		0.484585					0.484585
-0.27099			-0.27099				-0.27099
-0.2902				-0.2902			-0.2902
-0.1509				-0.1509			-0.1509
-0.20871				-0.20871			-0.20871
1.58269	1.58269					1.58269
0.884984	0.884984						0.884984
-0.24996				-0.24996			-0.24996
1.00842		1.00842					1.00842
-0.00538					-0.00538		-0.00538
-0.16286			-0.16286				-0.16286
-0.10926				-0.10926			-0.10926
1.45488	1.45488						1.45488
-0.31534				-0.31534			-0.31534
0.422437		0.422437					0.422437
1.06285	1.06285						1.06285
0.517468		0.517468				0.517468
-0.22398			-0.22398				-0.22398
-0.22631				-0.22631			-0.22631
-0.20371			-0.20371				-0.20371
-0.07093			-0.07093				-0.07093
1.40215	1.40215						1.40215
-0.19296			-0.19296				-0.19296
1.10584	1.10584					1.10584
-0.23283			-0.23283				-0.23283
-0.15355			-0.15355				-0.15355
0.330756		0.330756					0.330756
-0.1574				-0.1574			-0.1574
0.079115		0.079115					0.079115
-0.07903			-0.07903				-0.07903
0.357434					0.357434		0.357434
0.544327	0.544327					0.544327
-0.41436				-0.41436			-0.41436
-0.02694			-0.02694				-0.02694
0.033678				0.033678			0.033678
0.306673					0.306673	0.306673
-0.28742			-0.28742				-0.28742
0.068539			0.068539				0.068539
-0.30368				-0.30368			-0.30368
0.184702					0.184702		0.184702
-0.26857			-0.26857				-0.26857
-0.24637			-0.24637				-0.24637
0.181131					0.181131		0.181131
0.126395			0.126395				0.126395
-0.26589			-0.26589				-0.26589
-0.25525			-0.25525				-0.25525
-0.19332			-0.19332				-0.19332
-0.15333				-0.15333		-0.15333
0.202376			0.202376				0.202376
1.4032	1.4032					1.4032
0.859728		0.859728				0.859728
0.609677			0.609677				0.609677
-0.20676					-0.20676		-0.20676
0.847882	0.847882					0.847882
-0.19387			-0.19387				-0.19387
-0.28761			-0.28761				-0.28761
0.04849					0.04849		0.04849
-0.24849			-0.24849				-0.24849
-0.44036				-0.44036			-0.44036
0.035508					0.035508		0.035508
1.1403	1.1403					1.1403
-0.11078			-0.11078				-0.11078
-0.0945					-0.0945		-0.0945
2.48938	2.48938					2.48938
1.75145	1.75145					1.75145
0.763069		0.763069				0.763069
1.31749	1.31749					1.31749
1.16082	1.16082					1.16082
-0.22966			-0.22966				-0.22966
-0.01693				-0.01693			-0.01693
1.01307			1.01307				1.01307
-0.47553				-0.47553			-0.47553
-0.09706			-0.09706				-0.09706
-0.20679			-0.20679				-0.20679
1.63769	1.63769					1.63769
-0.12108			-0.12108			-0.12108
-0.00131	-0.00131					-0.00131
-0.26512				-0.26512			-0.26512
-0.13363			-0.13363				-0.13363
0.433282				0.433282			0.433282
-0.20054			-0.20054				-0.20054
-0.36097				-0.36097		-0.36097
-0.28458				-0.28458			-0.28458
-0.09354			-0.09354				-0.09354
-0.0326				-0.0326			-0.0326
-0.2225				-0.2225			-0.2225
0.912735	0.912735					0.912735
-0.28473				-0.28473			-0.28473
-0.09893			-0.09893				-0.09893
-0.20514				-0.20514			-0.20514
-0.30811		-0.30811					-0.30811
-0.29513				-0.29513			-0.29513
0.734785		0.734785					0.734785
-0.15003					-0.15003	-0.15003
-0.06675				-0.06675			-0.06675
-0.36303				-0.36303			-0.36303
-0.2776			-0.2776				-0.2776
-0.04689				-0.04689		-0.04689
0.639825		0.639825				0.639825
0.675707		0.675707				0.675707
1.4653	1.4653					1.4653
1.36983	1.36983					1.36983
-0.14059				-0.14059			-0.14059
-0.26265				-0.26265			-0.26265
-0.04729		-0.04729					-0.04729
0.032258		0.032258					0.032258
-0.28926	-0.28926					-0.28926
-0.05375				-0.05375			-0.05375
-0.13394			-0.13394				-0.13394
-0.07943				-0.07943			-0.07943
0.086562					0.086562		0.086562
-0.29507			-0.29507				-0.29507
-0.05784				-0.05784			-0.05784
0.006985			0.006985				0.006985
0.928131	0.928131					0.928131
0.774857	0.774857					0.774857
0.282376	0.282376					0.282376
-0.28513			-0.28513				-0.28513
0.220241				0.220241			0.220241
0.509319	0.509319					0.509319
-0.51448			-0.51448				-0.51448
-0.13851	-0.13851						-0.13851
-0.27867				-0.27867			-0.27867
1.62368	1.62368					1.62368
0.015184		0.015184				0.015184
-0.17642				-0.17642			-0.17642
1.43834		1.43834				1.43834
-0.0223				-0.0223			-0.0223
1.60365	1.60365					1.60365
0.648639				0.648639			0.648639
0.849949	0.849949					0.849949
-0.39258				-0.39258			-0.39258
1.28691		1.28691				1.28691
0.020965				0.020965			0.020965
-0.11132			-0.11132				-0.11132
0.132813	0.132813						0.132813
2.31001	2.31001					2.31001
-0.27662			-0.27662				-0.27662
-0.09137			-0.09137				-0.09137
-0.35461		-0.35461				-0.35461
1.33055	1.33055					1.33055
-0.1908			-0.1908				-0.1908
1.24655	1.24655					1.24655
-0.31121	-0.31121						-0.31121
-0.22262			-0.22262				-0.22262
-0.17806			-0.17806				-0.17806
0.187771				0.187771			0.187771
0.266054	0.266054						0.266054
-0.01284					-0.01284		-0.01284
0.30901		0.30901				0.30901
0.241853		0.241853					0.241853
0.041922		0.041922					0.041922
1.29402	1.29402					1.29402
0.191354		0.191354					0.191354
0.638186		0.638186					0.638186
0.993646	0.993646					0.993646
0.836186			0.836186				0.836186
2.03051	2.03051						2.03051
0.069163	0.069163					0.069163
-0.02685			-0.02685				-0.02685
0.620817					0.620817	0.620817
-0.08093					-0.08093		-0.08093
0.394002		0.394002				0.394002
-0.08748			-0.08748				-0.08748
-0.12692					-0.12692		-0.12692
-0.38278			-0.38278				-0.38278
-0.05461			-0.05461				-0.05461
-0.00224				-0.00224			-0.00224
0.52867		0.52867				0.52867
0.572244		0.572244				0.572244
0.697612		0.697612					0.697612
0.304724		0.304724					0.304724
-0.05364		-0.05364					-0.05364
0.499537		0.499537					0.499537
-0.05524				-0.05524			-0.05524
1.71595	1.71595					1.71595
-0.17509					-0.17509		-0.17509
-0.12592				-0.12592			-0.12592
-0.32608			-0.32608				-0.32608
0.432834			0.432834				0.432834
1.82275	1.82275					1.82275
0.040368					0.040368		0.040368
-0.16754			-0.16754				-0.16754
1.98192	1.98192					1.98192
-0.2959				-0.2959			-0.2959
1.51772	1.51772					1.51772
-0.10494					-0.10494		-0.10494
0.0408				0.0408			0.0408
1.71311	1.71311					1.71311
0.381437		0.381437					0.381437
0.646431	0.646431					0.646431
1.12443	1.12443					1.12443
-0.08388			-0.08388				-0.08388
0.227538		0.227538				0.227538
0.049403			0.049403				0.049403
0.547001				0.547001			0.547001
-0.45776			-0.45776				-0.45776
0.059642			0.059642				0.059642
-0.09504				-0.09504			-0.09504
-0.21351				-0.21351			-0.21351
0.099373				0.099373			0.099373
-0.137			-0.137				-0.137
1.25538				1.25538			1.25538
0.305813	0.305813						0.305813
0.024407			0.024407				0.024407
-0.25245			-0.25245				-0.25245
-0.35186				-0.35186			-0.35186
0.642847	0.642847						0.642847
-0.33876				-0.33876			-0.33876
-0.12546			-0.12546				-0.12546
0.729121	0.729121					0.729121
-0.12874		-0.12874
-0.09882				-0.09882			-0.09882
-0.11304			-0.11304
1.30846	1.30846					1.30846
1.48955	1.48955					1.48955
1.0295	1.0295						1.0295
-0.06731			-0.06731
-0.39571			-0.39571
0.794775					0.794775		0.794775
-0.0325			-0.0325				-0.0325
-0.24923				-0.24923			-0.24923
-0.50519				-0.50519			-0.50519
-0.2317				-0.2317			-0.2317
-0.34581				-0.34581			-0.34581
-0.22259		-0.22259				-0.22259
-0.26011			-0.26011				-0.26011
-0.19998				-0.19998			-0.19998
-0.24766				-0.24766			-0.24766
-0.30631			-0.30631
-0.22675				-0.22675
1.31109		1.31109				1.31109
-0.23864				-0.23864			-0.23864
0.825253	0.825253					0.825253
-0.33628				-0.33628			-0.33628
-0.28018			-0.28018				-0.28018
0.071633				0.071633			0.071633
-0.14518				-0.14518			-0.14518
1.15276	1.15276						1.15276
0.207076		0.207076					0.207076
-0.41308		-0.41308					-0.41308
1.33451	1.33451					1.33451
0.822907	0.822907					0.822907
0.139802				0.139802			0.139802
1.10316	1.10316					1.10316
1.63977	1.63977					1.63977
-0.01425		-0.01425					-0.01425
-0.11381			-0.11381				-0.11381
-0.19098			-0.19098				-0.19098
-0.09989			-0.09989			-0.09989
-0.15664			-0.15664				-0.15664
2.54457	2.54457					2.54457
-0.16267		-0.16267					-0.16267
0.032334			0.032334				0.032334
0.088052			0.088052				0.088052
-0.23691				-0.23691			-0.23691
-0.2301				-0.2301			-0.2301
-0.20386			-0.20386				-0.20386
-0.11255				-0.11255
-0.15923			-0.15923				-0.15923
0.043156				0.043156			0.043156
-0.12061		-0.12061					-0.12061
-0.34082			-0.34082				-0.34082
-0.22784				-0.22784			-0.22784
0.65569					0.65569	0.65569
-0.3231				-0.3231			-0.3231
0.032228				0.032228			0.032228
-0.14265				-0.14265			-0.14265
-0.31864				-0.31864			-0.31864
-0.04642			-0.04642				-0.04642
1.33113		1.33113					1.33113
-0.03634				-0.03634			-0.03634
0.257049	0.257049						0.257049
-0.27825				-0.27825			-0.27825
-0.11024				-0.11024			-0.11024
0.279754	0.279754						0.279754
1.30149	1.30149					1.30149
0.919336		0.919336				0.919336
0.849309	0.849309					0.849309
0.07879			0.07879				0.07879
0.028921			0.028921				0.028921
-0.02507				-0.02507			-0.02507
-0.00368			-0.00368				-0.00368
-0.52607			-0.52607				-0.52607
-0.25243			-0.25243				-0.25243
0.072367				0.072367			0.072367
0.584197	0.584197					0.584197
-0.31559				-0.31559			-0.31559
-0.09345					-0.09345		-0.09345
-0.11789					-0.11789		-0.11789
-0.53086			-0.53086				-0.53086
-0.03024			-0.03024				-0.03024
0.187712			0.187712				0.187712
-0.1956			-0.1956				-0.1956
-0.24925		-0.24925					-0.24925
-0.27846				-0.27846			-0.27846
-0.14452			-0.14452				-0.14452
-0.2197				-0.2197			-0.2197
0.059659							0.059659
-0.15593		-0.15593					-0.15593
-0.24962				-0.24962			-0.24962
-0.27501			-0.27501				-0.27501
-0.29656			-0.29656				-0.29656
-0.13219			-0.13219				-0.13219
0.732976		0.732976				0.732976
-0.28687		-0.28687					-0.28687
0.837499		0.837499					0.837499
-0.08143				-0.08143			-0.08143
-0.01212			-0.01212				-0.01212
1.09467		1.09467				1.09467
0.661834	0.661834					0.661834
-0.1297		-0.1297				-0.1297
0.64213		0.64213					0.64213
-0.19549				-0.19549			-0.19549
0.2589					0.2589		0.2589
-0.13857				-0.13857			-0.13857
1.30429	1.30429					1.30429
0.095578			0.095578				0.095578
1.73913	1.73913					1.73913
1.35739	1.35739					1.35739
1.6083		1.6083				1.6083
0.096889		0.096889				0.096889
-0.04954			-0.04954				-0.04954
-0.18648			-0.18648				-0.18648
-0.12236			-0.12236				-0.12236
0.34071		0.34071					0.34071
0.060906			0.060906				0.060906
1.30585		1.30585					1.30585
-0.29053				-0.29053			-0.29053
-0.3557			-0.3557				-0.3557
-0.00877				-0.00877			-0.00877
-0.08642				-0.08642			-0.08642
0.171417				0.171417			0.171417
0.037223				0.037223			0.037223
0.400517					0.400517		0.400517
0.048076		0.048076					0.048076
-0.25446				-0.25446			-0.25446
0.103714			0.103714				0.103714
0.02233				0.02233			0.02233
0.013387			0.013387				0.013387
-0.38655				-0.38655			-0.38655
0.117023				0.117023			0.117023
0.099945				0.099945			0.099945
0.91924				0.91924			0.91924
0.91924

## Sheet: Fig6E
IKBKE	IKBKE_Basal	IKBKE_Her2	IKBKE_LumA	IKBKE_LumB	IKBKE_Normal	IKBKE_neg	IKBKE_pos
-0.53114			-0.53114				-0.53114
-0.24319				-0.24319			-0.24319
-0.43267				-0.43267			-0.43267
0.268646				0.268646			0.268646
-0.37433				-0.37433			-0.37433
0.427076				0.427076			0.427076
-0.21668					-0.21668	-0.21668
0.460102				0.460102			0.460102
0.248896				0.248896			0.248896
0.201035				0.201035			0.201035
0.445062		0.445062				0.445062
-0.14429			-0.14429				-0.14429
-0.18598				-0.18598			-0.18598
0.953289	0.953289					0.953289
0.054023			0.054023				0.054023
-0.38377		-0.38377					-0.38377
0.033662					0.033662		0.033662
-0.25208				-0.25208			-0.25208
0.220455				0.220455			0.220455
0.043635				0.043635			0.043635
0.308974			0.308974				0.308974
0.18727				0.18727			0.18727
0.876285	0.876285					0.876285
-0.19481				-0.19481			-0.19481
0.152806				0.152806			0.152806
0.274553			0.274553				0.274553
0.802188				0.802188			0.802188
-0.50014		-0.50014				-0.50014
-0.17768				-0.17768			-0.17768
-0.10924				-0.10924			-0.10924
0.34232				0.34232			0.34232
-0.20009				-0.20009			-0.20009
-0.13079			-0.13079				-0.13079
-0.21604				-0.21604			-0.21604
-0.03067	-0.03067					-0.03067
0.974324					0.974324		0.974324
0.109006				0.109006			0.109006
0.743221			0.743221				0.743221
-0.52337				-0.52337			-0.52337
0.108657				0.108657			0.108657
-0.17288	-0.17288						-0.17288
-0.36835					-0.36835
0.128512			0.128512				0.128512
0.261303			0.261303				0.261303
-0.08789		-0.08789					-0.08789
0.535334			0.535334				0.535334
-0.43534	-0.43534					-0.43534
-0.2426					-0.2426		-0.2426
0.222851			0.222851				0.222851
-0.40434				-0.40434			-0.40434
-0.09659				-0.09659			-0.09659
-0.00893			-0.00893				-0.00893
0.019565			0.019565				0.019565
-0.51743				-0.51743			-0.51743
0.400018			0.400018				0.400018
0.340793				0.340793			0.340793
0.476252			0.476252				0.476252
-0.43064					-0.43064		-0.43064
0.105788					0.105788		0.105788
-0.42288		-0.42288				-0.42288
0.393431			0.393431				0.393431
-0.01547			-0.01547				-0.01547
0.511017			0.511017				0.511017
-0.10929				-0.10929			-0.10929
-0.08741				-0.08741			-0.08741
-0.09813			-0.09813				-0.09813
-0.12603			-0.12603				-0.12603
-0.08478			-0.08478				-0.08478
-0.34885				-0.34885			-0.34885
-0.46978			-0.46978				-0.46978
-0.04533			-0.04533				-0.04533
0.189879				0.189879			0.189879
-0.09624			-0.09624				-0.09624
0.155974				0.155974			0.155974
1.48452			1.48452				1.48452
0.217399		0.217399				0.217399
0.186329	0.186329					0.186329
0.717886	0.717886						0.717886
0.078704				0.078704			0.078704
-0.04918		-0.04918				-0.04918
-0.61987	-0.61987
-0.28165			-0.28165				-0.28165
-0.10692					-0.10692		-0.10692
-0.15658					-0.15658
0.43078	0.43078					0.43078
0.147313	0.147313					0.147313
0.275157	0.275157
-0.22257					-0.22257
-0.31221			-0.31221				-0.31221
-0.56316	-0.56316					-0.56316
1.53795	1.53795					1.53795
0.196658			0.196658				0.196658
-0.2821			-0.2821				-0.2821
-0.24655				-0.24655			-0.24655
-0.08351					-0.08351		-0.08351
-0.31245					-0.31245		-0.31245
0.3596			0.3596				0.3596
-0.30985					-0.30985		-0.30985
-0.12016			-0.12016				-0.12016
0.207359				0.207359			0.207359
0.458733	0.458733					0.458733
-0.81486			-0.81486				-0.81486
-0.12623			-0.12623				-0.12623
-0.305			-0.305				-0.305
0.71133				0.71133			0.71133
0.769387	0.769387					0.769387
-0.53362			-0.53362				-0.53362
0.203169			0.203169				0.203169
-0.36809			-0.36809				-0.36809
0.072745				0.072745			0.072745
-0.13475		-0.13475					-0.13475
-0.55986					-0.55986		-0.55986
1.04591	1.04591					1.04591
0.778883					0.778883		0.778883
0.230522				0.230522			0.230522
0.284595			0.284595				0.284595
0.074332				0.074332			0.074332
-0.20032	-0.20032
0.427185				0.427185			0.427185
0.018135				0.018135			0.018135
-0.13021			-0.13021				-0.13021
0.075278	0.075278					0.075278
-0.45705	-0.45705					-0.45705
0.005481			0.005481				0.005481
-0.3481			-0.3481				-0.3481
-0.55757			-0.55757				-0.55757
-0.34647					-0.34647		-0.34647
0.544934	0.544934					0.544934
-0.08648			-0.08648				-0.08648
0.260533					0.260533		0.260533
0.757693	0.757693						0.757693
-0.03661	-0.03661						-0.03661
0.414927	0.414927						0.414927
-0.09715				-0.09715			-0.09715
-0.59321				-0.59321			-0.59321
0.612053					0.612053		0.612053
-0.19927		-0.19927				-0.19927
0.11868					0.11868		0.11868
-0.34333			-0.34333				-0.34333
-0.09159			-0.09159				-0.09159
-1.03977				-1.03977			-1.03977
-0.07941			-0.07941				-0.07941
-0.60965			-0.60965				-0.60965
-0.6229					-0.6229		-0.6229
-0.05954			-0.05954				-0.05954
0.023993		0.023993
-0.2724			-0.2724
0.27238			0.27238				0.27238
0.294679			0.294679
0.220059				0.220059			0.220059
0.367975			0.367975				0.367975
-0.32373			-0.32373				-0.32373
1.27906	1.27906					1.27906
-0.30913			-0.30913				-0.30913
0.008616	0.008616						0.008616
0.574994				0.574994
0.551467				0.551467			0.551467
-0.52288					-0.52288		-0.52288
0.227739			0.227739				0.227739
-0.06675			-0.06675				-0.06675
-0.0516			-0.0516				-0.0516
-0.04117		-0.04117				-0.04117
-0.31453					-0.31453		-0.31453
-0.1387			-0.1387				-0.1387
0.132836			0.132836				0.132836
-0.04927			-0.04927				-0.04927
-0.16127			-0.16127				-0.16127
-0.26098				-0.26098			-0.26098
0.411634		0.411634					0.411634
0.025987			0.025987				0.025987
0.155302		0.155302
0.15777	0.15777						0.15777
-0.33889			-0.33889
-0.57875				-0.57875			-0.57875
0.287282	0.287282					0.287282
0.311351				0.311351			0.311351
0.306856				0.306856			0.306856
0.187044			0.187044				0.187044
-0.01408					-0.01408		-0.01408
-0.43202	-0.43202						-0.43202
0.018166					0.018166		0.018166
-0.24266					-0.24266		-0.24266
-0.77007					-0.77007		-0.77007
0.35153				0.35153			0.35153
-0.46064					-0.46064		-0.46064
-0.0734			-0.0734				-0.0734
-0.59366				-0.59366			-0.59366
0.223579					0.223579		0.223579
0.389827	0.389827						0.389827
-0.4345			-0.4345				-0.4345
0.120032				0.120032			0.120032
0.185794		0.185794				0.185794
0.127914					0.127914		0.127914
0.567681					0.567681		0.567681
-0.14438			-0.14438				-0.14438
-0.13927	-0.13927
-0.16286			-0.16286				-0.16286
-0.12521			-0.12521				-0.12521
0.080469	0.080469					0.080469
-0.47313				-0.47313			-0.47313
0.571919					0.571919		0.571919
0.733201			0.733201				0.733201
0.195594			0.195594				0.195594
0.152881			0.152881				0.152881
0.455351			0.455351				0.455351
0.192316			0.192316				0.192316
0.325085				0.325085			0.325085
-0.07771				-0.07771			-0.07771
0.716167				0.716167			0.716167
-0.10936		-0.10936				-0.10936
-0.48038			-0.48038				-0.48038
0.551872	0.551872					0.551872
0.837334			0.837334				0.837334
-0.54264					-0.54264	-0.54264
0.033205				0.033205			0.033205
-0.43725			-0.43725				-0.43725
0.987948			0.987948				0.987948
0.123617			0.123617				0.123617
-0.0064			-0.0064				-0.0064
-0.22622				-0.22622			-0.22622
-0.35278					-0.35278		-0.35278
-0.15369			-0.15369				-0.15369
0.199696				0.199696			0.199696
-0.40331			-0.40331				-0.40331
0.214344	0.214344						0.214344
0.178342	0.178342
-0.80381				-0.80381			-0.80381
-0.00795				-0.00795			-0.00795
-0.23229				-0.23229
1.27119	1.27119						1.27119
1.41376			1.41376				1.41376
-0.1555					-0.1555		-0.1555
-0.56097					-0.56097		-0.56097
0.029393					0.029393		0.029393
-0.21952			-0.21952				-0.21952
-0.46317		-0.46317				-0.46317
0.560375	0.560375						0.560375
0.343722			0.343722				0.343722
0.196634				0.196634			0.196634
-0.09517	-0.09517					-0.09517
-0.29031				-0.29031			-0.29031
0.134258		0.134258					0.134258
-0.39633			-0.39633				-0.39633
0.565325	0.565325					0.565325
-0.49005			-0.49005				-0.49005
0.191684			0.191684				0.191684
0.12504			0.12504				0.12504
0.255015			0.255015				0.255015
0.075646				0.075646			0.075646
0.380666		0.380666				0.380666
0.061247			0.061247				0.061247
0.158647				0.158647			0.158647
-0.38019			-0.38019				-0.38019
0.544605		0.544605					0.544605
0.3614			0.3614				0.3614
0.506757					0.506757		0.506757
-0.06971				-0.06971			-0.06971
-0.29577				-0.29577			-0.29577
0.506885				0.506885			0.506885
-0.15451				-0.15451			-0.15451
1.30041	1.30041					1.30041
0.398164				0.398164			0.398164
0.435467				0.435467			0.435467
1.24608					1.24608	1.24608
-0.20214			-0.20214				-0.20214
-0.46185		-0.46185				-0.46185
-0.06915			-0.06915				-0.06915
0.908689				0.908689			0.908689
-0.27425		-0.27425					-0.27425
0.238783			0.238783				0.238783
-0.17445				-0.17445			-0.17445
0.356789				0.356789			0.356789
-0.53584				-0.53584			-0.53584
-0.27418			-0.27418				-0.27418
0.339649					0.339649		0.339649
0.283936				0.283936			0.283936
0.247563	0.247563						0.247563
0.60273		0.60273				0.60273
-0.1364					-0.1364		-0.1364
0.81918	0.81918						0.81918
-0.26162			-0.26162				-0.26162
0.188726		0.188726				0.188726
1.05944	1.05944					1.05944
-0.74558			-0.74558				-0.74558
0.619315				0.619315			0.619315
0.077059		0.077059				0.077059
0.411893	0.411893					0.411893
-0.60891	-0.60891					-0.60891
-0.1955					-0.1955		-0.1955
0.516557			0.516557				0.516557
-0.40957				-0.40957			-0.40957
-0.09739				-0.09739			-0.09739
-0.09983					-0.09983		-0.09983
-0.11217			-0.11217				-0.11217
0.31419			0.31419				0.31419
-0.52935			-0.52935				-0.52935
-0.15979				-0.15979			-0.15979
0.273312			0.273312				0.273312
0.079584	0.079584					0.079584
1.09338		1.09338					1.09338
-0.12818		-0.12818					-0.12818
-0.36566			-0.36566				-0.36566
-0.27545	-0.27545					-0.27545
-0.45932		-0.45932					-0.45932
-0.26247			-0.26247				-0.26247
-0.02478			-0.02478				-0.02478
-0.18692					-0.18692	-0.18692
-0.05444			-0.05444				-0.05444
-0.19266					-0.19266		-0.19266
0.824538			0.824538				0.824538
0.362443			0.362443				0.362443
-0.19671				-0.19671			-0.19671
0.496641			0.496641				0.496641
0.505342					0.505342		0.505342
-0.2052					-0.2052		-0.2052
0.901691				0.901691			0.901691
0.616104	0.616104						0.616104
-0.01138		-0.01138				-0.01138
-0.1673				-0.1673			-0.1673
-0.31316		-0.31316				-0.31316
0.198622				0.198622			0.198622
0.084979				0.084979			0.084979
-0.15797					-0.15797		-0.15797
0.513001			0.513001				0.513001
-0.51724				-0.51724			-0.51724
0.041661			0.041661				0.041661
0.077825	0.077825					0.077825
-0.19382				-0.19382			-0.19382
-0.16614			-0.16614				-0.16614
0.817064			0.817064				0.817064
-0.07408				-0.07408			-0.07408
-0.22211		-0.22211					-0.22211
-0.13922			-0.13922				-0.13922
0.303535				0.303535			0.303535
0.06451					0.06451		0.06451
-0.4022				-0.4022			-0.4022
0.056793			0.056793				0.056793
0.737268		0.737268					0.737268
-0.5034			-0.5034				-0.5034
-0.28353	-0.28353					-0.28353
-0.03199				-0.03199			-0.03199
0.396004			0.396004				0.396004
0.006741		0.006741				0.006741
0.310098			0.310098				0.310098
-0.09994				-0.09994			-0.09994
-0.67481	-0.67481						-0.67481
-0.58384			-0.58384				-0.58384
-0.31815				-0.31815			-0.31815
0.612858				0.612858			0.612858
-0.15519			-0.15519				-0.15519
0.792534					0.792534	0.792534
-0.317			-0.317				-0.317
-0.34897		-0.34897				-0.34897
-0.2364			-0.2364				-0.2364
0.869159	0.869159					0.869159
-0.57824					-0.57824	-0.57824
-0.38068				-0.38068			-0.38068
-0.75644		-0.75644					-0.75644
-0.2076			-0.2076				-0.2076
0.602414			0.602414				0.602414
-0.04448					-0.04448		-0.04448
-0.17783	-0.17783						-0.17783
0.615867					0.615867	0.615867
-0.3654			-0.3654				-0.3654
0.074589			0.074589				0.074589
-0.33923				-0.33923			-0.33923
0.169876	0.169876					0.169876
0.042975	0.042975						0.042975
0.010913					0.010913		0.010913
-0.51587			-0.51587				-0.51587
0.209558	0.209558						0.209558
0.266746	0.266746						0.266746
0.102046			0.102046				0.102046
0.307989	0.307989						0.307989
-0.08413			-0.08413				-0.08413
-0.13159			-0.13159				-0.13159
-0.64836			-0.64836				-0.64836
-0.60058		-0.60058				-0.60058
0.211609			0.211609				0.211609
-0.06803					-0.06803		-0.06803
0.443678	0.443678						0.443678
0.210841					0.210841		0.210841
-0.06875			-0.06875				-0.06875
-0.31182			-0.31182				-0.31182
-0.53074			-0.53074				-0.53074
-0.46273				-0.46273			-0.46273
0.038487	0.038487					0.038487
-0.67416			-0.67416				-0.67416
0.58829					0.58829		0.58829
-0.41185			-0.41185				-0.41185
-0.17594		-0.17594				-0.17594
0.033225					0.033225		0.033225
-0.13112	-0.13112					-0.13112
0.306713				0.306713		0.306713
0.084942			0.084942				0.084942
0.431358			0.431358				0.431358
0.209345			0.209345				0.209345
-0.38954					-0.38954	-0.38954
0.517639				0.517639		0.517639
-0.52449					-0.52449		-0.52449
0.456523			0.456523				0.456523
0.326915				0.326915			0.326915
-0.65086					-0.65086		-0.65086
0.284801			0.284801				0.284801
-0.39997	-0.39997
0.888844					0.888844		0.888844
-0.17213			-0.17213				-0.17213
0.099841					0.099841		0.099841
0.055798	0.055798						0.055798
0.180475				0.180475			0.180475
0.048919					0.048919		0.048919
0.325391					0.325391		0.325391
-0.29224				-0.29224			-0.29224
-0.91627				-0.91627			-0.91627
0.335374				0.335374			0.335374
-0.64784					-0.64784		-0.64784
0.087006		0.087006					0.087006
0.16576			0.16576				0.16576
-0.16842			-0.16842				-0.16842
0.114501	0.114501					0.114501
-0.56752			-0.56752				-0.56752
-0.25463					-0.25463	-0.25463
-0.01977			-0.01977				-0.01977
0.071822				0.071822			0.071822
-0.49555				-0.49555			-0.49555
-0.12891			-0.12891				-0.12891
0.028866			0.028866				0.028866
0.289863			0.289863				0.289863
-0.10077			-0.10077				-0.10077
-0.32309				-0.32309			-0.32309
-0.44263				-0.44263			-0.44263
-0.32131					-0.32131		-0.32131
0.14927				0.14927			0.14927
0.284766			0.284766				0.284766
-0.09962	-0.09962					-0.09962
0.063455	0.063455					0.063455
0.23543			0.23543				0.23543
-0.05975				-0.05975			-0.05975
0.057535				0.057535			0.057535
-0.3718			-0.3718				-0.3718
-0.08822			-0.08822				-0.08822
0.156102					0.156102	0.156102
-0.02111				-0.02111			-0.02111
0.186101				0.186101			0.186101
0.783766				0.783766			0.783766
0.107302				0.107302			0.107302
0.089715		0.089715				0.089715
-0.03674				-0.03674			-0.03674
0.269436			0.269436				0.269436
-0.1248					-0.1248		-0.1248
0.796639				0.796639			0.796639
-0.79293			-0.79293				-0.79293
-0.55076			-0.55076				-0.55076
-0.30079				-0.30079			-0.30079
-0.38118			-0.38118				-0.38118
-0.10651			-0.10651				-0.10651
0.134473				0.134473			0.134473
0.043328			0.043328				0.043328
0.315968	0.315968					0.315968
0.237425			0.237425				0.237425
0.675233			0.675233				0.675233
0.402064				0.402064			0.402064
-0.2688	-0.2688					-0.2688
0.245594			0.245594				0.245594
-0.18022					-0.18022	-0.18022
-0.44502				-0.44502			-0.44502
0.19462					0.19462		0.19462
-0.36541				-0.36541			-0.36541
0.143373					0.143373		0.143373
-0.48062					-0.48062		-0.48062
-0.49755			-0.49755				-0.49755
-0.12922					-0.12922		-0.12922
0.086265			0.086265				0.086265
0.101037				0.101037			0.101037
0.104159	0.104159					0.104159
-0.28902					-0.28902		-0.28902
-0.07157				-0.07157			-0.07157
0.334158			0.334158				0.334158
-0.32276			-0.32276				-0.32276
0.214024					0.214024		0.214024
0.445292	0.445292						0.445292
-0.23122			-0.23122				-0.23122
0.078996				0.078996			0.078996
-0.17633					-0.17633		-0.17633
0.466297	0.466297					0.466297
0.215688					0.215688		0.215688
-0.09935					-0.09935		-0.09935
0.706057			0.706057				0.706057
-0.12564		-0.12564					-0.12564
-0.05013			-0.05013				-0.05013
0.187405				0.187405			0.187405
0.154011			0.154011				0.154011
0.145329			0.145329				0.145329
-0.17699		-0.17699					-0.17699
0.227242		0.227242					0.227242
0.172895			0.172895				0.172895
-0.25547					-0.25547		-0.25547
0.070613	0.070613					0.070613
0.192285					0.192285		0.192285
-0.21512	-0.21512					-0.21512
-0.72008					-0.72008	-0.72008
-0.47091		-0.47091					-0.47091
0.284727			0.284727				0.284727
0.866047					0.866047		0.866047
-0.11129		-0.11129				-0.11129
0.535587	0.535587					0.535587
0.976087			0.976087				0.976087
0.355406				0.355406			0.355406
0.15116	0.15116					0.15116
0.207558					0.207558		0.207558
0.657001	0.657001					0.657001
0.429431	0.429431
-0.3594				-0.3594			-0.3594
-0.08039			-0.08039				-0.08039
0.255434				0.255434			0.255434
0.310338				0.310338			0.310338
-0.33818					-0.33818
-0.30884			-0.30884				-0.30884
0.649673	0.649673						0.649673
-0.21891				-0.21891			-0.21891
-0.13823					-0.13823
0.317568			0.317568				0.317568
0.118831	0.118831					0.118831
0.15247			0.15247				0.15247
0.538373					0.538373	0.538373
0.32157					0.32157
-0.33684			-0.33684			-0.33684
0.555674		0.555674				0.555674
-0.27669			-0.27669				-0.27669
0.507998					0.507998		0.507998
0.578679			0.578679				0.578679
0.028149			0.028149				0.028149
0.23248				0.23248			0.23248
-0.26811			-0.26811			-0.26811
-0.47458					-0.47458		-0.47458
-0.03416				-0.03416			-0.03416
-0.53123				-0.53123			-0.53123
0.054487			0.054487				0.054487
-0.0303				-0.0303			-0.0303
-0.37085				-0.37085			-0.37085
0.442731		0.442731				0.442731
-0.24996				-0.24996			-0.24996
-0.62383				-0.62383		-0.62383
0.537631	0.537631
-0.98098	-0.98098						-0.98098
-0.29376			-0.29376				-0.29376
0.52408				0.52408			0.52408
-0.29765				-0.29765			-0.29765
0.656206				0.656206			0.656206
0.055317			0.055317				0.055317
-0.28017			-0.28017				-0.28017
1.03438	1.03438					1.03438
-0.21965				-0.21965		-0.21965
-0.01878			-0.01878			-0.01878
1.59794	1.59794					1.59794
-0.35457			-0.35457				-0.35457
0.264849				0.264849		0.264849
-0.37524				-0.37524			-0.37524
-0.07148				-0.07148		-0.07148
-0.01336		-0.01336				-0.01336
-0.15663					-0.15663		-0.15663
-0.28859			-0.28859				-0.28859
0.662019			0.662019				0.662019
-0.59196			-0.59196				-0.59196
0.09764			0.09764				0.09764
0.126852			0.126852				0.126852
-0.89142	-0.89142					-0.89142
-0.05038					-0.05038	-0.05038
0.09482	0.09482					0.09482
-0.17572				-0.17572			-0.17572
-0.46313				-0.46313			-0.46313
0.188246					0.188246		0.188246
-0.12037				-0.12037			-0.12037
-0.25369				-0.25369			-0.25369
-0.46953				-0.46953			-0.46953
-0.0387			-0.0387				-0.0387
-0.3831	-0.3831						-0.3831
-0.42392				-0.42392			-0.42392
-0.2404				-0.2404			-0.2404
-0.00841							-0.00841
0.501468			0.501468				0.501468
-0.57149				-0.57149			-0.57149
0.100206			0.100206				0.100206
0.351692			0.351692				0.351692
-0.04652			-0.04652				-0.04652
-0.34432		-0.34432					-0.34432
-0.2577				-0.2577			-0.2577
0.637668				0.637668			0.637668
-0.02786				-0.02786			-0.02786
-0.41575			-0.41575				-0.41575
-0.2644			-0.2644				-0.2644
-0.08337				-0.08337			-0.08337
0.067511				0.067511			0.067511
-0.16297					-0.16297		-0.16297
0.22777			0.22777				0.22777
-0.39048			-0.39048				-0.39048
0.044686	0.044686					0.044686
0.285354					0.285354		0.285354
0.977723	0.977723					0.977723
0.642924	0.642924					0.642924
0.127394		0.127394					0.127394
-0.05606			-0.05606				-0.05606
-0.19807			-0.19807				-0.19807
0.156707			0.156707				0.156707
0.016412	0.016412					0.016412
0.429757			0.429757				0.429757
0.998009				0.998009			0.998009
-0.39771			-0.39771				-0.39771
0.44406	0.44406					0.44406
0.135482		0.135482					0.135482
-0.09696			-0.09696				-0.09696
0.477797	0.477797					0.477797
1.2713	1.2713					1.2713
-0.23847			-0.23847				-0.23847
-0.14939				-0.14939			-0.14939
-0.28588			-0.28588				-0.28588
0.40391	0.40391					0.40391
0.209414				0.209414			0.209414
-0.05823			-0.05823				-0.05823
-0.21684			-0.21684				-0.21684
0.564159	0.564159					0.564159
-0.30316					-0.30316		-0.30316
-0.05218					-0.05218		-0.05218
-0.1872				-0.1872			-0.1872
0.657582	0.657582					0.657582
0.683005	0.683005					0.683005
0.158412			0.158412				0.158412
0.040391	0.040391					0.040391
-0.19849				-0.19849			-0.19849
0.284557		0.284557				0.284557
-0.33725		-0.33725				-0.33725
0.015309			0.015309				0.015309
0.027218		0.027218				0.027218
-0.13491				-0.13491			-0.13491
-0.2496				-0.2496			-0.2496
-0.03176			-0.03176				-0.03176
-0.53002				-0.53002			-0.53002
-0.14111			-0.14111			-0.14111
-0.31312			-0.31312				-0.31312
0.04567			0.04567				0.04567
0.388107			0.388107				0.388107
-0.24017				-0.24017			-0.24017
0.336002				0.336002			0.336002
0.527959	0.527959					0.527959
-0.50918			-0.50918				-0.50918
0.093318		0.093318					0.093318
0.113432		0.113432					0.113432
-0.31716			-0.31716				-0.31716
-0.25121			-0.25121				-0.25121
0.418217			0.418217				0.418217
0.442954			0.442954				0.442954
-0.72956			-0.72956				-0.72956
-0.3297				-0.3297			-0.3297
0.120886				0.120886			0.120886
0.172067			0.172067				0.172067
0.533961	0.533961					0.533961
0.377821			0.377821				0.377821
-0.2081			-0.2081				-0.2081
-0.48243			-0.48243				-0.48243
0.232643	0.232643					0.232643
0.730059			0.730059				0.730059
0.291189			0.291189				0.291189
0.279884					0.279884		0.279884
-0.25811				-0.25811			-0.25811
0.317525			0.317525				0.317525
-0.47864			-0.47864				-0.47864
0.825312	0.825312					0.825312
0.843815				0.843815			0.843815
0.09788			0.09788				0.09788
-0.60864		-0.60864				-0.60864
-0.28445			-0.28445				-0.28445
0.496516				0.496516			0.496516
0.32804		0.32804				0.32804
0.06541			0.06541				0.06541
0.001674			0.001674				0.001674
-0.143			-0.143				-0.143
-0.09248			-0.09248				-0.09248
0.17472	0.17472					0.17472
-0.38505			-0.38505				-0.38505
0.028132				0.028132			0.028132
0.452593	0.452593					0.452593
-0.08989	-0.08989					-0.08989
-0.30638				-0.30638			-0.30638
1.1112	1.1112					1.1112
-0.01816	-0.01816					-0.01816
-0.54787			-0.54787				-0.54787
1.03264	1.03264					1.03264
-0.24593			-0.24593				-0.24593
1.02896				1.02896			1.02896
-0.26654					-0.26654		-0.26654
-0.49435			-0.49435				-0.49435
-0.00637				-0.00637			-0.00637
0.130433			0.130433				0.130433
-0.06864				-0.06864			-0.06864
-0.43895			-0.43895				-0.43895
-0.26434			-0.26434				-0.26434
0.756541			0.756541				0.756541
-0.38246			-0.38246				-0.38246
0.398725		0.398725					0.398725
0.21476	0.21476					0.21476
0.544268	0.544268					0.544268
-0.20062	-0.20062					-0.20062
0.753232			0.753232				0.753232
-0.49999			-0.49999				-0.49999
0.450545				0.450545			0.450545
0.03791	0.03791					0.03791
0.582594	0.582594					0.582594
-0.37794			-0.37794			-0.37794
-0.48187			-0.48187				-0.48187
-0.26711				-0.26711			-0.26711
-0.17357			-0.17357				-0.17357
-0.27725				-0.27725			-0.27725
0.162522			0.162522				0.162522
-0.21661				-0.21661			-0.21661
1.24299	1.24299					1.24299
0.671921				0.671921			0.671921
-0.34204				-0.34204			-0.34204
0.442143	0.442143					0.442143
0.795704	0.795704					0.795704
-0.42591					-0.42591		-0.42591
-0.03786	-0.03786					-0.03786
-0.04848			-0.04848				-0.04848
-0.43075				-0.43075			-0.43075
-0.24553				-0.24553			-0.24553
0.419788				0.419788			0.419788
-0.05915			-0.05915				-0.05915
0.192534		0.192534				0.192534
0.578683			0.578683				0.578683
-0.16776			-0.16776				-0.16776
-0.02757				-0.02757			-0.02757
-0.30533			-0.30533				-0.30533
0.668686		0.668686				0.668686
-0.29756				-0.29756			-0.29756
-0.2189				-0.2189			-0.2189
-0.77914				-0.77914			-0.77914
-0.46317	-0.46317						-0.46317
-0.83908			-0.83908				-0.83908
0.464435	0.464435					0.464435
-0.55823				-0.55823			-0.55823
-0.15143			-0.15143				-0.15143
-0.16337			-0.16337				-0.16337
-0.45105			-0.45105				-0.45105
-0.48412				-0.48412			-0.48412
-0.68706	-0.68706					-0.68706
-0.12835		-0.12835				-0.12835
0.850346				0.850346			0.850346
0.039344				0.039344			0.039344
0.1103	0.1103					0.1103
0.521815	0.521815					0.521815
0.354942				0.354942		0.354942
-0.21312			-0.21312				-0.21312
0.257237			0.257237				0.257237
-0.91409				-0.91409			-0.91409
-0.12311					-0.12311		-0.12311
0.096649			0.096649				0.096649
0.612058		0.612058				0.612058
-0.75894				-0.75894			-0.75894
0.2389			0.2389				0.2389
0.067247			0.067247				0.067247
-0.55296					-0.55296		-0.55296
0.091708	0.091708					0.091708
0.267076				0.267076			0.267076
-0.24552			-0.24552				-0.24552
-0.76068		-0.76068					-0.76068
-0.78171		-0.78171				-0.78171
-0.51777		-0.51777				-0.51777
1.4979	1.4979					1.4979
-0.04389					-0.04389		-0.04389
0.005797				0.005797			0.005797
0.31136		0.31136				0.31136
0.198835				0.198835			0.198835
-0.14374				-0.14374			-0.14374
0.240392		0.240392				0.240392
1.37894	1.37894					1.37894
0.356043	0.356043					0.356043
-0.44407				-0.44407			-0.44407
0.102109			0.102109				0.102109
0.700329				0.700329			0.700329
0.144569					0.144569		0.144569
0.097789		0.097789				0.097789
0.151506		0.151506					0.151506
-0.01762					-0.01762		-0.01762
-0.0981			-0.0981				-0.0981
-0.2188			-0.2188				-0.2188
0.191114			0.191114				0.191114
0.247109	0.247109					0.247109
-0.2329		-0.2329					-0.2329
0.454103				0.454103			0.454103
0.180082		0.180082				0.180082
0.091271				0.091271			0.091271
0.306585	0.306585					0.306585
0.225673	0.225673					0.225673
0.158126			0.158126				0.158126
0.239194			0.239194				0.239194
-0.18809			-0.18809				-0.18809
0.535829	0.535829					0.535829
-0.19417				-0.19417			-0.19417
-0.05322			-0.05322				-0.05322
0.003987			0.003987				0.003987
-0.74231				-0.74231			-0.74231
-0.32791				-0.32791			-0.32791
-0.81954				-0.81954			-0.81954
-0.00298				-0.00298			-0.00298
-0.50327			-0.50327				-0.50327
-0.1647			-0.1647				-0.1647
-0.38955			-0.38955			-0.38955
-0.29045			-0.29045				-0.29045
-0.69638		-0.69638				-0.69638
0.099929			0.099929				0.099929
-0.37163			-0.37163				-0.37163
0.271325		0.271325				0.271325
-0.5833			-0.5833				-0.5833
0.15741			0.15741				0.15741
0.299714		0.299714					0.299714
0.145963				0.145963			0.145963
0.209376				0.209376			0.209376
-1.03901				-1.03901			-1.03901
-0.09655		-0.09655					-0.09655
-0.03777			-0.03777				-0.03777
1.00252		1.00252				1.00252
-0.14725		-0.14725				-0.14725
-0.48231				-0.48231			-0.48231
0.016045			0.016045				0.016045
-0.59957	-0.59957					-0.59957
0.132549			0.132549				0.132549
0.380957		0.380957					0.380957
-0.0021					-0.0021		-0.0021
0.172047		0.172047					0.172047
0.075171			0.075171				0.075171
0.290497		0.290497					0.290497
-0.46157		-0.46157					-0.46157
0.772655			0.772655				0.772655
0.440973		0.440973					0.440973
-0.41011		-0.41011				-0.41011
-0.48123				-0.48123			-0.48123
0.674564			0.674564				0.674564
-0.01148		-0.01148					-0.01148
0.536702		0.536702					0.536702
1.68793	1.68793					1.68793
-0.1775				-0.1775			-0.1775
0.808731				0.808731			0.808731
0.515233		0.515233					0.515233
-0.07445			-0.07445				-0.07445
0.81407		0.81407					0.81407
-0.05989			-0.05989				-0.05989
-0.3732				-0.3732			-0.3732
0.883793		0.883793					0.883793
0.155985							0.155985
0.144744			0.144744				0.144744
0.811257				0.811257			0.811257
-0.33922			-0.33922				-0.33922
0.177188	0.177188						0.177188
0.632821		0.632821					0.632821
-0.16698			-0.16698				-0.16698
0.893656	0.893656					0.893656
0.157483			0.157483				0.157483
0.209635			0.209635			0.209635
0.911591		0.911591				0.911591
0.676411				0.676411			0.676411
0.341595		0.341595					0.341595
0.365477		0.365477					0.365477
0.897827		0.897827					0.897827
-0.40941			-0.40941				-0.40941
0.022356			0.022356				0.022356
-0.12217		-0.12217					-0.12217
0.924794			0.924794				0.924794
0.385602			0.385602				0.385602
-0.38997				-0.38997			-0.38997
0.218533		0.218533					0.218533
0.855511	0.855511					0.855511
-0.41634			-0.41634				-0.41634
-0.89188			-0.89188				-0.89188
0.508868			0.508868				0.508868
0.162028		0.162028					0.162028
-0.13299				-0.13299			-0.13299
-0.62024			-0.62024				-0.62024
-0.02214			-0.02214				-0.02214
0.262728		0.262728					0.262728
-0.35218			-0.35218				-0.35218
-0.34883			-0.34883				-0.34883
-1.44632		-1.44632					-1.44632
1.08598	1.08598					1.08598
-0.4587			-0.4587				-0.4587
0.689472				0.689472			0.689472
0.682279		0.682279				0.682279
-0.08378			-0.08378				-0.08378
0.189338		0.189338
-0.1168		-0.1168					-0.1168
0.449226		0.449226				0.449226
1.04529		1.04529					1.04529
0.49198				0.49198			0.49198
0.301092		0.301092					0.301092
0.556995			0.556995				0.556995
0.453425		0.453425				0.453425
-0.18849					-0.18849		-0.18849
0.60519			0.60519				0.60519
-0.36868			-0.36868				-0.36868
0.039911					0.039911		0.039911
0.642985					0.642985		0.642985
0.453649			0.453649				0.453649
0.092538		0.092538					0.092538
0.537488	0.537488					0.537488
1.34998	1.34998					1.34998
1.49454	1.49454					1.49454
0.999841	0.999841					0.999841
0.52095			0.52095				0.52095
-0.68827			-0.68827				-0.68827
0.931531	0.931531						0.931531
0.103707		0.103707					0.103707
0.375432			0.375432				0.375432
-0.06311					-0.06311		-0.06311
0.267643			0.267643				0.267643
1.22707		1.22707				1.22707
0.256872			0.256872				0.256872
-0.06155			-0.06155				-0.06155
0.339349			0.339349				0.339349
-0.46328				-0.46328			-0.46328
-0.10484			-0.10484				-0.10484
0.215392				0.215392			0.215392
0.452714			0.452714				0.452714
0.158384	0.158384					0.158384
-0.25124				-0.25124			-0.25124
0.460626					0.460626		0.460626
0.665304			0.665304				0.665304
0.408713			0.408713				0.408713
0.046736				0.046736			0.046736
-0.60881	-0.60881					-0.60881
0.025938	0.025938					0.025938
-0.06917			-0.06917				-0.06917
0.625044		0.625044					0.625044
-0.0179			-0.0179				-0.0179
0.479369				0.479369			0.479369
-0.35427			-0.35427				-0.35427
0.030485			0.030485				0.030485
-0.12564				-0.12564			-0.12564
0.760683		0.760683				0.760683
-0.27152			-0.27152				-0.27152
-0.88609				-0.88609			-0.88609
0.437339		0.437339				0.437339
-0.53317				-0.53317			-0.53317
0.160832				0.160832			0.160832
-0.383				-0.383			-0.383
-0.67996				-0.67996			-0.67996
-0.53029					-0.53029		-0.53029
-0.2445				-0.2445			-0.2445
0.339225			0.339225				0.339225
1.05551	1.05551					1.05551
-0.46134			-0.46134				-0.46134
0.465704	0.465704					0.465704
0.023434			0.023434				0.023434
-0.09171			-0.09171				-0.09171
0.387366		0.387366				0.387366
0.352246				0.352246			0.352246
-0.3651			-0.3651				-0.3651
0.26589				0.26589			0.26589
-0.97991			-0.97991				-0.97991
0.256795				0.256795			0.256795
-0.34317			-0.34317				-0.34317
0.564762			0.564762				0.564762
1.12315	1.12315					1.12315
-0.1879			-0.1879				-0.1879
0.183812			0.183812				0.183812
-0.41424				-0.41424			-0.41424
0.141795			0.141795				0.141795
0.403063			0.403063				0.403063
0.174054				0.174054			0.174054
0.065733			0.065733				0.065733
0.663864			0.663864				0.663864
1.34222	1.34222						1.34222
-0.26256					-0.26256		-0.26256
-0.37419	-0.37419					-0.37419
0.149837							0.149837
-0.51014			-0.51014				-0.51014
-0.25908			-0.25908				-0.25908
-0.21426				-0.21426			-0.21426
-0.237			-0.237				-0.237
-0.1173			-0.1173				-0.1173
0.465285			0.465285				0.465285
-0.07308	-0.07308					-0.07308
0.149522			0.149522				0.149522
0.74621			0.74621				0.74621
-0.47468			-0.47468				-0.47468
0.347384	0.347384					0.347384
-0.0575					-0.0575	-0.0575
-0.13929	-0.13929					-0.13929
1.11148	1.11148					1.11148
0.520531	0.520531					0.520531
-0.56579					-0.56579		-0.56579
-0.08056			-0.08056				-0.08056
0.193458			0.193458				0.193458
-0.40186			-0.40186
0.104205				0.104205			0.104205
-0.24617		-0.24617				-0.24617
0.01581		0.01581					0.01581
0.266529			0.266529				0.266529
-0.36473			-0.36473				-0.36473
0.122233		0.122233				0.122233
1.21305	1.21305					1.21305
0.354571	0.354571					0.354571
0.498133			0.498133				0.498133
0.797479				0.797479			0.797479
-0.40989					-0.40989		-0.40989
0.055921			0.055921				0.055921
0.180525				0.180525			0.180525
-0.38254			-0.38254				-0.38254
-0.30651					-0.30651		-0.30651
0.097564				0.097564			0.097564
0.472868		0.472868				0.472868
-0.01119					-0.01119	-0.01119
-0.13262			-0.13262				-0.13262
0.486265				0.486265			0.486265
-0.84486			-0.84486				-0.84486
-0.12214	-0.12214					-0.12214
-0.86005	-0.86005					-0.86005
-0.80022			-0.80022				-0.80022
-0.31276			-0.31276				-0.31276
0.317736		0.317736				0.317736
0.071008			0.071008				0.071008
0.513077				0.513077			0.513077
0.713228	0.713228					0.713228
0.582855		0.582855				0.582855
0.067763			0.067763				0.067763
0			0				0
0.185997			0.185997				0.185997
-0.20877					-0.20877
0.822046					0.822046		0.822046
0.297224			0.297224				0.297224
0.736747			0.736747				0.736747
-0.11783			-0.11783				-0.11783
0.397793				0.397793			0.397793
0.293711	0.293711					0.293711
1.40435	1.40435					1.40435
-0.18735			-0.18735				-0.18735
-0.0459				-0.0459			-0.0459
-0.22565			-0.22565				-0.22565
0.101708					0.101708		0.101708
-0.00995			-0.00995				-0.00995
-0.06307			-0.06307				-0.06307
0.781834				0.781834
-0.07561			-0.07561				-0.07561
-0.33685			-0.33685				-0.33685
0.47184	0.47184					0.47184
-0.55185					-0.55185		-0.55185
-0.00424				-0.00424			-0.00424
-0.57212			-0.57212				-0.57212
-0.37951			-0.37951				-0.37951
-0.36432		-0.36432					-0.36432
0.529942			0.529942				0.529942
0.495865			0.495865				0.495865
-0.50533				-0.50533			-0.50533
-0.30283				-0.30283			-0.30283
-0.17094			-0.17094				-0.17094
-0.21457				-0.21457			-0.21457
0.240827		0.240827					0.240827
-0.65986				-0.65986			-0.65986
0.106274				0.106274
-0.23843			-0.23843				-0.23843
-0.20746			-0.20746				-0.20746
0.237481				0.237481			0.237481
-0.08978			-0.08978				-0.08978
-0.38319			-0.38319				-0.38319
-0.15553			-0.15553				-0.15553
-0.50654			-0.50654				-0.50654
0.258531			0.258531				0.258531
1.03038					1.03038		1.03038
0.014877			0.014877				0.014877
0.042331				0.042331			0.042331
-0.07875	-0.07875					-0.07875
-0.35976			-0.35976				-0.35976
-0.16448			-0.16448				-0.16448
0.243048			0.243048				0.243048
-0.36637			-0.36637				-0.36637
-0.01668					-0.01668	-0.01668
0.565049			0.565049				0.565049
0.178577				0.178577			0.178577
0.768764	0.768764						0.768764
0.059649			0.059649				0.059649
-0.05188		-0.05188
0.494068	0.494068
0.677639	0.677639					0.677639
0.136837			0.136837
-0.82028			-0.82028
-0.3024		-0.3024				-0.3024
-0.28481					-0.28481		-0.28481
0.422828	0.422828					0.422828
0.90322	0.90322					0.90322
-0.52436			-0.52436				-0.52436
0.32649	0.32649					0.32649
-0.29758					-0.29758		-0.29758
-0.54357			-0.54357				-0.54357
-0.25498			-0.25498				-0.25498
-0.24022				-0.24022			-0.24022
0.810644		0.810644				0.810644
0.019931			0.019931				0.019931
-0.09396				-0.09396			-0.09396
0.764186	0.764186					0.764186
0.559801				0.559801			0.559801
0.063709				0.063709			0.063709
0.37328		0.37328					0.37328
0.291239		0.291239					0.291239
0.317219				0.317219			0.317219
0.690212	0.690212					0.690212
0.067215			0.067215				0.067215
0.059792				0.059792			0.059792
-0.1426		-0.1426				-0.1426
-0.39479				-0.39479			-0.39479
0.380918	0.380918					0.380918
0.497937			0.497937				0.497937
0.310857	0.310857					0.310857
0.129038				0.129038			0.129038
0.578467	0.578467					0.578467
0.574227				0.574227			0.574227
0.02234			0.02234				0.02234
0.363486		0.363486				0.363486
0.007822				0.007822			0.007822
-0.46081				-0.46081
-0.16254			-0.16254				-0.16254
-0.0137			-0.0137				-0.0137
0.749497			0.749497				0.749497
-0.24548			-0.24548				-0.24548
0.188621				0.188621			0.188621
-0.119			-0.119				-0.119
-0.43539			-0.43539				-0.43539
-0.76222			-0.76222				-0.76222
0.360182				0.360182			0.360182
0.184303	0.184303					0.184303
0.28998			0.28998				0.28998
-0.50711			-0.50711				-0.50711
-0.21707					-0.21707		-0.21707
-0.30399			-0.30399				-0.30399
-0.42256		-0.42256					-0.42256
-0.42143			-0.42143				-0.42143
-0.56377			-0.56377			-0.56377
-0.33399				-0.33399			-0.33399
-0.24636			-0.24636			-0.24636
-0.71617		-0.71617				-0.71617
0.22421				0.22421			0.22421
-0.24802			-0.24802				-0.24802
-0.52145				-0.52145			-0.52145
-0.39521			-0.39521				-0.39521
-1.12594			-1.12594				-1.12594
0.120641		0.120641				0.120641
-0.39894		-0.39894				-0.39894
-0.42987			-0.42987				-0.42987
-0.29124			-0.29124				-0.29124
-0.52918				-0.52918			-0.52918
0.240936			0.240936				0.240936
0.287684		0.287684					0.287684
0.324442			0.324442				0.324442
0.051053					0.051053	0.051053
0.47452			0.47452				0.47452
-0.91528		-0.91528					-0.91528
-0.03148			-0.03148				-0.03148
-0.73243				-0.73243			-0.73243
-0.4126			-0.4126				-0.4126
1.19421				1.19421			1.19421
0.225378				0.225378			0.225378
0.873896		0.873896					0.873896
0.099022			0.099022				0.099022
-0.28128				-0.28128			-0.28128
0.479969			0.479969				0.479969
-0.28595			-0.28595				-0.28595
0.259664				0.259664			0.259664
-0.09423			-0.09423				-0.09423
0.319838		0.319838					0.319838
-0.12242			-0.12242				-0.12242
0.24575	0.24575					0.24575
0.101104	0.101104					0.101104
-0.1491					-0.1491	-0.1491
-0.51908			-0.51908				-0.51908
0.628301				0.628301			0.628301
-0.15307				-0.15307			-0.15307
0.153551				0.153551			0.153551
-0.81547		-0.81547				-0.81547
-0.46365			-0.46365				-0.46365
0.521975	0.521975					0.521975
-0.32089			-0.32089				-0.32089
-0.73518			-0.73518				-0.73518
-0.03368	-0.03368					-0.03368
-0.56591		-0.56591				-0.56591
-0.16973			-0.16973				-0.16973
0.271742			0.271742				0.271742
0.004146	0.004146					0.004146
0.412387				0.412387			0.412387
-0.26355			-0.26355				-0.26355
0.12671					0.12671		0.12671
0.51648			0.51648				0.51648
-0.38718			-0.38718				-0.38718
0.767967			0.767967				0.767967
-0.3789			-0.3789				-0.3789
-0.46223		-0.46223					-0.46223
-0.02632				-0.02632			-0.02632
-0.36094			-0.36094				-0.36094
0.531884	0.531884					0.531884
0.816499				0.816499			0.816499
-0.34435	-0.34435					-0.34435
0.396741			0.396741				0.396741
-0.15002			-0.15002				-0.15002
-0.41251			-0.41251				-0.41251
-0.17622				-0.17622			-0.17622
-0.1469			-0.1469				-0.1469
-0.31857					-0.31857		-0.31857
-0.32843					-0.32843		-0.32843
0.617596	0.617596						0.617596
-0.21324	-0.21324					-0.21324
-0.56579				-0.56579			-0.56579
0.104201			0.104201				0.104201
0.162558			0.162558				0.162558
-0.44513			-0.44513				-0.44513
0.03261		0.03261				0.03261
-0.17873				-0.17873			-0.17873
0.022943			0.022943				0.022943
-0.09358			-0.09358				-0.09358
-0.28354				-0.28354			-0.28354
-0.44763	-0.44763					-0.44763
-0.34366				-0.34366			-0.34366
-0.07147			-0.07147				-0.07147
0.34304			0.34304				0.34304
-0.42515			-0.42515				-0.42515
-0.88129	-0.88129					-0.88129
0.13498			0.13498				0.13498
0.713177	0.713177					0.713177
0.317918	0.317918					0.317918
0.239243				0.239243			0.239243
0.126371				0.126371			0.126371
-0.18494			-0.18494				-0.18494
-0.02664				-0.02664			-0.02664
-0.02832					-0.02832		-0.02832
-0.37146			-0.37146				-0.37146
-0.23761		-0.23761					-0.23761
-0.35339					-0.35339		-0.35339
-0.01622			-0.01622				-0.01622
-0.16443					-0.16443	-0.16443
-0.00084					-0.00084	-0.00084
0.332159					0.332159		0.332159
-0.37671			-0.37671				-0.37671
-0.17685				-0.17685			-0.17685
-0.59932					-0.59932		-0.59932
0.496383	0.496383
0.586273			0.586273				0.586273
-0.32594					-0.32594		-0.32594
0.401775				0.401775			0.401775
0.882902				0.882902			0.882902
-0.17854				-0.17854			-0.17854
-0.02619					-0.02619		-0.02619
-0.76613		-0.76613				-0.76613
0.046458	0.046458					0.046458
0.499619		0.499619
0.238847	0.238847						0.238847
0.476269			0.476269				0.476269
0.97361				0.97361			0.97361
-0.45067					-0.45067		-0.45067
-0.06584			-0.06584				-0.06584
-0.05736			-0.05736				-0.05736
0.121411			0.121411				0.121411
-0.70551			-0.70551				-0.70551
-0.28409			-0.28409				-0.28409
-0.07953			-0.07953				-0.07953
-0.29944	-0.29944						-0.29944
-0.54946			-0.54946				-0.54946
0.631437	0.631437					0.631437
-0.08873			-0.08873				-0.08873
0.201591			0.201591				0.201591
0.425402			0.425402				0.425402
-0.08666			-0.08666				-0.08666
0.318177			0.318177				0.318177
0.171803	0.171803					0.171803
-0.87654				-0.87654			-0.87654
0.362686			0.362686				0.362686
0.471112			0.471112				0.471112
0.580044	0.580044					0.580044
-0.39064			-0.39064				-0.39064
-0.21996	-0.21996					-0.21996
0.82287	0.82287					0.82287
-0.10579				-0.10579			-0.10579
0.367754				0.367754			0.367754
0.12338		0.12338				0.12338
0.211953					0.211953		0.211953
0.445183				0.445183			0.445183
-0.77163				-0.77163			-0.77163
-0.4788			-0.4788				-0.4788
0.006122			0.006122				0.006122
0.436121		0.436121				0.436121
0.270276	0.270276					0.270276
-0.30756			-0.30756				-0.30756
0.196095	0.196095					0.196095
-0.14234				-0.14234			-0.14234
-0.16543			-0.16543				-0.16543
0.022013				0.022013			0.022013
0.435958	0.435958					0.435958
0.344373			0.344373				0.344373
-0.17135		-0.17135				-0.17135
-0.28555	-0.28555					-0.28555
1.06363				1.06363			1.06363
0.189824	0.189824						0.189824
0.793706	0.793706					0.793706
-0.4683					-0.4683	-0.4683
-0.20515				-0.20515
-0.41135			-0.41135				-0.41135
-0.08613				-0.08613			-0.08613
-0.93372				-0.93372			-0.93372
-0.09538			-0.09538				-0.09538
0.140584			0.140584				0.140584
0.354628					0.354628	0.354628
0.143501			0.143501				0.143501
0.773991	0.773991					0.773991
0.193086		0.193086				0.193086
-0.84024				-0.84024			-0.84024
-0.49954				-0.49954			-0.49954
-0.29658			-0.29658				-0.29658
-0.05036				-0.05036			-0.05036
-0.68913			-0.68913				-0.68913
-0.35717			-0.35717				-0.35717
0.019243			0.019243				0.019243
0.345246				0.345246			0.345246
0.596441	0.596441						0.596441
-0.23596				-0.23596			-0.23596
0.342227		0.342227					0.342227
0.260257					0.260257		0.260257
-0.18689					-0.18689		-0.18689
-0.42532			-0.42532				-0.42532
-0.48748					-0.48748		-0.48748
-0.18734			-0.18734			-0.18734
-0.35847			-0.35847				-0.35847
-0.30824			-0.30824				-0.30824
0.513364				0.513364			0.513364
0.236846			0.236846				0.236846
0.004232			0.004232				0.004232
-0.85348				-0.85348			-0.85348
-0.48531				-0.48531			-0.48531
0.286187			0.286187				0.286187
-0.21261	-0.21261					-0.21261
-0.63331	-0.63331					-0.63331
0.246689	0.246689						0.246689
0.490422	0.490422					0.490422
0.385761	0.385761					0.385761
-0.02153			-0.02153				-0.02153
0.387251		0.387251				0.387251
0.21809					0.21809		0.21809
-0.19923			-0.19923				-0.19923
-0.72708			-0.72708				-0.72708
0.055982					0.055982		0.055982
-0.12172			-0.12172				-0.12172
-0.34359			-0.34359				-0.34359
0.378125		0.378125				0.378125
0.660115		0.660115					0.660115
0.410964		0.410964				0.410964
-0.95737				-0.95737			-0.95737
0.279017				0.279017			0.279017
0.113617			0.113617				0.113617
0.959918	0.959918					0.959918
-0.36672			-0.36672				-0.36672
0.578521	0.578521					0.578521
0.081596					0.081596		0.081596
-0.17174		-0.17174				-0.17174
-0.57137				-0.57137			-0.57137
-0.45602			-0.45602			-0.45602
0.312141			0.312141				0.312141
-0.00124			-0.00124				-0.00124
0.138388		0.138388					0.138388
0.383355			0.383355				0.383355
-0.16445	-0.16445					-0.16445
-0.05418				-0.05418			-0.05418
0.160821							0.160821
-0.43605				-0.43605			-0.43605
-0.51572					-0.51572		-0.51572
0.242901	0.242901					0.242901
-0.22948				-0.22948			-0.22948
0.370633	0.370633					0.370633
0.073026			0.073026				0.073026
0.270977				0.270977			0.270977
-0.28449					-0.28449		-0.28449
-0.18332			-0.18332				-0.18332
0.016798			0.016798				0.016798
-0.57778			-0.57778				-0.57778
0.546491					0.546491		0.546491
0.277868			0.277868				0.277868
0.417638		0.417638					0.417638
-0.35211					-0.35211		-0.35211
0.093042			0.093042				0.093042
-0.9158				-0.9158			-0.9158
-0.16855				-0.16855			-0.16855
-0.17901				-0.17901		-0.17901
-0.05298	-0.05298					-0.05298
-0.36164		-0.36164				-0.36164
-0.48369			-0.48369				-0.48369
-0.25108			-0.25108				-0.25108
-0.37947			-0.37947				-0.37947
-0.53438			-0.53438				-0.53438
0.069948				0.069948			0.069948
1.48673	1.48673					1.48673
0.515557			0.515557				0.515557
-0.27607			-0.27607				-0.27607
0.23223	0.23223					0.23223
0.380842		0.380842				0.380842
-0.18985				-0.18985			-0.18985
0.311481		0.311481					0.311481
0.399662			0.399662				0.399662
0.499549				0.499549			0.499549
0.085798			0.085798				0.085798
-0.57873			-0.57873				-0.57873
-0.00313			-0.00313				-0.00313
-0.35885			-0.35885				-0.35885
-0.34455			-0.34455				-0.34455
-0.33039			-0.33039				-0.33039
0.386221			0.386221				0.386221
1.10774				1.10774			1.10774
0.43413				0.43413			0.43413
0.168428			0.168428				0.168428
0.355988					0.355988		0.355988
0.502128		0.502128				0.502128
0.950667			0.950667				0.950667
-0.80608		-0.80608				-0.80608
-0.31415			-0.31415				-0.31415
-0.2234			-0.2234				-0.2234
0.643538				0.643538			0.643538
-0.31178		-0.31178				-0.31178
-0.06532				-0.06532			-0.06532
-0.02615	-0.02615						-0.02615
-0.31713	-0.31713					-0.31713
-0.3779			-0.3779				-0.3779
0.004962			0.004962				0.004962
-0.26156			-0.26156				-0.26156
-0.1282	-0.1282					-0.1282
-0.16002	-0.16002					-0.16002
-0.49841			-0.49841				-0.49841
-0.30711			-0.30711				-0.30711
-0.31572	-0.31572						-0.31572
-0.02809			-0.02809				-0.02809
-0.70644			-0.70644				-0.70644
-0.15043				-0.15043			-0.15043
1.57384	1.57384					1.57384
0.180745		0.180745				0.180745
0.58256	0.58256					0.58256
-0.41025			-0.41025				-0.41025
-0.28718		-0.28718				-0.28718
-0.39236				-0.39236			-0.39236
0.406774	0.406774					0.406774
0.150711			0.150711				0.150711
-0.74183			-0.74183				-0.74183
0.175929					0.175929	0.175929
-0.1111				-0.1111			-0.1111
0.460679			0.460679				0.460679
0.136075			0.136075				0.136075
-0.22222	-0.22222					-0.22222
-0.02956				-0.02956			-0.02956
0.112737	0.112737						0.112737
0.587538				0.587538			0.587538
-0.64927			-0.64927				-0.64927
0.062301	0.062301					0.062301
-0.40913					-0.40913		-0.40913
0.370584	0.370584					0.370584
-0.06079	-0.06079						-0.06079
0.224517			0.224517				0.224517
0.128851			0.128851				0.128851
0.080399			0.080399				0.080399
0.482225		0.482225				0.482225
0.016958				0.016958			0.016958
-0.26339				-0.26339			-0.26339
0.3089			0.3089				0.3089
-0.81564				-0.81564			-0.81564
0.036953	0.036953					0.036953
-0.12804		-0.12804				-0.12804
0.162645			0.162645				0.162645
-0.30485				-0.30485			-0.30485
0.20852				0.20852			0.20852
-0.64282			-0.64282				-0.64282
0.142731			0.142731				0.142731
-0.05899				-0.05899			-0.05899
-0.36979			-0.36979				-0.36979
-0.14974				-0.14974			-0.14974
-0.18068			-0.18068				-0.18068
-0.44009				-0.44009			-0.44009
-0.24257		-0.24257					-0.24257
-0.2421			-0.2421				-0.2421
-0.32227				-0.32227			-0.32227
0.005341				0.005341			0.005341
-0.08011			-0.08011				-0.08011
0.74274		0.74274				0.74274
0.111336	0.111336						0.111336
-0.47719			-0.47719				-0.47719
0.336083				0.336083			0.336083
0.667899			0.667899				0.667899
-0.31263			-0.31263				-0.31263
0.75408				0.75408			0.75408
0.131251				0.131251			0.131251
-0.0247	-0.0247					-0.0247
1.14107		1.14107				1.14107
-0.41355	-0.41355					-0.41355
0.360205	0.360205						0.360205
0.427288	0.427288					0.427288
-0.18418			-0.18418				-0.18418
-0.07763					-0.07763		-0.07763
0.566995				0.566995			0.566995
0.100375		0.100375				0.100375
-0.07415				-0.07415			-0.07415
-0.23944			-0.23944				-0.23944
0.007665			0.007665				0.007665
-0.31041					-0.31041		-0.31041
-0.24085	-0.24085					-0.24085
0.102128	0.102128					0.102128
-0.03714		-0.03714				-0.03714
0.078781			0.078781				0.078781
-0.64393	-0.64393					-0.64393
0.412812				0.412812			0.412812
-0.27012				-0.27012			-0.27012
0.314429			0.314429				0.314429
0.111362				0.111362			0.111362
-0.83808	-0.83808					-0.83808
-0.06166	-0.06166					-0.06166
0.735419	0.735419					0.735419
0.268501				0.268501			0.268501
-0.14902			-0.14902				-0.14902
0.314714	0.314714					0.314714
0.60146	0.60146					0.60146
0.148897			0.148897				0.148897
-0.40403			-0.40403				-0.40403
0.63265	0.63265					0.63265
-0.41465				-0.41465			-0.41465
0.766129				0.766129			0.766129
0.516711		0.516711					0.516711
-0.46958			-0.46958				-0.46958
-0.44977			-0.44977				-0.44977
-0.13288			-0.13288				-0.13288
0.003901			0.003901				0.003901
-0.47375		-0.47375					-0.47375
-0.17138			-0.17138				-0.17138
0.713937					0.713937		0.713937
-0.07347			-0.07347				-0.07347
-0.11055				-0.11055			-0.11055
-0.18539			-0.18539				-0.18539
0.211937				0.211937			0.211937
0.506707		0.506707				0.506707
0.049972			0.049972				0.049972
-0.20649			-0.20649				-0.20649
-0.20234			-0.20234				-0.20234
-0.05964			-0.05964				-0.05964
0.481565	0.481565					0.481565
0.005992			0.005992				0.005992
0.004309				0.004309			0.004309
-0.03713				-0.03713			-0.03713
0.381687				0.381687			0.381687
-0.16946			-0.16946				-0.16946
0.810297	0.810297					0.810297
-0.68738			-0.68738				-0.68738
-0.53182			-0.53182				-0.53182
-0.17156				-0.17156			-0.17156
-0.46961				-0.46961			-0.46961
0.26259	0.26259					0.26259
-0.10904	-0.10904					-0.10904
0.234693			0.234693				0.234693
-0.00706				-0.00706			-0.00706
-0.22562			-0.22562				-0.22562
0.193687				0.193687			0.193687
0.800512	0.800512					0.800512
1.14651	1.14651					1.14651
-0.31081			-0.31081				-0.31081
0.087903				0.087903			0.087903
-0.43456			-0.43456				-0.43456
-0.25299					-0.25299		-0.25299
-0.6021				-0.6021			-0.6021
-0.40134			-0.40134				-0.40134
-0.29425			-0.29425				-0.29425
0.465649				0.465649			0.465649
-0.19342			-0.19342				-0.19342
0.117746			0.117746				0.117746
0.295792	0.295792					0.295792
-0.42357					-0.42357	-0.42357
1.23733				1.23733			1.23733
0.166662				0.166662			0.166662
0.43389	0.43389					0.43389
-0.4088					-0.4088		-0.4088
0.346067			0.346067				0.346067
0.021715			0.021715				0.021715
0.193302		0.193302					0.193302
-0.09945				-0.09945			-0.09945
-0.07732				-0.07732			-0.07732
-0.85989				-0.85989			-0.85989
0.403304			0.403304				0.403304
-0.19413					-0.19413	-0.19413
-0.39446			-0.39446				-0.39446
-0.34632			-0.34632				-0.34632
-0.10801			-0.10801				-0.10801
0.584966					0.584966		0.584966
0.689307				0.689307			0.689307
-0.2849			-0.2849				-0.2849
-0.09236				-0.09236			-0.09236
0.234839					0.234839		0.234839
0.122433			0.122433				0.122433
-0.77657				-0.77657			-0.77657
-0.40319			-0.40319				-0.40319
-0.57016			-0.57016				-0.57016
0.281776	0.281776					0.281776
-0.29909		-0.29909					-0.29909
0.34622					0.34622		0.34622
-0.22576		-0.22576					-0.22576
-0.2895		-0.2895					-0.2895
0.252531		0.252531					0.252531
-0.49733		-0.49733					-0.49733
0.124651			0.124651				0.124651
-0.21851			-0.21851				-0.21851
0.112118	0.112118					0.112118
-0.20772				-0.20772			-0.20772
0.426321	0.426321					0.426321
0.186269	0.186269					0.186269
-0.21419					-0.21419	-0.21419
0.187892				0.187892			0.187892
1.03841	1.03841					1.03841
0.629226					0.629226	0.629226
0.406487			0.406487				0.406487
0.406837	0.406837					0.406837
-0.82585			-0.82585				-0.82585
-0.17035			-0.17035				-0.17035
-0.29428				-0.29428			-0.29428
0.388605							0.388605
-0.52391				-0.52391			-0.52391
0.79694				0.79694			0.79694
0.125351					0.125351	0.125351
0.462104			0.462104				0.462104
0.111341		0.111341				0.111341
-0.202					-0.202		-0.202
0.824645			0.824645				0.824645
1.03872	1.03872					1.03872
-0.21827		-0.21827				-0.21827
-0.10702					-0.10702		-0.10702
-0.17852					-0.17852		-0.17852
-0.03429		-0.03429					-0.03429
0.417377					0.417377		0.417377
-0.28695			-0.28695				-0.28695
-0.47855		-0.47855				-0.47855
0.522694		0.522694				0.522694
-0.15766		-0.15766				-0.15766
0.206483			0.206483				0.206483
-0.41843	-0.41843					-0.41843
0.272078			0.272078				0.272078
-0.41684					-0.41684		-0.41684
-0.15769		-0.15769					-0.15769
-0.09787			-0.09787				-0.09787
0.149545				0.149545			0.149545
-0.31431				-0.31431			-0.31431
-0.08733				-0.08733			-0.08733
-0.23556	-0.23556					-0.23556
1.27229	1.27229						1.27229
-0.43887				-0.43887			-0.43887
0.063411		0.063411					0.063411
-0.63238					-0.63238		-0.63238
-0.38463			-0.38463				-0.38463
-0.53047				-0.53047			-0.53047
0.042684	0.042684						0.042684
0.005911				0.005911			0.005911
-0.06912		-0.06912					-0.06912
-0.23776	-0.23776						-0.23776
0.457107		0.457107				0.457107
0.389738			0.389738				0.389738
0.195551				0.195551			0.195551
0.353524			0.353524				0.353524
-0.21884			-0.21884				-0.21884
-0.02953	-0.02953						-0.02953
-0.04279			-0.04279				-0.04279
-0.06475	-0.06475					-0.06475
0.611716			0.611716				0.611716
0.133286			0.133286				0.133286
-0.2711		-0.2711					-0.2711
0.465373				0.465373			0.465373
-0.40794		-0.40794					-0.40794
-0.23314			-0.23314				-0.23314
0.030177					0.030177		0.030177
-0.03495	-0.03495					-0.03495
-0.0839				-0.0839			-0.0839
-0.80872			-0.80872				-0.80872
-0.59905				-0.59905			-0.59905
-0.55023					-0.55023	-0.55023
-0.39798			-0.39798				-0.39798
0.018374			0.018374				0.018374
-0.44733				-0.44733			-0.44733
0.242183					0.242183		0.242183
-0.12031			-0.12031				-0.12031
0.732956			0.732956				0.732956
0.788077					0.788077		0.788077
0.142061			0.142061				0.142061
-0.30245			-0.30245				-0.30245
-0.18167			-0.18167				-0.18167
-0.20138			-0.20138				-0.20138
0.705153				0.705153		0.705153
-0.24864			-0.24864				-0.24864
0.195625	0.195625					0.195625
0.312189		0.312189				0.312189
-0.56439			-0.56439				-0.56439
0.641616					0.641616		0.641616
0.388684	0.388684					0.388684
-0.18937			-0.18937				-0.18937
0.011919			0.011919				0.011919
0.687479					0.687479		0.687479
0.122995			0.122995				0.122995
0.375472				0.375472			0.375472
-0.01696					-0.01696		-0.01696
-0.48301	-0.48301					-0.48301
0.101147			0.101147				0.101147
0.236253					0.236253		0.236253
-0.03987	-0.03987					-0.03987
0.349688	0.349688					0.349688
0.149889		0.149889				0.149889
0.09122	0.09122					0.09122
-0.63298	-0.63298					-0.63298
0.01191			0.01191				0.01191
-0.26049				-0.26049			-0.26049
-0.6306			-0.6306				-0.6306
0.186937				0.186937			0.186937
-0.35985			-0.35985				-0.35985
0.071849			0.071849				0.071849
0.267817	0.267817					0.267817
0.114328			0.114328			0.114328
1.15996	1.15996					1.15996
-0.77397				-0.77397			-0.77397
-0.54024			-0.54024				-0.54024
-0.39298				-0.39298			-0.39298
0.127748			0.127748				0.127748
-0.09931				-0.09931		-0.09931
-0.92307				-0.92307			-0.92307
0.022669			0.022669				0.022669
-0.51619				-0.51619			-0.51619
0.248895				0.248895			0.248895
0.05703	0.05703					0.05703
-0.28725				-0.28725			-0.28725
0.696632			0.696632				0.696632
0.771925				0.771925			0.771925
0.031893		0.031893					0.031893
-0.49637				-0.49637			-0.49637
0.390373		0.390373					0.390373
-0.01494					-0.01494	-0.01494
-0.38021				-0.38021			-0.38021
-0.34018				-0.34018			-0.34018
0.209762			0.209762				0.209762
0.171708				0.171708		0.171708
0.827336		0.827336				0.827336
0.62931		0.62931				0.62931
0.615956	0.615956					0.615956
0.304833	0.304833					0.304833
0.42111				0.42111			0.42111
0.173235				0.173235			0.173235
0.131836		0.131836					0.131836
-0.28519		-0.28519					-0.28519
0.048194	0.048194					0.048194
-0.11748				-0.11748			-0.11748
0.324187			0.324187				0.324187
-0.2366				-0.2366			-0.2366
0.064685					0.064685		0.064685
-0.0385			-0.0385				-0.0385
0.486086				0.486086			0.486086
-0.35699			-0.35699				-0.35699
-0.0607	-0.0607					-0.0607
-0.18004	-0.18004					-0.18004
0.54017	0.54017					0.54017
0.282692			0.282692				0.282692
-0.05664				-0.05664			-0.05664
0.032988	0.032988					0.032988
0.088717			0.088717				0.088717
0.567008	0.567008						0.567008
-0.01978				-0.01978			-0.01978
-0.07727	-0.07727					-0.07727
-0.2377		-0.2377				-0.2377
-0.24796				-0.24796			-0.24796
0.114635		0.114635				0.114635
0.380275				0.380275			0.380275
0.013699	0.013699					0.013699
0.081933				0.081933			0.081933
0.336096	0.336096					0.336096
-0.06237				-0.06237			-0.06237
0.392682		0.392682				0.392682
0.218028				0.218028			0.218028
-0.10826			-0.10826				-0.10826
-0.43156	-0.43156						-0.43156
1.64614	1.64614					1.64614
-0.40611			-0.40611				-0.40611
-0.36708			-0.36708				-0.36708
-0.66931		-0.66931				-0.66931
-0.03137	-0.03137					-0.03137
-0.536			-0.536				-0.536
-0.43097	-0.43097					-0.43097
-0.17281	-0.17281						-0.17281
-0.39595			-0.39595				-0.39595
-0.22596			-0.22596				-0.22596
0.199885				0.199885			0.199885
0.357238	0.357238						0.357238
-0.25172					-0.25172		-0.25172
-0.11281		-0.11281				-0.11281
-0.53369		-0.53369					-0.53369
0.266766		0.266766					0.266766
-0.81824	-0.81824					-0.81824
0.138343		0.138343					0.138343
0.608849		0.608849					0.608849
0.423987	0.423987					0.423987
-0.37359			-0.37359				-0.37359
0.35874	0.35874						0.35874
0.055421	0.055421					0.055421
-0.11397			-0.11397				-0.11397
-0.61361					-0.61361	-0.61361
-0.25099					-0.25099		-0.25099
0.134472		0.134472				0.134472
-0.17544			-0.17544				-0.17544
-0.19892					-0.19892		-0.19892
-0.21758			-0.21758				-0.21758
0.163239			0.163239				0.163239
-0.31483				-0.31483			-0.31483
-0.11398		-0.11398				-0.11398
-0.03919		-0.03919				-0.03919
0.317781		0.317781					0.317781
0.112016		0.112016					0.112016
-0.18048		-0.18048					-0.18048
0.170396		0.170396					0.170396
-0.32933				-0.32933			-0.32933
0.023032	0.023032					0.023032
-0.27468					-0.27468		-0.27468
-0.48119				-0.48119			-0.48119
-0.38768			-0.38768				-0.38768
-0.5721			-0.5721				-0.5721
-0.11092	-0.11092					-0.11092
0.324346					0.324346		0.324346
-0.05367			-0.05367				-0.05367
0.524101	0.524101					0.524101
-0.07967				-0.07967			-0.07967
-0.12925	-0.12925					-0.12925
0.291226					0.291226		0.291226
0.409005				0.409005			0.409005
-0.33985	-0.33985					-0.33985
1.1817		1.1817					1.1817
0.276932	0.276932					0.276932
-0.70451	-0.70451					-0.70451
-0.58471			-0.58471				-0.58471
0.072164		0.072164				0.072164
0.068999			0.068999				0.068999
0.517782				0.517782			0.517782
-0.13604			-0.13604				-0.13604
0.126975			0.126975				0.126975
0.248021				0.248021			0.248021
-0.06384				-0.06384			-0.06384
-0.02841				-0.02841			-0.02841
-0.04508			-0.04508				-0.04508
0.013693				0.013693			0.013693
0.606703	0.606703						0.606703
0.01151			0.01151				0.01151
0.360347			0.360347				0.360347
-0.20617				-0.20617			-0.20617
-0.0061	-0.0061						-0.0061
0.913671				0.913671			0.913671
-0.13333			-0.13333				-0.13333
0.73987	0.73987					0.73987
0.90589		0.90589
-0.25087				-0.25087			-0.25087
0.020417			0.020417
0.444862	0.444862					0.444862
0.689734	0.689734					0.689734
-0.11967	-0.11967						-0.11967
0.293593			0.293593
-0.75615			-0.75615
-0.5408					-0.5408		-0.5408
-0.05331			-0.05331				-0.05331
0.025812				0.025812			0.025812
-0.45461				-0.45461			-0.45461
0.246093				0.246093			0.246093
-0.2717				-0.2717			-0.2717
0.626513		0.626513				0.626513
-0.21803			-0.21803				-0.21803
0.009926				0.009926			0.009926
0.250032				0.250032			0.250032
-0.22462			-0.22462
-0.40188				-0.40188
-0.58985		-0.58985				-0.58985
-0.08146				-0.08146			-0.08146
-0.24856	-0.24856					-0.24856
0.032303				0.032303			0.032303
-0.52409			-0.52409				-0.52409
0.378737				0.378737			0.378737
-0.7417				-0.7417			-0.7417
-0.83157	-0.83157						-0.83157
-0.10774		-0.10774					-0.10774
0.405061		0.405061					0.405061
0.203439	0.203439					0.203439
1.46542	1.46542					1.46542
0.634011				0.634011			0.634011
0.870168	0.870168					0.870168
0.322727	0.322727					0.322727
0.044399		0.044399					0.044399
0.041496			0.041496				0.041496
0.208025			0.208025				0.208025
0.000706			0.000706			0.000706
0.142645			0.142645				0.142645
0.754881	0.754881					0.754881
0.235152		0.235152					0.235152
-0.22303			-0.22303				-0.22303
0.298559			0.298559				0.298559
-0.26085				-0.26085			-0.26085
0.62325				0.62325			0.62325
0.273313			0.273313				0.273313
0.780728				0.780728
0.283667			0.283667				0.283667
-0.61356				-0.61356			-0.61356
0.210659		0.210659					0.210659
0.680436			0.680436				0.680436
-0.29291				-0.29291			-0.29291
-0.05155					-0.05155	-0.05155
0.024224				0.024224			0.024224
0.010309				0.010309			0.010309
-0.53353				-0.53353			-0.53353
-0.9198				-0.9198			-0.9198
0.003937			0.003937				0.003937
-0.16082		-0.16082					-0.16082
0.249672				0.249672			0.249672
-0.28718	-0.28718						-0.28718
0.040463				0.040463			0.040463
-0.01905				-0.01905			-0.01905
0.838467	0.838467						0.838467
0.229942	0.229942					0.229942
-0.17926		-0.17926				-0.17926
0.948689	0.948689					0.948689
0.040029			0.040029				0.040029
-0.19043			-0.19043				-0.19043
-0.83005				-0.83005			-0.83005
-0.38919			-0.38919				-0.38919
-0.23059			-0.23059				-0.23059
0.163818			0.163818				0.163818
-0.52544				-0.52544			-0.52544
0.028972	0.028972					0.028972
-0.68456				-0.68456			-0.68456
-0.20117					-0.20117		-0.20117
-0.25971					-0.25971		-0.25971
0.503103			0.503103				0.503103
0.112073			0.112073				0.112073
0.045617			0.045617				0.045617
0.276235			0.276235				0.276235
0.04091		0.04091					0.04091
-0.15876				-0.15876			-0.15876
0.790852			0.790852				0.790852
0.041325				0.041325			0.041325
0.013186							0.013186
0.009318		0.009318					0.009318
-0.36006				-0.36006			-0.36006
1.00367			1.00367				1.00367
0.373266			0.373266				0.373266
-0.26682			-0.26682				-0.26682
0.253171		0.253171				0.253171
0.501261		0.501261					0.501261
0.631946		0.631946					0.631946
-0.41227				-0.41227			-0.41227
0.334419			0.334419				0.334419
-0.10999		-0.10999				-0.10999
-0.1524	-0.1524					-0.1524
-0.17735		-0.17735				-0.17735
-0.25155		-0.25155					-0.25155
-0.43653				-0.43653			-0.43653
0.375266					0.375266		0.375266
-0.26854				-0.26854			-0.26854
0.416061	0.416061					0.416061
-0.69856			-0.69856				-0.69856
1.0061	1.0061					1.0061
0.64142	0.64142					0.64142
0.431183		0.431183				0.431183
-0.44494		-0.44494				-0.44494
0.409355			0.409355				0.409355
-0.02098			-0.02098				-0.02098
0.181677			0.181677				0.181677
0.760554		0.760554					0.760554
-0.45008			-0.45008				-0.45008
0.17091		0.17091					0.17091
0.158211				0.158211			0.158211
-0.68439			-0.68439				-0.68439
-0.24274				-0.24274			-0.24274
0.146235				0.146235			0.146235
-0.12811				-0.12811			-0.12811
0.573773				0.573773			0.573773
-0.04594					-0.04594		-0.04594
0.013034		0.013034					0.013034
-0.35702				-0.35702			-0.35702
-0.47398			-0.47398				-0.47398
-0.13389				-0.13389			-0.13389
-0.16613			-0.16613				-0.16613
-0.26829				-0.26829			-0.26829
0.156516				0.156516			0.156516
0.10839				0.10839			0.10839
-0.5393				-0.5393			-0.5393

## Sheet: Fig6F
PHGDH	PHGDH_Basal	PHGDH_neg
1.08659
-0.9527
0.851349
-1.2866
0.71584
1.38731
-0.8354		0.036246
0.036246
0.648564
0.707283
-1.22854		1.36363
1.36363
0.100155
-1.35037	0.512428	0.512428
0.512428
1.27907
-1.33963
-0.15994
-2.16664
0.320288
0.076109
-1.9954
-0.63516	2.91779	2.91779
2.91779
0.356708
-1.49607
-0.14084
0.909436		1.08565
1.08565
-1.03979
0.472879
-0.51432
0.119422
-1.8881
0.340678	2.32423	2.32423
2.32423
-1.22454
0.690924
-1.61296
0.601096
0.681916	2.90846
2.90846
-1.03844
-0.57053
0.41411
1.61136
-0.8294	2.34746	2.34746
2.34746
0.468752
-0.70653
-1.30159
-1.24477
-0.1921
-0.9148
0.727985
-1.68895
0.261515
0.192127
-0.45993
-1.23249		0.46187
0.46187
-1.50889
-1.06823
-0.19067
-1.39647
0.086865
-1.66892
-0.97151
0.366443
-1.85418
-0.26989
-2.12414
-0.12894
0.099568
-0.12527
0.438154		0.828977
0.828977	3.10953	3.10953
3.10953	0.736881
0.736881
-0.67773		1.79425
1.79425	1.62784
1.62784
-0.23579
-0.45053
0.807611	1.05891	1.05891
1.05891	1.12684	1.12684
1.12684	0.214444
0.214444
0.64941
-0.81608	2.16364	2.16364
2.16364	1.42123	1.42123
1.42123
1.02242
-0.3472
0.772952
-0.24367
0.342209
-0.71046
0.594228
-1.26619
-0.81802	-0.47353	-0.47353
-0.47353
-1.71097
0.496033
-0.55484
1.46721	0.172104	0.172104
0.172104
-0.09028
-0.38639
-0.8668
0.832208
2.36051
0.493829	1.58958	1.58958
1.58958
0.718785
0.117361
0.698419
-0.14637	0.704924
0.704924
0.246362
-0.52933
-1.20646	2.56743	2.56743
2.56743	1.94743	1.94743
1.94743
1.57831
-1.14992
-0.78637
0.611784	0.72997	0.72997
0.72997
0.829121
-0.48305	-0.97427
-0.97427	-0.81873
-0.81873	2.3459
2.3459
-0.32379
-0.63843
0.007292		2.08725
2.08725
-1.36545
-0.28459
-0.96529
-2.53074
-1.41261
-0.70174
0.861095
-2.18605
2.41815
-2.13736
-1.8391
-0.38627
1.06342
-0.78771
-0.67406	3.20635	3.20635
3.20635
-1.69468	-0.22107
-0.22107
-1.46319
1.08136
-2.31587
-0.69253
-1.12729
-1.54554		-0.15219
-0.15219
-1.23876
0.043933
0.042905
-2.28159
0.013977
-0.04531
0.030256
-0.04767
-2.24046	0.781138
0.781138
-0.83556
-0.9596	-0.16036	-0.16036
-0.16036
-0.33538
1.54435
-1.3988
-0.39057	3.61155
3.61155
-0.04795
0.344103
-0.07201
0.393267
0.778663
-0.30189
0.000604
0.544195	0.042118
0.042118
-2.28804
1.08252		1.29361
1.29361
0.045155
-0.38861
0.152172	2.86569
2.86569
-1.18673
-0.84983	2.11984	2.11984
2.11984
1.62583
-0.9831
0.825342
-0.93744
0.221603
0.22289
-0.30669
1.15006
0.765396
1.37246		2.70681
2.70681
-0.8844	1.93322	1.93322
1.93322
-0.27804		1.64133
1.64133
1.23694
-0.25778
1.90431
-0.15739
-2.47044
2.56857
0.376552
-0.0548
-0.14267
-0.34478	-0.04061
-0.04061	0.346011
0.346011
-1.05329
-0.93017
-0.42942	0.904192
0.904192
-0.59831
0.807745
-0.26745
0.663756
-1.01291		1.86694
1.86694	1.42884
1.42884
-0.10444
-0.08673	1.79205	1.79205
1.79205
-1.40345
-1.11025
1.96953	-0.50645	-0.50645
-0.50645
-2.69598
-0.15598
1.17038
-0.38842
-1.04034		-0.51461
-0.51461
1.35209
0.4594
0.035969
-0.68701
-1.4907
-0.83688
0.796756
-2.09607
-1.18721
-0.70815	2.05102	2.05102
2.05102
-1.41407
-1.3549		1.43683
1.43683
-0.13585		1.74907
1.74907
-0.42105
-0.49346
-0.3281
0.361745
0.071348
-0.50621
-2.37209
-1.34081
-0.48828
1.1389	1.87742
1.87742		1.61614
1.61614
0.570931	-0.34076
-0.34076
-1.24422		0.133071
0.133071	3.17576	3.17576
3.17576
-0.87452
-0.05215		-0.53521
-0.53521	0.543871	0.543871
0.543871	2.40823	2.40823
2.40823
0.629954
-2.21278
0.521203
-2.46923
-0.96503
-1.32468
0.850472
-0.70863
1.85529
-0.80949	2.58059	2.58059
2.58059
1.2236
-1.9619
-1.11404	2.31253	2.31253
2.31253
-0.26452
0.358611
-0.68918		-0.01945
-0.01945
0.292704
0.21966
0.66216
-0.29956
-0.93961
-1.7515
-0.98961
0.720102
1.19781	-0.89445
-0.89445		0.428735
0.428735
0.053629		1.22849
1.22849
-2.25442
0.650635
-0.53299
0.367638
-0.96462
-1.50209	0.59623	0.59623
0.59623
-1.66875
-1.01874
-0.65639
-1.04871
-2.60744
-1.43365
0.329892
0.814154
0.546869
0.281354
0.409654
1.12864	3.06178	3.06178
3.06178
-0.05463
-1.35299		0.287629
0.287629
-1.25112
-0.32866	1.61008
1.61008
-0.54565
0.648857
2.44921
-0.83741		-1.45838
-1.45838
0.5376		0.765597
0.765597
-0.74386	3.07059	3.07059
3.07059		1.68941
1.68941
-0.64791
-2.14351
0.710777
0.544602
0.49812	1.13583
1.13583		-0.08964
-0.08964
-0.73387
0.064123
-0.14013	0.171583	0.171583
0.171583	0.038809
0.038809
1.12658
-2.58023	-0.05124
-0.05124	1.46218
1.46218
-1.68924	-1.04896
-1.04896
-0.88917
-1.34985
-0.50679		-1.46513
-1.46513
-0.22331
1.83003	-1.61779
-1.61779
0.617401
0.55183
-1.3162
-0.41293
-1.97782	2.38526	2.38526
2.38526
-2.23533
-0.15079
-0.50047		1.19451
1.19451
1.50804	2.3421	2.3421
2.3421		0.218556
0.218556
-0.79125
-0.86213
0.484353		0.960078
0.960078		0.023706
0.023706
1.01593
-1.89902
0.609957
0.3079
0.003193	2.10844
2.10844
-0.60818
-0.6415
1.36921	1.66419
1.66419
1.02475
1.62033
1.48838
0.638268
-1.11739
-0.77193
0.652897
-0.38444
1.26405
-0.95838	3.82103	3.82103
3.82103
-1.28547		1.81361
1.81361
1.05967
0.125133
0.037117
-1.52358
-1.83332
-0.25878
-1.12031
-0.05155
-0.87094
0.831722
-0.79597
0.90012	0.356822	0.356822
0.356822	0.550289	0.550289
0.550289
-1.20702
-2.77746
-0.2708
-2.0096
1.13099		-0.28859
-0.28859
0.314186
0.870585
-0.7749
0.37919		-1.34246
-1.34246
-1.05041
-1.25711
0.926725
1.11739
-0.99129
-3.14116
-0.30333
0.113241
-1.13382
-1.32679
-0.78835	2.71458	2.71458
2.71458
-0.66645
-0.79408
0.448763	-0.24465	-0.24465
-0.24465
0.117224		1.07812
1.07812
1.36797
-0.71057
0.463812
0.278575
1.39239
-0.07196
0.00256
0.40504
0.652341	0.378849	0.378849
0.378849
0.536939
-1.73776
-0.21025
-0.62162
0.724507	-0.76592
-0.76592
-0.7817
-0.89402
-0.06767	2.54735	2.54735
2.54735
-1.03231
0.106104
-0.66505
2.22942
-0.29351
-1.32455
-0.99824
-2.29035
0.086643
2.09386
0.420564
-0.62531	1.85305	1.85305
1.85305
0.537035	1.87837	1.87837
1.87837		2.81142
2.81142
1.04465
0.229916
-0.81832		1.32044
1.32044	2.7835	2.7835
2.7835
-1.57831
-0.23564	1.78148	1.78148
1.78148
0.49397	0.957634	0.957634
0.957634	-0.40338
-0.40338
1.59997
-2.40631
1.77297
0.940491
1.46632
-0.59012	0.079414
0.079414
-0.45862
0.021813
-0.99296	1.46528	1.46528
1.46528
-0.72666		1.27553
1.27553
0.973008		0.543891
0.543891		1.3668
1.3668
-1.81685
2.06309
-0.1399
-0.32961
1.33292		-1.07458
-1.07458
0.122884
-0.01362
-2.37321
-1.157
-1.18965
0.386932		1.65152
1.65152
-0.81254		-1.06745
-1.06745	-0.76545
-0.76545	2.03953
2.03953
1.04627
1.44093
1.09473
1.2007
-1.21365
0.744017	3.11312	3.11312
3.11312		0.243983
0.243983		-2.23759
-2.23759	-0.26306	-0.26306
-0.26306
0.899413		0.052604
0.052604
0.270662		-2.95769
-2.95769		0.568405
0.568405
0.551028
-1.00453
0.251413
-0.32728
-1.30158
0.011618	2.94631	2.94631
2.94631		-0.35178
-0.35178	0.964889	0.964889
0.964889
-0.95674
-1.56134
0.607476
-0.80511
-0.26267
-0.28042
1.28639	1.5404
1.5404
-0.62806
-0.43869
0.358448
-0.32804
0.625418
-0.17259
0.370181
-1.07092
-1.31263
0.468999
-2.82964
-0.03753
-0.75391
1.07082
-1.69254
-0.48907
0.280656
-0.72115
-0.86734	-0.22408	-0.22408
-0.22408
-0.03849	0.46923	0.46923
0.46923	1.12965	1.12965
1.12965
0.432722
0.550321
0.605652
0.392773	1.26341	1.26341
1.26341
0.91367
0.750254
0.277253	0.870133	0.870133
0.870133
2.03693
-1.33958	1.68344	1.68344
1.68344	2.41	2.41
2.41
-0.21826
-2.59949
0.047489	0.932706	0.932706
0.932706
0.064392
-0.60326
-0.30344	0.101967	0.101967
0.101967
0.352903
0.710514
-1.27143	1.91498	1.91498
1.91498	2.69951	2.69951
2.69951
-0.99483	1.73486	1.73486
1.73486
-1.09716		-0.72796
-0.72796		1.81168
1.81168
0.624239		0.949233
0.949233
-1.05318
1.10044
-0.06617
-0.65457		1.63855
1.63855
-0.86531
-0.11485
-0.17485
0.444466
0.06624	1.54057	1.54057
1.54057
-0.55262
-1.08612
1.379
-0.81209
-0.59568
-0.81673
-0.63753
-1.59414
0.760162
-1.1411
-0.01094	3.20254	3.20254
3.20254
0.476569
-0.19004
0.630003	2.54077	2.54077
2.54077
0.225352
-1.76429
0.192261
-1.28064
-1.15732
-0.36786	1.69877	1.69877
1.69877
0.69248
1.01254		0.360112
0.360112
-2.41422
-0.33955		0.126899
0.126899
-0.89984
-0.76547
-0.87245
-1.20457	0.908225	0.908225
0.908225
-0.30618
1.53803	0.566902	0.566902
0.566902	1.18836	1.18836
1.18836
-2.5569	2.03171	2.03171
2.03171	1.74275	1.74275
1.74275
0.225438	2.01238	2.01238
2.01238
-2.13962
0.724239
0.367477
-0.01918
-1.33702
-1.19129
-0.91448
-0.92985
-1.5288
-2.51208
-0.84455
0.940626	0.768082	0.768082
0.768082	2.18288	2.18288
2.18288	2.6716	2.6716
2.6716
-1.41647
1.68178
0.602504	2.57127	2.57127
2.57127	0.776646	0.776646
0.776646		-1.50565
-1.50565
-1.50867
-0.53523
-0.12118
-1.36158
-0.50351
-0.37937	2.87093	2.87093
2.87093
-0.40728
-1.90941	2.29576	2.29576
2.29576	2.10699	2.10699
2.10699
0.497014	2.7057	2.7057
2.7057
0.906407
-0.05085
-0.81532
0.076838
-1.71848		2.03626
2.03626
0.099905
-0.09951
0.325251
-0.62854		0.556067
0.556067
-0.31016
-1.52531
-0.30768	2.20493
2.20493
-2.46926	-0.23427	-0.23427
-0.23427
-0.42711
-0.31989
-1.21828
-1.27079
-0.19676	1.28826	1.28826
1.28826		0.825097
0.825097
-2.01552
-1.21734	2.93232	2.93232
2.93232	-0.3328	-0.3328
-0.3328		-2.22017
-2.22017
-1.64859
-1.78875
-0.69173
0.129944
-0.61341		0.561902
0.561902
0.066704
-0.13765
0.086663
2.70647	1.56054	1.56054
1.56054
-1.0576
0.212305
-0.59429		-0.13091
-0.13091		1.14349
1.14349	1.05099	1.05099
1.05099
0.093399
-1.68513		0.30429
0.30429
-0.06342
-0.26436		0.149499
0.149499	1.70281	1.70281
1.70281	0.92364	0.92364
0.92364
-1.71514
0.204651
0.735517
-0.22484		1.91709
1.91709
-2.05387
1.48238
-0.54759
-0.55642
1.26047	1.39696	1.39696
1.39696
-0.37663
-1.46943		1.20993
1.20993
-0.41005	2.3155	2.3155
2.3155	1.39563	1.39563
1.39563
-0.0027
0.67912
-1.31143	1.27837	1.27837
1.27837
-0.44182
-0.87868
-1.63357
0.253749
1.49471
-1.68027
1.11925
-1.25825
-1.60343		-0.55161
-0.55161
-1.11408		1.2402
1.2402
0.351671
-1.18443		-0.64617
-0.64617
-1.22287
0.109308
-0.1525
-2.73137
0.794419
-0.999
-1.23189
0.766336		0.851668
0.851668		-0.53603
-0.53603
-0.17166
0.942121	1.70837	1.70837
1.70837
0.939898
-0.68854
-0.35633
0.001896
-0.71867
-1.39027
-1.50497
0.198651
0.280407		2.52056
2.52056
-0.40821
-0.95053
-1.14783
1.29703	0.585018	0.585018
0.585018
0.199793
0.318281
0.864791
0.032629
0.683039
-1.78904
-1.74383
-0.65485
-0.91591
0.99091
1.17266
-0.57453	2.72084
2.72084
-1.25988
0.634076	2.01115	2.01115
2.01115
-0.25327		-1.30857
-1.30857		0.784219
0.784219
-1.73271
0.913776
0.350081
0.265749
-0.2213
-1.84347
-0.50198
-0.05286
-0.42962
-0.91757
0.727215	2.29285	2.29285
2.29285
-0.63767
0.541967
0.411509
-0.011
0.763091
-2.06901
0.855657
0.077702
0.531333
-0.74727
-2.453	2.09346	2.09346
2.09346
0.129177
0.179664		1.94869
1.94869
1.9406
-0.21297
-1.40579		0.011783
0.011783
1.5401
-1.06548
-0.44704
1.12532		0.889284
0.889284
0.809847
-0.00228
1.28809
0.781687
-0.26553
-0.8635
-1.4774	2.68646	2.68646
2.68646	1.40222	1.40222
1.40222	1.95216	1.95216
1.95216	2.74676	2.74676
2.74676
-0.84267
-0.74784	0.61985
0.61985
-0.25525
-1.42477
0.547252
0.104679		0.997648
0.997648
-1.77211
-2.72287
0.527888
0.130877
-0.59589
-0.31556
-0.39334	0.723085	0.723085
0.723085
-1.19005
0.289453
-0.87286
-0.10308
-2.07977	1.29925	1.29925
1.29925	2.17588	2.17588
2.17588
0.097869
-1.7947
-0.45828
-0.7765
-0.13928
0.016892
-0.88119		-0.90802
-0.90802
0.240748
-2.3106		1.48282
1.48282
0.034155
0.575015
1.18402
-1.1847
0.007779
-1.982
0.965246	1.888	1.888
1.888
-2.52894	2.28076	2.28076
2.28076
-1.35832
-0.05068		1.42467
1.42467
-0.08484
0.45258
-0.55756
-2.34932
-1.38498
0.459255
-0.50012	2.30363	2.30363
2.30363
-0.31448
-0.29272
-0.37319
-0.58014
0.078045
-2.128
-1.37793
0.791661	2.26309
2.26309
-0.30296	0.387833	0.387833
0.387833
-0.44551
-0.621
-1.77745
2.17958
0.033895
0.599235
-0.04826	1.99645	1.99645
1.99645
1.78666
-0.77578
0.177492	0.679637	0.679637
0.679637		1.23916
1.23916	2.86381	2.86381
2.86381	3.13407	3.13407
3.13407	4.54217	4.54217
4.54217
0.668243
-0.76788
-0.20957
0.068654
-2.81187		1.90242
1.90242
1.39298
0.693439
-3.60489		3.576
3.576	2.44721	2.44721
2.44721	1.5779	1.5779
1.5779
-1.84246
-0.36779
-0.22096
-1.76684
-0.31401
-1.0909
0.972988
0.016638		1.08639
1.08639		0.394795
0.394795
-0.17866
0.422318
-2.81693	3.29368	3.29368
3.29368	1.83953	1.83953
1.83953
-0.55603
-0.81259		2.23376
2.23376
-0.12943
-0.42206	0.360292	0.360292
0.360292		-0.12557
-0.12557
-0.73374
-1.37347
-0.29757
1.73167
0.066984
0.496863
-0.58509
-0.38214
-1.79078	3.03903	3.03903
3.03903	2.92784	2.92784
2.92784
-0.68363
-0.3656
0.142716
-0.50201
-1.00552
0.024354
1.52305
-0.59618
-1.44989	2.14159	2.14159
2.14159
0.501737
-0.89692
-2.98127
-2.17409
1.54692
-0.42252
-0.2133
-0.32385
1.9208
-1.20433
0.608313
-0.56733
-2.8683
-0.4463
-1.69443
-0.03223
-1.3035
-1.5818
-1.23136
-0.16627
0.159788
1.27649
-0.85467
1.081
-1.44547	1.7149	1.7149
1.7149
-1.2058
-2.08593
-0.57593
-0.77759		2.82329
2.82329
-0.37473
-1.02902	-1.31144
-1.31144
0.373289
1.06367	2.93536
2.93536	2.73513	2.73513
2.73513
-1.44331
-1.86832		1.268
1.268
1.03615	2.37133	2.37133
2.37133	1.41621	1.41621
1.41621
0.593492	1.40394	1.40394
1.40394
-0.02012
-0.82213
-1.14611
-1.21238		0.098452
0.098452
-0.46067
1.12951	0.941749	0.941749
0.941749
-0.9886
-1.67304
0.618402
1.44929
2.27779	1.74439	1.74439
1.74439
-0.80227
0.173434		-0.05271
-0.05271
-2.46492	2.01768	2.01768
2.01768
-0.5284	0.508845	0.508845
0.508845
0.38207	0.553158	0.553158
0.553158
1.06648
-0.22226		1.14303
1.14303
-2.05075
0.037008
0.008861
-0.19111
-0.24212
-1.73866
-0.91885
-0.25566
-1.12212
-0.18516
-0.93202	0.423597	0.423597
0.423597
0.648633
0.754487
1.25917
-0.75594
2.18123
-0.71024		0.206686
0.206686
-1.64028		1.46488
1.46488		0.491048
0.491048
0.878444
0.746234
-0.51859
-0.194
-0.94757		1.42463
1.42463		1.42818
1.42818
-1.43223
-0.50977
0.430311
-2.01772
0.52027
-0.11778		0.762334
0.762334
-0.95678
0.727708
-1.08812
-1.52154
-0.40712
0.011406
-0.0118
-0.38433
-1.88807
-2.5233
1.23037
-1.11363
-0.53724
0.52829
0.488853
-0.33045	0.905005	0.905005
0.905005	2.47245	2.47245
2.47245		-1.78469
-1.78469
-2.03491
0.714014
0.773231
-1.0182		0.402485
0.402485
-1.49482	-0.0302	-0.0302
-0.0302
-1.13719
-1.26443	2.13372	2.13372
2.13372		1.19013
1.19013
-1.21082
0.7549	2.88654	2.88654
2.88654
0.495697
0.316227
-1.65383
0.413572
0.927133
0.667862
-0.89931
-1.83593
-0.51695
0.502855	1.75643	1.75643
1.75643
1.58348	1.62011	1.62011
1.62011
-1.91959
0.639512
-1.81103
-0.65806
-1.16736
0.058358
-1.28807	0.757557
0.757557	2.04262	2.04262
2.04262
-0.78312
-1.79981
-0.8808
0.477135		2.4698
2.4698
0.610178
-0.35608
-2.27671
-0.588	1.92645	1.92645
1.92645
-0.60582
1.61221
-1.17096
-1.59519	2.09726	2.09726
2.09726
-0.56225	2.27514	2.27514
2.27514	2.0517	2.0517
2.0517
0.504897
1.56722
-0.0316
-0.37396
0.418153
-1.20453
-2.30692
0
-0.80241		0.415332
0.415332		0.738866
0.738866
1.70726
-1.82293
-1.51781
0.271414	-0.09583
-0.09583
-2.48357
0.349659
2.72631
0.425218
-0.59878
0.27586		0.849983
0.849983	2.0993	2.0993
2.0993
0.743766	1.56179
1.56179
0.78767
0.089937
0.160111
1.7245
0.102296
-1.45774
-0.96653
0.67034
-0.06953	1.66874
1.66874
-0.23501	2.65278	2.65278
2.65278
-0.43959
-2.74828
-0.11637
-1.27958
-0.09793	0.183895	0.183895
0.183895
-2.1286
0.280085
0.693323	2.53863	2.53863
2.53863
0.219143	2.46534	2.46534
2.46534	-0.42119	-0.42119
-0.42119
0.710352
-2.13731		2.12078
2.12078
0.428013
-1.31907
-0.45887
-0.39577
-2.24595		0.453282
0.453282	1.68734	1.68734
1.68734
-0.50004	2.24491	2.24491
2.24491
-0.67013
0.570961
-1.52416	1.35553	1.35553
1.35553
-1.10826		1.0331
1.0331	-1.49052	-1.49052
-1.49052
-0.37319	2.74187
2.74187	2.87389	2.87389
2.87389		0.97601
0.97601
-0.08633
-1.11067
0.187856
-1.28095
1.08637
2.06928		0.104733
0.104733
0.781537	0.89953	0.89953
0.89953		0.386728
0.386728
-1.75293
-0.28239
-1.3289
0.964854
0.273904
-0.58023
-2.07782
-2.11117	-0.03578
-0.03578
0.656686
-1.52285
0.49133
-0.37519
-0.64906
0.508625		-0.46164
-0.46164
-1.79113
-0.4704
-1.2536
-0.12853
1.19744
-1.24322
-2.83511
-0.17453	1.77652	1.77652
1.77652	2.76005	2.76005
2.76005	1.13412
1.13412	2.33147	2.33147
2.33147	1.60196	1.60196
1.60196
-1.6301		0.518348
0.518348
1.087
-0.68552
-2.27197
0.369441
-1.60566
-0.3082		2.14351
2.14351
-0.45292		1.41042
1.41042
-0.35195
1.57244
-0.61894	0.912499	0.912499
0.912499
0.084184	0.887073	0.887073
0.887073
-0.7033		0.342353
0.342353
-1.21438		1.1437
1.1437
0.168724
-0.83222
0.72793
-1.59344	2.92446	2.92446
2.92446
0.478964
1.43926
-0.09879
0.686008	3.42809	3.42809
3.42809
0.472412	0.66463	0.66463
0.66463
0.154447
0.291383
1.70521
-1.44201
-1.72886
-0.84905
-0.38605
-0.27335
1.81924
-0.65305
-0.66096
-0.08947
-0.86005		-1.14224
-1.14224	1.26243	1.26243
1.26243		0.549033
0.549033
0.596844
0.523995
-0.66257
-1.5616
-0.36036	2.89664	2.89664
2.89664
0.646371
0.808077	2.61979	2.61979
2.61979		-0.47631
-0.47631
-0.92538
1.10164
-0.53236
0.647608
1.2355
0.79351
-0.80138
-2.16961
0.20409
0.442804
-0.2831
-0.33124
-0.4866
-0.46092
0.248753		1.12966
1.12966
-1.72083		1.29243
1.29243
-1.76177
-0.67433
-1.81173		-0.56731
-0.56731
0.551688	1.18434
1.18434	1.60172	1.60172
1.60172
-1.50458
0.090842
0.664971	0.716181	0.716181
0.716181	1.64414	1.64414
1.64414
-1.52982
-0.9127	0.777745
0.777745
-0.79116
-1.64551
-1.99664	0.826094	0.826094
0.826094		-1.1163
-1.1163	2.74273	2.74273
2.74273
-2.06814		0.211229
0.211229
-0.7436	1.19144	1.19144
1.19144
-0.09772
-1.63444		0.8634
0.8634
-0.27233
0.740209
-1.17199	1.7482	1.7482
1.7482
-2.31382	0.330186
0.330186
-1.20573
-1.76973	2.21248	2.21248
2.21248
-0.03723	2.9206	2.9206
2.9206	0.343163
0.343163
-0.12025
-1.10956
0.138746		0.695357
0.695357
-0.44798
-1.16184
0.174419
-1.30139	1.71288	1.71288
1.71288		0.155388
0.155388
-1.04295
0.266719
-0.05709
1.23911
-1.67073
-2.44018
0.24762
-1.11826
0.190548
0.371718
1.10679
-1.03402
1.72149
1.02294
-1.12381		0.360206
0.360206	0.136568
0.136568
-1.19024
0.847619
1.1992
-0.58394
1.43253
-0.14397	1.6901	1.6901
1.6901		-0.11071
-0.11071	0.215084	0.215084
0.215084	-0.45552
-0.45552	0.47118	0.47118
0.47118
-1.27379
-1.20512
0.332262		-0.2377
-0.2377
0.768491
-0.50211
0.402212
-0.7745	2.22351	2.22351
2.22351	2.5651	2.5651
2.5651		1.86184
1.86184
0.003657	2.47553	2.47553
2.47553
-1.49024
-0.14604
-0.67809
-0.71108	2.20107	2.20107
2.20107	1.09696	1.09696
1.09696	1.72007	1.72007
1.72007
1.18557
-1.65839	1.10238	1.10238
1.10238	2.40046	2.40046
2.40046
0.064565
1.2994	0.03905	0.03905
0.03905
-0.84866
0.610088
-0.35164
-0.32893
0.351562
-0.40644
-0.32924
1.07123
1.13986
-0.37748
0.177051
-0.19047
-0.21956
1.23569		1.67122
1.67122
-0.91679
0.235641
-0.66881
-1.36646	2.62024	2.62024
2.62024
-0.25507
-2.20319
-1.45054
0.629493
0.085915	3.14052	3.14052
3.14052
-1.1742
-2.36001
-0.63103
-0.52496	2.86886	2.86886
2.86886	0.852663	0.852663
0.852663
0.319323
1.03324
0.069887
-0.51925	1.62518	1.62518
1.62518	0.570544	0.570544
0.570544
-1.33925
-1.54566
-1.53705
-0.25799
1.5775
-1.09331
-1.29531
-2.26631
0.279233
-1.85441	1.98926	1.98926
1.98926		0.437623
0.437623
-0.60622
0.351701	2.56849	2.56849
2.56849
0.681541
-1.10977
0.197185
0.830086
0.785678
0.017999
-2.54889
-0.87035		0.080128
0.080128
-0.96118
-0.50499
-1.45319
-1.35298
-1.32428
-0.45693
-0.49395
1.76756
0.448138
0.404061
-2.49339
-0.5165	1.90847	1.90847
1.90847
1.16035
-1.13253
0.856797
-0.92886
0.954217
1.29342
-0.9604
-0.94915	1.02572	1.02572
1.02572
-0.55785	2.27118	2.27118
2.27118	0.696034	0.696034
0.696034		-2.60949
-2.60949
0.306158	1.18573	1.18573
1.18573		0.004044
0.004044
0.265893	2.26948	2.26948
2.26948
-2.19299
-0.18559
-0.79628
1.11066
-2.21516
0.549614		0.740781
0.740781
-0.86711		0.780844
0.780844
0.025497
1.43525	2.26591	2.26591
2.26591		1.32359
1.32359
0.509773
-0.06725
0.437397
1.08154
-0.38256		-0.84602
-0.84602		1.25387
1.25387		0.474903
0.474903
-0.92352	0.160991	0.160991
0.160991
-1.33045
0.140899
1.5978
0.473472
1.25876
-0.90596
0.043485	1.83074	1.83074
1.83074	0.676743
0.676743
-0.61606
1.54898
-0.20518
0.009081
-0.5696	1.43439
1.43439
-0.15428
-0.36063	0.700433
0.700433		0.574633
0.574633
-0.45294
-1.23692
-0.8206
-1.72987	1.20287
1.20287
1.00051	1.864	1.864
1.864
1.45739
0.398206
-0.48741
0.512211
1.87597
0.434902
0.21522	1.10114	1.10114
1.10114
-0.24939
-0.86295
0.312317		-1.10829
-1.10829
-1.59207
1.43247
-1.42344
0.7409
0.102708
-1.10982
1.24997
-0.59267
-0.56735
0.234941
-0.92018		-0.31011
-0.31011
-1.53792	2.48213	2.48213
2.48213		1.89527
1.89527
-0.04089
-1.00618	1.6769	1.6769
1.6769
-1.46387
-1.58531
1.74268
-0.02925
0.052586
0.0827	-0.1979	-0.1979
-0.1979
-1.03642
-0.78149	3.67689	3.67689
3.67689	3.09557	3.09557
3.09557		0.799721
0.799721	2.08312	2.08312
2.08312	2.57644	2.57644
2.57644
0.137142
-0.3165
0.49221
-0.00535
-0.33959
-0.39703	2.13072	2.13072
2.13072		-0.49828
-0.49828	-0.1158	-0.1158
-0.1158
-0.06098
-1.13943
-0.25464
0.326873		0.699952
0.699952
-2.73498
-1.33177
-1.15338
0.309821	0.675699	0.675699
0.675699
-0.21503
-0.89153
-0.23301
-0.97529
-0.22639
1.51507		0.212526
0.212526
-0.86552
-2.89665
0.145803		0.330014
0.330014		-0.23805
-0.23805		0.54086
0.54086	2.88936	2.88936
2.88936	1.19244	1.19244
1.19244
0.096976
0.352626
-0.41314
-0.7801	2.04724	2.04724
2.04724
-2.10128
-0.49102
1.01814
-0.89981
-0.55
-0.31824
-1.01933	0.757104	0.757104
0.757104	-0.7879	-0.7879
-0.7879	1.48974	1.48974
1.48974
-0.20029
0.648132	0.189495	0.189495
0.189495
-1.95165	1.15974
1.15974
-0.09905	1.63633	1.63633
1.63633		-1.73482
-1.73482
-1.55008		0.705088
0.705088
-1.28405	1.4266	1.4266
1.4266
-2.86536	0.258367	0.258367
0.258367
-1.00063		-0.09907
-0.09907
-2.73121
-1.60802	0.564854
0.564854	2.5782	2.5782
2.5782
0.536402
0.435236		-1.01525
-1.01525	2.95028	2.95028
2.95028
-0.86723	2.97564	2.97564
2.97564	-0.11687
-0.11687
-0.60341
0.435674
-1.69521	-0.31912
-0.31912
0.225491		0.402432
0.402432
-1.04192
0.945588	3.21623	3.21623
3.21623
0.250626
-0.7959	2.26518	2.26518
2.26518
-1.09391	1.29083
1.29083	2.99075	2.99075
2.99075
-0.89635		0.636755
0.636755
-0.36723		-0.19238
-0.19238
-0.5697
0.741129
-0.9584
-0.51603
-1.39445		-1.65278
-1.65278		0.741544
0.741544
0.349331
0.737054
0.430336
-0.21025
0.545782	2.65161	2.65161
2.65161
0.338143
-1.15821
-2.99567
-2.14395	-0.39941	-0.39941
-0.39941
-0.5925
-0.55113	3.35694	3.35694
3.35694
-1.32314	1.46242	1.46242
1.46242
-0.05479
-0.80421	1.07456	1.07456
1.07456
2.37024	0.235586	0.235586
0.235586	1.44788	1.44788
1.44788
-1.50115		0.170696
0.170696
-0.3161
0.711063
0.614252
-0.46145
0.131566
-1.08351
1.52493
-1.14941
0.070087	0.178676
0.178676
-1.10338
-0.5543
1.02005	2.41124
2.41124
-0.81957
-0.84036	2.46212	2.46212
2.46212
0.249328
-1.52731
-0.30312	2.31528	2.31528
2.31528	4.31867	4.31867
4.31867	0.662376
0.662376
0.678288
-1.42224
0.945364
-0.4047
-1.0805
0.592249
-0.12197
-1.34921		1.74243
1.74243
-1.59524
1.53264
-0.62884
-0.8932
-1.05191		-0.11199
-0.11199
0.866702	2.62255	2.62255
2.62255
-0.63327
-0.63226
-0.53519
-1.0476	1.84909
1.84909
-0.46612
0.105401	2.26327	2.26327
2.26327	2.99789	2.99789
2.99789
-0.97998	0.589873	0.589873
0.589873	2.64505	2.64505
2.64505
-1.02185
-2.28873
1.40752		-0.6311
-0.6311
0.554829	2.70239	2.70239
2.70239
-0.50993
0.329946
-0.30321
-0.86454
0.512764
0.625674
0.493379
-1.15439
-2.97854
-0.38158
-2.93934
-2.58405		1.55205
1.55205
-1.13666
-0.1712
0.761325
0.647341
0.249987
2.54661
0.843706	1.35153
1.35153
-0.36304
-0.37194	1.10913
1.10913	1.9705	1.9705
1.9705		0.39495
0.39495	3.26687	3.26687
3.26687
0.649356
-0.18281
-0.64315
0.429791
-0.30915
-1.38749
-1.0535	2.10264	2.10264
2.10264
-0.34354
0.295466
-0.09343
-0.59725
-0.85611
-0.55645
0.669973
-1.65431
-2.83721
0.681092
-0.66548
-0.70407
1.4663
-0.86916
-1.49966
-2.15935
-0.58688		0.951275
0.951275
1.6343
1.76749
-2.79854
0.107723		1.63309
1.63309	2.65142	2.65142
2.65142		-0.29249
-0.29249
-1.8109
-0.1997
0.293999
-2.00671	2.21367	2.21367
2.21367
0.212246	2.87804	2.87804
2.87804	3.50102	3.50102
3.50102		0.844409
0.844409		-1.47954
-1.47954
-0.76195
-1.22524
2.12039
0.68482
-1.63042
1.66715
0.892263
-1.45419
-1.99047
-0.35437
1.1646
-0.89986
0.76853
0.299752
-0.39113
-0.19256
0.531248
-0.33869
0.102521
-2.14278
-0.47003
-0.60932

## Sheet: Fig6G
PSPH_All	PSPH_Basal	PSPH_neg
-0.25258
0.08812
0.045501
-0.3767
0.476376
0.007577
-0.01257		0.354498
0.354498
-0.14306
0.875406
0.042768		-0.04801
-0.04801
-0.00346
0.144953	-0.2259	-0.2259
-0.2259
-0.29557
-0.66447
-0.21183
-0.44431
-0.2396
-0.28963
0.262142
0.658685	0.768878	0.768878
0.768878
-0.22626
0.068485
-0.8155
2.16038		0.494581
0.494581
-0.54018
-0.05476
-0.40304
0.413076
0.000676
-0.10459	0.030559	0.030559
0.030559
-0.10294
0.698465
0.051364
0.757237
0.125806	0.052628
0.052628
-0.05349
-0.37165
-0.00348
0.882007
0.08493	0.205634	0.205634
0.205634
-0.00187
0.281246
-0.15337
0.579088
-0.34863
0.133017
0.267564
-0.21636
-0.05585
-0.05788
0.115506
-0.044		0.462082
0.462082
-0.40536
0.200836
0.361818
0.172866
-0.01441
-0.25233
0.051267
0.145164
0.139123
0.21621
0.03774
-0.24884
-0.28684
-0.11871
0.141474		0.253027
0.253027	0.196092	0.196092
0.196092	-0.47015
-0.47015
0.15415		0.62024
0.62024	-0.39135
-0.39135
-0.24154
-0.12778
-0.21794	-0.09721	-0.09721
-0.09721	0.302201	0.302201
0.302201	-0.15454
-0.15454
-0.1567
-0.07669	0.231469	0.231469
0.231469	0.307768	0.307768
0.307768
-0.30783
-0.09544
0.004491
-0.14731
-0.08194
-0.22025
0.002924
0.274048
-0.36973	-0.0229	-0.0229
-0.0229
0.039812
0.033047
-0.13598
-0.01098	-0.41555	-0.41555
-0.41555
0.371945
-0.2334
-0.07439
0.376142
1.75805
0.121527	0.191719	0.191719
0.191719
-0.33511
0.118623
0.062794
0.2269	0.112211
0.112211
-0.29548
0.542723
-0.00724	0.129294	0.129294
0.129294	0.048014	0.048014
0.048014
-0.02186
-0.07192
-0.05646
-0.1059	0	0
0
0.149519
-0.07285	0.170599
0.170599	-0.18378
-0.18378	1.00268
1.00268
0.101729
0.145888
0.012044		0.360229
0.360229
-0.35955
0.200123
0.144429
0.143486
-0.02282
-0.00072
0.040247
0.0559
0.617516
-0.06792
0.110402
-0.06317
-0.1806
-0.25963
0.053474	0.280706	0.280706
0.280706
-0.38531	-0.382
-0.382
-0.13222
-0.40949
-0.20482
-0.05714
-0.09627
-0.14539		0.039692
0.039692
0.095743
0.166148
0.031259
-0.04151
-0.31903
0.136219
-0.14353
-0.3797
0.011723	0.013863
0.013863
-0.18741
0.317341	-0.44741	-0.44741
-0.44741
0.532664
0.017468
0.25948
0.033712	0.356214
0.356214
-0.33699
-0.36798
-0.06555
-0.00087
-0.45919
-0.24309
-0.12235
0.216529	0.144493
0.144493
0.025813
-0.13841		0.262801
0.262801
-0.18136
-0.08411
-0.26013	0.140006
0.140006
-0.63933
0.038128	0.787622	0.787622
0.787622
0.215676
0.006849
0.762138
-0.11544
0.218048
-0.17039
-0.3026
-0.05204
-0.04251
0.372644		1.21788
1.21788
0.204949	0.3648	0.3648
0.3648
-0.12397		-0.17661
-0.17661
-0.34878
-0.09567
-0.42547
0.149654
0.04914
-0.15442
0.339517
-0.05531
-0.28696
-0.34788	0.10062
0.10062	-0.21837
-0.21837
-0.18721
-0.09898
0.458731	0.503496
0.503496
-0.04133
-0.07018
-0.05502
-0.48222
-0.11011		0.310701
0.310701	-0.21937
-0.21937
-0.06728
0.213316	-0.23352	-0.23352
-0.23352
0.454695
1.37983
0.132169	0.039224	0.039224
0.039224
-0.43708
-0.09816
0.097696
-0.06578
-0.31817		0.580324
0.580324
0.323213
0.244131
0.084937
-0.13305
-0.32551
-0.17052
0.237578
0.002526
-0.05571
-0.08355	0.095564	0.095564
0.095564
0.064511
-0.03501		-0.14756
-0.14756
-0.16015		0.330812
0.330812
-0.53995
-0.0593
0.024687
0.117792
-0.24181
-0.13272
0.029926
-0.1827
0.009173
0.065732	-0.21666
-0.21666		-0.134
-0.134
0.159338	0.118588
0.118588
0.045482		0.583591
0.583591	1.12414	1.12414
1.12414
-0.33341
0.106052		0.405018
0.405018	0.081199	0.081199
0.081199	-0.09195	-0.09195
-0.09195
-0.15308
0.089546
-0.26738
-0.07151
-0.25453
0.022262
-0.28539
-0.05634
0.247571
0.320543	0.948777	0.948777
0.948777
-0.09299
0.166405
0.105153	-0.05976	-0.05976
-0.05976
-0.09451
0.346475
-0.10863		-0.14539
-0.14539
-0.40939
-0.17562
-0.31866
0.331414
-0.09575
-0.11184
-0.31017
-0.21015
-0.10184	0.055442
0.055442		0.538074
0.538074
0.44714		0.38866
0.38866
-0.22353
0.288716
0.125665
-0.2078
-0.21927
0.53819	-0.01989	-0.01989
-0.01989
-0.14649
-0.09246
0.43379
0.230355
0.395496
-0.17655
0.265563
-0.11597
0.540921
-0.17062
0.122663
-0.08826	0.798656	0.798656
0.798656
-0.40199
0.179952		0.314398
0.314398
-0.20756
-0.0209	-0.47064
-0.47064
-0.03961
0.031556
0.179486
0.097532		0.103377
0.103377
-0.40551		0.853059
0.853059
-0.021	-0.057	-0.057
-0.057		-0.10716
-0.10716
-0.17502
0.067943
-0.11162
-0.08704
-0.19029	-0.05438
-0.05438		-0.39467
-0.39467
-0.10448
0.076181
0.105037	0.163654	0.163654
0.163654	-0.03968
-0.03968
-0.15646
0.054178	-0.07936
-0.07936	0.433829
0.433829
0.039883	0.344011
0.344011
-0.16588
-0.23014
-0.05063		0.271607
0.271607
-0.08595
0.249651	-0.06226
-0.06226
-0.3657
-0.27235
0.229578
0.191259
-0.06775	1.2	1.2
1.2
0.37087
-0.14909
-0.02483		0.259337
0.259337
0.003827	0.339368	0.339368
0.339368		-0.09839
-0.09839
0.304782
-0.1157
0.015191		0.092527
0.092527		3.50505
3.50505
-0.18009
-0.29432
-0.16727
-0.45683
-0.00824	0.908457
0.908457
-0.26877
-0.10507
0.104404	1.40867
1.40867
-0.20686
0.021912
-0.09214
0.122851
-0.40782
0.115559
-0.37779
-0.03882
0.30883
-0.00594	0.694686	0.694686
0.694686
-0.20832		0.288429
0.288429
-0.1576
-0.2505
-0.1066
-0.02064
-0.23565
-0.15524
-0.03864
0.151523
-0.0709
-0.24943
-0.21117
0.054813	0.871505	0.871505
0.871505	-0.36274	-0.36274
-0.36274
-0.12359
0.064545
0.236074
-0.17127
-0.03676		-0.05612
-0.05612
-0.02064
0.31036
0.548371
-0.00387		0.388677
0.388677
-0.23026
0.124081
0.361289
-0.19238
0.738864
-0.0028
-0.04861
-0.25674
-0.01711
0.265713
0.053514	0.181532	0.181532
0.181532
0.131783
0.059053
0.02315	0.255507	0.255507
0.255507
0.270678		0.324932
0.324932
0.346774
-0.18177
-0.14352
-0.14939
-0.267
-0.08882
0.032249
0.246013
-0.03043	1.16372	1.16372
1.16372
0.001061
-0.03592
-0.0719
0.053266
-0.00737	-0.1725
-0.1725
-0.17978
0.252606
0.033602	0.364388	0.364388
0.364388
-0.10749
-0.05476
-0.33073
0.424812
0.234998
0.469287
-0.11543
0.063838
0.238021
0.948393
-0.10163
0.221066	0.230224	0.230224
0.230224
-0.01623	0.203492	0.203492
0.203492		0.007906
0.007906
0.586801
-0.20663
-0.27195		0.464231
0.464231	0.15851	0.15851
0.15851
0.277508
0.485883	0.043753	0.043753
0.043753
-0.18075	0.545891	0.545891
0.545891	-0.27016
-0.27016
-0.20256
-0.24491
0.104787
0.88254
0.040842
0.078854	-0.07083
-0.07083
-0.25679
0.13978
0.109986	0.142493	0.142493
0.142493
-0.29248		0.535331
0.535331
-0.33283		0.449739
0.449739		-0.11609
-0.11609
0.141004
-0.38002
-0.5097
-0.09607
0.245768		-0.14424
-0.14424
-0.35379
-0.12796
-0.18472
-0.09991
-0.33535
0.394424		0.268181
0.268181
0.282311		-0.36694
-0.36694	-0.08517
-0.08517	1.08041
1.08041
0.054577
0.082593
0.463055
-0.21864
0.150767
-0.09539	0.389575	0.389575
0.389575		-0.11652
-0.11652		-0.32556
-0.32556	-0.3743	-0.3743
-0.3743
-0.09616		-0.2918
-0.2918
-0.27577		-0.22911
-0.22911		0.383493
0.383493
0.029315
-0.13582
-0.11413
-0.20739
0.236808
-0.05523	0.907541	0.907541
0.907541		-0.04816
-0.04816	-0.08953	-0.08953
-0.08953
-0.24261
0.456395
-0.58415
-0.12881
0.022893
-0.15706
0.020941	-0.20652
-0.20652
0.066338
0.074964
-0.33101
-0.23389
-0.15933
-0.28428
-0.21986
-0.21614
-0.28225
-0.11256
-0.04718
-0.12334
-0.24097
0.826653
-0.1727
0.525651
0.010426
-0.10099
-0.11253	-0.01819	-0.01819
-0.01819
0.02659	0.257065	0.257065
0.257065	-0.24584	-0.24584
-0.24584
0.694969
0.163019
0.409927
0.358971	1.06058	1.06058
1.06058
-0.05705
0.538916
-0.18255	0.558337	0.558337
0.558337
-0.00932
-0.04492	0.416772	0.416772
0.416772	-0.08495	-0.08495
-0.08495
-0.19253
-0.39701
-0.13717	0.001103	0.001103
0.001103
0.02796
-0.26903
-0.346	0.722986	0.722986
0.722986
-0.12869
-0.39759
-0.05311	0.028778	0.028778
0.028778	0.669641	0.669641
0.669641
-0.2113	0.131602	0.131602
0.131602
-0.00111		0.875709
0.875709		0.603484
0.603484
-0.32496		0.300374
0.300374
-0.01248
0.009584
0.079239
-0.14939		-0.26181
-0.26181
-0.02133
-0.33186
0.444276
0.585813
-0.39044	-0.01082	-0.01082
-0.01082
-0.01042
-0.01611
0.570697
0.575885
-0.19676
-0.10885
0.439544
-0.2601
0.075467
0.10589
-0.31091	-0.13382	-0.13382
-0.13382
0.138115
0.575606
-0.23249	0.092575	0.092575
0.092575
0.179332
0.163664
0.441862
-0.17427
-0.22076
-0.27921	0.068585	0.068585
0.068585
-0.08294
0.460334		0.472863
0.472863
0.256766
0.008422		0.493583
0.493583
-0.26264
-0.30821
-0.35823
-0.26412	-0.13496	-0.13496
-0.13496
0.15786
0.244167	0.154032	0.154032
0.154032	0.024328	0.024328
0.024328
-0.31247	-0.42338	-0.42338
-0.42338	0.378489	0.378489
0.378489
-0.12974	0.002765	0.002765
0.002765
0.079399
0.50738
-0.26955
-0.09907
-0.05475
-0.25643
-0.28214
-0.39262
-0.26008
-0.03741
0.412065
0.502309	1.03176	1.03176
1.03176	1.17558	1.17558
1.17558	0.776862	0.776862
0.776862
-0.15434
-0.20779
-0.20557	0.645215	0.645215
0.645215	0.620333	0.620333
0.620333		-0.13987
-0.13987
-0.14356
0.031483
-0.39018
0.069962
-0.23052
0.601135	0.461557	0.461557
0.461557
0.686705
-0.42027	0.233263	0.233263
0.233263	0.056089	0.056089
0.056089
-0.07865	0.32409	0.32409
0.32409
-0.32417
0.14486
0.2303
0.156184
0.021828		0.361822
0.361822
0.380979
0.173559
-0.08912
-0.20041		0.97113
0.97113
0.259074
0.202013
0.009731	0.612273
0.612273
-0.21774	0.225954	0.225954
0.225954
0.123126
-0.09382
0.214427
-0.05573
-0.1521	1.22351	1.22351
1.22351		0.055743
0.055743
0.523793
-0.03452	-0.1343	-0.1343
-0.1343	0.625071	0.625071
0.625071		-0.13044
-0.13044
-0.24023
-0.24333
-0.10035
-0.26562
0.196974		0.420721
0.420721
0.298544
-0.14506
0.215251
-0.01639	-0.03364	-0.03364
-0.03364
-0.13932
-0.19631
0.013447		0.459499
0.459499		0.970482
0.970482	-0.2431	-0.2431
-0.2431
-0.35134
-0.06859		0.02501
0.02501
-0.30756
-0.04511		0.27754
0.27754	0.313664	0.313664
0.313664	-0.09813	-0.09813
-0.09813
-0.29261
-0.16758
-0.27532
0.029486		0.718588
0.718588
0.138708
0.081991
-0.13929
-0.42357
0.046427	-0.25535	-0.25535
-0.25535
-0.08914
-0.18779		0.563898
0.563898
0.04265	-0.04067	-0.04067
-0.04067	-0.12885	-0.12885
-0.12885
-0.03168
-0.2316
-0.11518	-0.18727	-0.18727
-0.18727
-0.04206
-0.38576
-0.05154
-0.47311
0.200911
0.207938
-0.35606
-0.25224
-0.01258		-0.39718
-0.39718
-0.08589		0.342279
0.342279
0.131141
-0.12338		0.779853
0.779853
-0.05725
0.001787
-0.08341
-0.16342
0.173504
0.0355
-0.04115
0.751885		-0.22925
-0.22925		0.272268
0.272268
0.262041
-0.26862	0.165773	0.165773
0.165773
-0.24953
-0.10283
0.05685
-0.60832
-0.18737
-0.31928
-0.01326
0.047027
-0.09106		0.381479
0.381479
-0.15359
-0.1363
0.017579
0.334487	0.074285	0.074285
0.074285
0.187598
-0.1734
0.079283
-0.1326
-0.01919
-0.01057
-0.02416
0.076121
-0.20137
-0.1098
0.04945
-0.05221	0.359818
0.359818
0.013262
0.016159	0.219005	0.219005
0.219005
0.031919		-0.01726
-0.01726		-0.21994
-0.21994
-0.0143
-0.07554
0.257371
0.326844
0.131175
-0.13651
0.160833
-0.15623
0.248548
-0.02916
-0.24055	0.597279	0.597279
0.597279
-0.08812
-0.18976
-0.09659
-0.39067
-0.02321
-0.13587
0.129393
-0.08039
0.056558
-0.26539
0.00042	0.187558	0.187558
0.187558
0.030397
-0.11956		0.249831
0.249831
0.139387
-0.0925
-0.32525		0.092339
0.092339
0.267452
-0.0668
-0.08477
0.160651		0.100375
0.100375
0.434981
-0.00982
0.211068
0.143103
-0.03322
-0.32858
-0.26299	-0.1739	-0.1739
-0.1739	-0.40667	-0.40667
-0.40667	0.366701	0.366701
0.366701	0.667803	0.667803
0.667803
0.264397
-0.30172	0.44807
0.44807
0.063158
-0.36817
-0.15789
-0.07912		-0.06786
-0.06786
0.011204
-0.07288
0.040018
0.227654
0.181038
-0.13825
0.008731	0.211377	0.211377
0.211377
0.019625
0.032119
-0.19309
0.29346
-0.25829	0.486319	0.486319
0.486319	0.315375	0.315375
0.315375
-0.15875
-0.25657
0.043374
0.208305
-0.16999
-0.13657
-0.16309		0.102101
0.102101
-0.32494
0.128233		0.145827
0.145827
-0.56341
-0.04598
0.104124
0.049226
-0.03946
0.342178
-0.2582	0.137683	0.137683
0.137683
-0.33009	0.419902	0.419902
0.419902
-0.02066
-0.25817		0.195923
0.195923
-0.35536
0.172281
-0.3293
-0.1406
-0.06813
0.044456
0.205011	0.101837	0.101837
0.101837
-0.11736
0.090461
0.489125
-0.02664
0.032658
0.465686
0.103067
-0.02984	0.043789
0.043789
-0.23754	1.09326	1.09326
1.09326
0.059478
-0.54198
-0.34409
-0.11049
0.187053
0.055956
0.138524	0.108824	0.108824
0.108824
0.530733
0.026912
-0.1946	-0.14133	-0.14133
-0.14133		0.274788
0.274788	0.250266	0.250266
0.250266	0.139258	0.139258
0.139258	0.474865	0.474865
0.474865
0.04319
0.038207
0.070051
-0.1001
-0.21143		0.741529
0.741529
0.638689
0.568353
0.184801		1.06689
1.06689	0.231933	0.231933
0.231933	-0.25443	-0.25443
-0.25443
0.610609
-0.03642
-0.08111
-0.18556
0.124199
-0.21396
-0.21657
-0.26955		0.291842
0.291842		0.171767
0.171767
-0.08868
-0.09138
-0.088	0.284941	0.284941
0.284941	0.118465	0.118465
0.118465
-0.14489
-0.332		1.59602
1.59602
-0.04982
-0.01107	0.124669	0.124669
0.124669		0.422958
0.422958
-0.01065
0.280129
-0.01719
-0.20419
0.215178
-0.07284
-0.17117
-0.16088
0.353909	0.408807	0.408807
0.408807	0.478352	0.478352
0.478352
-0.01387
0.17516
0.612609
-0.09734
0.146897
0.24152
1.39912
0.026232
0.059883	-0.02514	-0.02514
-0.02514
-0.04729
0.010806
0.510905
-0.07324
0.831164
-0.30085
0.431522
0.027756
0.055994
-0.40035
0.198026
0.176578
-0.13101
-0.31395
0.010322
0.029213
-0.00286
-0.14209
-0.02751
0.26741
0.03542
0.062406
-0.71772
-0.02179
0.935883	-0.09363	-0.09363
-0.09363
-0.14729
-0.16677
-0.121
-0.32664		0.295901
0.295901
-0.37145
-0.03892	-0.36403
-0.36403
-0.16454
2.02367	0.666102
0.666102	0.679947	0.679947
0.679947
-0.08043
0.291836		0.618748
0.618748
0.54167	-0.00683	-0.00683
-0.00683	-0.28036	-0.28036
-0.28036
0.441896	-0.08632	-0.08632
-0.08632
-0.19377
-0.05929
0.102969
-0.52013		0.37249
0.37249
0.041787
0.035123	0.465878	0.465878
0.465878
-0.37593
-0.02655
-0.27552
-0.32018
0.519829	0.189581	0.189581
0.189581
0.278019
0.04889		0.215518
0.215518
0.082387	0.129251	0.129251
0.129251
0.429728	0.176388	0.176388
0.176388
0.385259	-0.19656	-0.19656
-0.19656
0.9436
0.218924		0.270059
0.270059
0.470411
-0.17381
-0.417
0.088601
-0.18878
-0.24412
-0.34958
-0.03687
-0.09799
0.289008
-0.20692	-0.0322	-0.0322
-0.0322
-0.35273
0.169057
0.093688
-0.01161
0.100399
0.1714		-0.27569
-0.27569
0.456516		-0.20419
-0.20419		0.198531
0.198531
-0.16381
-0.11369
0.635739
0.12995
-0.09389		0.09665
0.09665		0.14539
0.14539
-0.00162
-0.37433
-0.36797
0.100329
0.048951
-0.10593		-0.17779
-0.17779
-0.01483
-0.14735
0.019401
0.118852
-0.19691
0.131401
0.135351
0.0387
0.176961
0.148512
0.029992
-0.22014
0.027621
0.015724
-0.10436
-0.08354	0.177722	0.177722
0.177722	-0.10715	-0.10715
-0.10715		-0.0363
-0.0363
0.403341
-0.049
-0.14351
0.13243		-0.06319
-0.06319
0.091196	0.005497	0.005497
0.005497
0.086593
-0.08277	0.274643	0.274643
0.274643		-0.14784
-0.14784
0.112927
-0.20571	0.106994	0.106994
0.106994
0.296393
0.159655
-0.00951
-0.19676
-0.22374
-0.21017
-0.12274
-0.24402
0.001363
0.181331	-0.06297	-0.06297
-0.06297
0.284519	0.090642	0.090642
0.090642
-0.10301
-0.36672
0.337332
-0.30765
-0.18986
-0.14814
-0.29054	0.530766
0.530766	0.275457	0.275457
0.275457
-0.13438
-0.21678
0.024817
-0.13677		0.543551
0.543551
0.217864
0.314013
-0.09892
-0.3554	0.843269	0.843269
0.843269
-0.22514
-0.29816
-0.03323
0.033934	0.501864	0.501864
0.501864
-0.35683	0.985104	0.985104
0.985104	0.100893	0.100893
0.100893
-0.2056
0.024739
-0.19883
0.127953
0.21742
-0.41889
-0.05737
0.006314
-0.11728		-0.18495
-0.18495		-0.14492
-0.14492
0.078572
-0.06156
0.159284
-0.24862	0.109931
0.109931
-0.09666
0.052612
0.478922
-0.09724
0.074621
-0.11829		0.352578
0.352578	0.029468	0.029468
0.029468
-0.3365	0.134903
0.134903
0.173078
0.001993
-0.07393
0.095141
-0.27149
-0.36581
-0.07079
-0.17541
-0.11919	0.151995
0.151995
0.083202	-0.16989	-0.16989
-0.16989
-0.02387
0.005651
-0.03929
0.030966
0.183861	0.390465	0.390465
0.390465
-0.0209
0.13429
0.051575	0.392238	0.392238
0.392238
-0.14116	0.464305	0.464305
0.464305	0.286685	0.286685
0.286685
-0.1706
-0.15602		0.930433
0.930433
-0.16488
0.01194
0.928031
0.005652
-0.28477		0.177014
0.177014	-0.18329	-0.18329
-0.18329
-0.10533	0.381103	0.381103
0.381103
-0.1321
0.15131
0.388142	0.277328	0.277328
0.277328
0.031405		0.279725
0.279725	-0.05632	-0.05632
-0.05632
0.535511	0.000152
0.000152	0.382558	0.382558
0.382558		0.015651
0.015651
-0.01574
0.082315
0.304794
-0.09286
0.143057
-0.26781		-0.26281
-0.26281
-0.06188	0.517148	0.517148
0.517148		0.077966
0.077966
-0.34805
0.171006
0.084009
-0.28119
-0.27167
-0.1271
-0.08948
-0.37579	-0.08559
-0.08559
0.33158
-0.31238
0.010214
-0.16069
0.167583
0.015341		-0.33029
-0.33029
0.173116
-0.07969
-0.03626
0.02426
-0.01748
0.011669
-0.35451
-0.22811	-0.29407	-0.29407
-0.29407	0.10726	0.10726
0.10726	0.08488
0.08488	0.370959	0.370959
0.370959	0.171083	0.171083
0.171083
-0.46415		0.90618
0.90618
0.070158
-0.03446
-0.15359
0.151075
-0.20059
-0.33538		0.630481
0.630481
0.443992		0.079767
0.079767
0.000102
0.086298
0.280144	0.029073	0.029073
0.029073
-0.04195	0.089492	0.089492
0.089492
-0.1411		0.178025
0.178025
-0.05913		0.008169
0.008169
-0.24691
-0.01429
-0.11211
-0.01487	0.86578	0.86578
0.86578
0.330604
0.055359
-0.41288
-0.24682	0.130958	0.130958
0.130958
0.066813	0.226498	0.226498
0.226498
0.307293
-0.045
0.108451
0.085483
-0.16073
0.392078
-0.32698
0.272424
0.541839
-0.12565
0.553244
-0.18313
0.268734		0.570433
0.570433	0.784537	0.784537
0.784537		-0.06382
-0.06382
0.018004
0.010015
0.123802
-0.26375
-0.08797	0.92216	0.92216
0.92216
0.143348
-0.09942	0.663289	0.663289
0.663289		-0.27882
-0.27882
0.175409
-0.05115
0.565722
0.294396
-0.05483
-0.10432
-0.219
-0.03393
-0.42749
-0.12072
0.118529
0.056478
-0.10604
0.288826
0.005891		-0.01373
-0.01373
-0.14403		0.826041
0.826041
-0.09763
-0.30417
0.205315		0.24088
0.24088
-0.19608	0.468879
0.468879	0.242883	0.242883
0.242883
-0.30059
-0.10888
-0.24725	0.222708	0.222708
0.222708	0.296638	0.296638
0.296638
-0.10512
0.362166	-0.0188
-0.0188
-0.03493
-0.27427
-0.14561	-0.22546	-0.22546
-0.22546		0.064044
0.064044	0.673713	0.673713
0.673713
-0.01017		-0.1665
-0.1665
0.235828	-0.18974	-0.18974
-0.18974
-0.32621
-0.1664		-0.07
-0.07
0.424357
0.069197
0.004834	1.0169	1.0169
1.0169
0.030834	0.099925
0.099925
-0.40736
-0.34218	-0.15782	-0.15782
-0.15782
0.396169	0.709122	0.709122
0.709122	0.336474
0.336474
0.024333
-0.03562
0.252243		0.071168
0.071168
-0.22355
-0.06413
-0.06464
-0.11258	0.516803	0.516803
0.516803		0.328463
0.328463
-0.14819
0.483974
0.071504
-0.3453
-0.26242
-0.0998
-0.01196
0.075873
-0.20651
0.237336
0.817235
-0.02087
-0.09294
0.119314
-0.00998		0.694816
0.694816	0.450853
0.450853
0.514654
0.133752
0.166357
0.325342
-0.311
-0.22546	0.031311	0.031311
0.031311		0.128265
0.128265	0.367197	0.367197
0.367197	-0.00776
-0.00776	-0.34105	-0.34105
-0.34105
-0.08016
-0.06224
-0.13556		0.175097
0.175097
-0.11852
-0.08871
0.309121
0.089343	0.015942	0.015942
0.015942	0.015652	0.015652
0.015652		0.529693
0.529693
0.11263	0.169507	0.169507
0.169507
-0.07028
0.00509
-0.26569
0.233113	0.116243	0.116243
0.116243	0.195475	0.195475
0.195475	0.354022	0.354022
0.354022
0.018023
-0.11852	0.369644	0.369644
0.369644	0.167819	0.167819
0.167819
-0.12108
-0.23164	-0.13904	-0.13904
-0.13904
0.232962
-0.06692
0.572908
0.001992
-0.03162
0.237962
0.007388
0.286483
0.016488
0.024916
0.382215
-0.18848
-0.03513
0.07605		-0.14333
-0.14333
-0.07151
-0.01445
0.105209
-0.01504	0.494898	0.494898
0.494898
0.02898
-0.07063
0.044315
-0.26803
0.071474	0.235866	0.235866
0.235866
0.173064
0.109078
-0.62296
0.186271	0.124302	0.124302
0.124302	0.171525	0.171525
0.171525
-0.03973
0.376581
0.183228
-0.02681	0.548403	0.548403
0.548403	-0.09293	-0.09293
-0.09293
-0.19805
0.10333
-0.11969
0.07319
-0.30982
0.117617
-0.11822
0.128231
0.130242
0.27275	0.347481	0.347481
0.347481		-0.06248
-0.06248
-0.21218
0.06961	0.365599	0.365599
0.365599
-0.10394
0.052633
0.278881
-0.00037
0.24344
0.124614
-0.14043
0.055423		-0.2269
-0.2269
-0.21842
-0.28832
-0.40377
-0.22704
0.010058
-0.23613
-0.01601
0.301652
-0.01331
-0.16863
-0.03186
-0.03469	-0.0675	-0.0675
-0.0675
0.209427
-0.29554
0.113854
0.056442
-0.05335
0.151048
-0.42919
-0.28519	-0.24276	-0.24276
-0.24276
0.235942	-0.00645	-0.00645
-0.00645	0.518654	0.518654
0.518654		-0.07282
-0.07282
0.21678	0.143272	0.143272
0.143272		-0.16155
-0.16155
-0.02845	0.173854	0.173854
0.173854
-0.12134
0.002959
-0.11968
0.106798
0.354456
-0.13816		-0.00413
-0.00413
0.258673		0.398816
0.398816
0.301734
-0.26194	0.339931	0.339931
0.339931		-0.05976
-0.05976
0.649691
0.371141
-0.09691
0.476308
-0.13763		0.036026
0.036026		0.276047
0.276047		-0.17475
-0.17475
0.070899	0.728595	0.728595
0.728595
-0.06281
0.09346
0.336564
-0.01046
0.201178
0.074559
0.223074	0.265325	0.265325
0.265325	-0.16414
-0.16414
-0.05135
0.320794
-0.06161
-0.34327
0.795304	0.721262
0.721262
0.062967
0.528483	0.142336
0.142336		0.306798
0.306798
-0.00957
0.132416
0.280722
-0.2997	0.311272
0.311272
0.223793	0.148922	0.148922
0.148922
0.252638
-0.0444
0.003908
-0.05695
0.35343
0.02884
-0.26979	0.185295	0.185295
0.185295
-0.39202
-0.12687
-0.00155		-0.00857
-0.00857
-0.14105
0.114015
0.20416
0.035965
-0.31078
0.180786
-0.07276
-0.16964
-0.14448
-0.23547
0.217917		-0.10716
-0.10716
-0.08814	0.309219	0.309219
0.309219		0.355988
0.355988
0.17089
0.146722	-0.3197	-0.3197
-0.3197
-0.10287
0.037156
-0.05548
-0.19794
-0.15974
-0.13526	-0.33779	-0.33779
-0.33779
-0.0858
-0.07905	0.979017	0.979017
0.979017	0.240502	0.240502
0.240502		0.089915
0.089915	-0.04317	-0.04317
-0.04317	-0.15451	-0.15451
-0.15451
-0.11896
0.113718
-0.07002
-0.24692
0.511989
-0.03557	0.076802	0.076802
0.076802		-0.15175
-0.15175	-0.04047	-0.04047
-0.04047
0.170225
0.227658
-0.14891
0.171971		-0.197
-0.197
-0.17338
-0.02391
0.165566
-0.01281	0.012335	0.012335
0.012335
-0.20101
-0.09439
-0.22107
-0.08481
0.025189
1.07604		-0.04579
-0.04579
0.310379
0.214464
-0.03405		-0.08682
-0.08682		-0.03387
-0.03387		0.395663
0.395663	-0.0998	-0.0998
-0.0998	0.164625	0.164625
0.164625
0.194905
-0.17926
0.396618
-0.38786	0.072174	0.072174
0.072174
-0.45217
-0.35972
0.044933
-0.09947
0.378952
-0.12196
0.356477	-0.33177	-0.33177
-0.33177	-0.12753	-0.12753
-0.12753	-0.23968	-0.23968
-0.23968
-0.19649
0.23947	0.298475	0.298475
0.298475
-0.21882	1.258
1.258
0.17167	-0.47441	-0.47441
-0.47441		0.302698
0.302698
-0.28613		0.290064
0.290064
-0.12774	0.503746	0.503746
0.503746
0.062129	-0.07916	-0.07916
-0.07916
0.076603		-0.01354
-0.01354
-0.26496
-0.23131	-0.16918
-0.16918	1.31516	1.31516
1.31516
-0.20621
-0.07436		-0.018
-0.018	0.442754	0.442754
0.442754
-0.17124	0.061157	0.061157
0.061157	-0.06722
-0.06722
0.207653
-0.14119
-0.13421	-0.28696
-0.28696
-0.52226		-0.09071
-0.09071
-0.06684
-0.02834	-0.21633	-0.21633
-0.21633
-0.21947
0.133841	0.327802	0.327802
0.327802
0.323206	-0.10272
-0.10272	0.465048	0.465048
0.465048
-0.13533		0.303748
0.303748
0.07491		0.612546
0.612546
0.130043
0.262349
-0.14305
0.133463
0.197566		-0.30052
-0.30052		0.40337
0.40337
-0.34959
-0.22101
0.050313
0.206798
0.453093	0.746151	0.746151
0.746151
0.076443
0.103723
-0.02213
-0.35569	0.24242	0.24242
0.24242
0.229993
-0.03733	0.327299	0.327299
0.327299
0.093809	0.065527	0.065527
0.065527
-0.10226
-0.12487	-0.39363	-0.39363
-0.39363
0.278741	0.101814	0.101814
0.101814	0.181846	0.181846
0.181846
-0.2824		-0.48616
-0.48616
0.152101
-0.05066
-0.28065
-0.32536
0.304119
0.241762
0.020087
-0.33161
0.951015	0.296738
0.296738
0.026768
0.081364
0.156996	0.282315
0.282315
0.011362
0.07857	0.25901	0.25901
0.25901
-0.089
-0.277
-0.20229	0.340709	0.340709
0.340709	0.108697	0.108697
0.108697	-0.02016
-0.02016
-0.25274
0.002762
0.335889
0.035018
-0.18448
-0.18789
-0.06363
-0.35692		-0.03578
-0.03578
0.283211
0.017166
-0.24993
0.003532
-0.24845		0.989731
0.989731
0.209084	0.15167	0.15167
0.15167
0.22914
0.327745
-0.06838
-0.19904	0.548737
0.548737
0.095051
0.436891	0.193806	0.193806
0.193806	-0.01547	-0.01547
-0.01547
0.240392	-0.16041	-0.16041
-0.16041	-0.05681	-0.05681
-0.05681
-0.33507
0.217708
0.171665		-0.24649
-0.24649
0.151354	3.45813	3.45813
3.45813
-0.14027
-0.18126
-0.18922
-0.29268
0.199538
-0.31316
0.071273
-0.04472
-0.1309
0.394752
-0.36912
0.185622		-0.00177
-0.00177
-0.22987
-0.34297
0.305776
-0.17064
0.062077
-0.06182
0.172428	0.11936
0.11936
0.001998
-0.04754	-0.22949
-0.22949	0.166709	0.166709
0.166709		-0.16822
-0.16822	-0.38772	-0.38772
-0.38772
0.187087
-0.27769
0.072016
-0.07272
-0.07437
-0.31187
0.147765	0.088567	0.088567
0.088567
0.114803
0.230951
-0.30469
-0.30108
0.717778
0.185427
-0.04313
-0.21529
0.078979
-0.28669
-0.09409
-0.13657
0.230969
-0.07167
-0.13575
-0.12892
0.150055		0.354336
0.354336
0.189654
0.813845
0.044059
-0.33587		0.351754
0.351754	2.40775	2.40775
2.40775		-0.1735
-0.1735
1.06092
0.049563
-0.28166
-0.41764	0.564919	0.564919
0.564919
0.47743	-0.21132	-0.21132
-0.21132	1.42708	1.42708
1.42708		0.381051
0.381051		-0.17843
-0.17843
-0.37185
0.150258
-0.23101
-0.37003
-0.07075
-0.12591
0.197677
-0.14423
-0.44661
-0.1508
0.192105
-0.03695
-0.33235
-0.23528
-0.16278
0.075554
0.205578
0.088575
-0.13847
0.053288
-0.36426
0.053276

## Sheet: Fig6H
All	Basal	ER neg
-0.74051	0.764274	-0.10745
-0.28521	0.763644	0.165866
-0.2069	0.699175	0.764274
-0.34598	0.816592	0.622812
0.143504	1.26096	0.763644
0.603392	0.621639	0.816592
-0.73229	0.192833	0.454075
-0.27299	0.698304	0.268311
-0.23679	0.28082	1.26096
0.773077	0.280946	0.522658
0.364978	0.569354	0.698304
-0.10745	0.727565	0.28082
-0.0444	0.283301	0.569354
-0.59103	-0.2213	0.727565
0.165866	1.28214	0.283301
0.542319	0.330338	-0.2213
-0.10703	1.46341	1.28214
-0.46988	0.421616	1.46341
0.18023	1.08901	0.421616
0.053869	0.410812	1.08901
0.296697	0.059302	0.294676
-0.07575	1.08584	0.94675
0.907338	0.94675	-0.05361
0.764274	0.497851	-0.02677
0.208179	0.016085	0.439735
0.134295	-0.02677	0.743975
-0.20466	1.1107	0.206154
0.316507	0.013725	0.602608
0.622812	0.576948	-0.66256
-0.15466	0.743975	0.887899
-0.10888	0.602608	1.25647
-0.10459	0.541343	0.304715
0.260988	1.32709	0.337845
-0.47736	1.00876	0.900046
-0.10798	0.390318	0.193983
0.763644	1.25647	0.400189
-0.18487	0.304715	-0.15027
0.252096	0.900046	0.269863
-0.63783	0.596651	1.65556
0.756384	0.520793	0.112289
0.398381	1.65556	0.801147
0.699175	0.801147	1.25532
-0.66696	1.25532	1.26882
-0.47085	1.26882	0.673564
-0.17348	0.673564	-0.40456
0.316497	-0.1606	0.409768
-0.01258	0.448171	0.305097
0.816592	0.6905	0.448171
0.287193	-0.87936	0.6905
-0.12798	1.05344	0.307287
0.152969	0.279956	0.3374
0.140959	0.442811	0.388545
-0.2079	-0.13965	1.05344
-0.74442	-0.56514	0.351459
0.770151	1.22252	-0.46984
-0.03918	0.031907	0.442811
-0.31698	0.410798	0.332256
-0.15747	1.21471	1.21471
-0.13473	0.585643	0.441513
-0.45889	0.199526	0.585643
0.454075	1.12337	0.169498
-0.37977	1.19149	-0.56244
-0.14811	0.356986	0.745618
0.043686	0.905979	1.19149
0.063957	0.891773	-0.35599
0.377845	0.466048	0.356986
0.013255	0.337063	0.905979
-0.418	-0.27081	-0.19806
-0.62268	1.01705	0.087218
0.056563	1.12613	0.891773
-0.70359	1.04886	0.466048
-0.1888	1.05296	-0.14744
-0.08637	1.29437	0.337063
-0.92609	1.5401	1.01705
0.175028	-0.52986	1.12613
0.055776	-0.13842	1.04886
0.268311	1.1329	-0.40311
1.26096	-0.01796	0.768419
0.621639	0.981416	1.05296
-0.1138	1.13578	1.29437
0.522658	-0.30052	1.5401
0.192833	1.29706	1.1329
-0.75221	0.08158	-0.162
-0.68958	0.511884	-0.08441
-0.57159	-0.16476	0.267776
0.698304	0.759799	-0.23257
0.28082	0.128788	0.5701
0.280946	0.878955	0.494488
-0.74761	-0.05239	1.13578
-0.09342	0.375526	-0.13228
0.569354	0.330946	-0.23765
0.727565	0.426299	-0.30052
0.377944	0.372819	0.327713
-0.39054	0.81113	0.133049
0.924381	0.721265	0.301074
-0.22447	1.18788	1.29706
-0.54784	0.652693	-0.31049
-0.734	0.508992	0.08158
-0.37024	1.42834	-0.16476
-0.1203	1.28705	0.759799
0.422745	0.134514	0.128788
0.283301	0.851016	0.878955
-0.26323	-0.03318	-0.05239
0.127292	0.497412	0.375526
-0.40208	0.70737	0.330946
0.83215	0.707512	0.426299
-0.2213	0.9378	0.372819
-0.26644	0.344045	0.81113
-0.2888	1.28604	0.721265
-0.23507	0.769123	1.18788
0.526948	0.834553	0.349527
0.433624	0.909583	0.516008
-0.00856	0.978788	-0.2014
1.28214	0.447152	-0.41214
0.137132	0.838026	0.652693
0.186072	1.51283	0.508992
-0.63028	0.678934	1.42834
0.291931	0.894081	1.28705
0.330338	0.538431	0.365373
0.57619	0.058286	0.83999
0.507512	-0.06227	0.134514
-0.2505	0.532377	0.851016
1.46341	0.984373	-0.03318
0.421616	0.377398	0.497412
0.333665	0.321762	0.70737
0.205247	0.276686	0.707512
-0.57742	0.470401	0.9378
-0.69342	0.439556	0.344045
1.08901	0.364451	1.28604
-0.08194	0.242895	0.769123
-0.35613	0.397265	0.834553
0.410812	0.862752	-0.38926
0.059302	0.059031	0.909583
1.08584	0.850878	0.978788
0.304936	0.451806	0.447152
0.417577	0.443708	0.838026
-0.0463	0.529977	0.406069
0.294676	1.24369	0.611643
-0.36252	0.064498	0.678934
-0.20058	0.197209	0.894081
-0.02272	1.51555	0.799184
0.161151	0.714094	0.538431
-0.66273	0.760951	0.058286
0.108425	0.916403	0.521972
-0.67442	1.148	0.009901
-0.19096	1.0097	-0.06227
0.526453	0.274702	0.023743
-0.70026	1.39705	0.385257
-0.1958	0.026774	0.532377
-0.29387	0.339529	0.241223
0.254252	0.505623	-0.25074
-0.58323	1.03869	0.984373
0.128198	1.16928	0.377398
0.94675	0.55061	0.194692
-0.39816	0.926149	0.321762
0.497851	0.358273	0.640968
0.05899	0.87037	0.276686
0.196822	0.81883	0.470401
-0.55161	0.604243	0.439556
-0.326	0.967628	-0.6161
-0.18971	1.06291	0.508959
-0.28833	0.128778	0.110558
-0.05361	0.567816	-0.09236
-0.45353	1.23341	0.419361
-0.77565	0.651834	0.364451
-0.11431	0.633398	0.572587
-0.0582	0.184765	0.242895
-0.23548	1.23086	0.862752
0.167863	0.891876	0.269661
0.432701	0.368074	0.504015
-0.6934	0.642726	0.059031
-0.39886	0.545229	0.850878
0.016085	0.842234	0.169229
-0.85514	0.267426	-0.03588
0.314191	1.23649	0.643191
-0.02677	0.105251	0.451806
0.590342	0.354213	0.443708
0.401396	0.369568	0.529977
-0.16481	1.1653	1.24369
-0.52864	0.896295	0.37665
1.1107	0.607099	0.197209
-0.21164	1.32425	1.51555
-0.07915	1.16699	0.714094
-0.60363	1.28501	0.478893
0.548843	0.944896	0.170562
-0.67394	0.59334	0.760951
-0.65937	-0.04001	0.916403
0.348216	1.13875	0.036272
0.040519	-0.13749	1.148
0.013725	1.23079	0.274702
-0.84973	0.277769	1.39705
0.500769	-0.01363	0.026774
0.439735	1.14672	0.077238
-0.68883	0.323927	0.339529
-0.64614	0.497176	0.505623
-0.42339	-0.09229	1.03869
0.576948	1.2109	0.439029
-0.0096	-0.15382	0.535414
-0.19988	0.206608	1.16928
0.743975	0.634229	0.55061
0.399055	1.15501	0.083466
-0.11408	0.653827	0.231476
0.11316	0.406922	0.926149
-0.29135	0.729578	0.358273
-0.01397	0.450509	0.430469
-0.75555	0.037538	0.87037
-0.29264	0.956408	0.560615
0.175913	0.93462	0.81883
0.419111	0.44932	0.604243
0.589157	0.840104	0.967628
0.206154	0.796275	1.06291
-0.2729	1.29539	0.510565
0.602608	0.965711	1.23341
-0.29453	1.3383	0.35634
-0.66256	1.1324	0.651834
0.277315	1.1908	0.633398
-0.52629	-0.07217	0.184765
-0.25172	0.398611	0.587938
-0.55902	0.432224	1.23086
0.147631	0.209084	0.891876
1.19994	0.103264	0.644732
-0.5772	1.0915	0.368074
-0.38288	0.725713	0.642726
0.853507	1.39017	0.545229
0.283961	0.44798	0.41922
0.541343	0.850182	0.842234
1.32709	0.932536	-0.6546
-0.01483	0.867913	-0.26855
0.160547	0.253754	0.07897
-0.39451	0.374914	0.228498
1.00876	0.57993	0.503567
0.191569	0.616246	0.450761
-0.70725	0.655307	0.267426
-0.32848	0.10936	1.23649
-0.96769	0.155119	-0.26063
-0.47459	1.22555	0.308152
0.887899	0.548962	0.105251
0.390318	0.980765	0.354213
-0.21693	0.42656	-0.02371
0.098348	0.126844	0.369568
1.25647	1.23633	1.1653
-0.47423	0.934837	0.896295
-0.08424	0.863724	1.32425
-0.29007	0.289321	0.559877
0.304715	0.629002	1.16699
-0.17935	1.12864	1.28501
-0.283	0.413864	0.944896
0.273766	0.622431	0.59334
-0.21586	0.295392	-0.19416
0.248646	0.53398	-0.43958
0.337845	0.343368	0.468923
0.252921	1.03025	1.13875
0.628767	0.677483	0.277769
-0.66122	-0.16925	-0.01363
0.235137	0.892856	1.14672
-0.06906	0.826404	0.323927
-0.41176	0.749859	0.497176
0.312337	0.364957	0.43085
0.258662	0.94801	0.835845
0.50912	0.192517	-0.09229
0.085226	0.73758	1.2109
0.900046	0.540504	-0.15382
0.792042	0.821526	0.20248
0.502405	8.56e-05	0.206608
0.193983	0.16353	1.15501
-0.57056	0.440941	0.013082
0.400189	1.33356	-0.48421
-0.20277	0.813036	0.653827
0.848153	0.103764	0.098391
0.243082	0.968428	-0.11203
-0.70701	1.21108	0.729578
0.426542	0.789788	0.450509
0.384612	0.606337	0.956408
0.388246	0.952441	0.93462
-0.10443	0.730914	-0.34972
-0.14619	0.739703	0.413343
0.363607	0.72012	0.181768
0.596651	0.839181	0.44932
-0.15027	0.505627	0.840104
0.415657	0.248885	0.261636
0.520793	0.90162	-0.01972
-0.10595	-0.46791	0.796275
0.269863	0.851142	1.29539
1.65556	0.561786	0.965711
-0.7681	0.11132	-0.13772
0.280762	0.697803	1.3383
0.112289	1.24254	0.112075
0.801147	0.199528	1.1324
1.25532	-0.15296	1.1908
-0.56709	1.73472	0.313624
0.133791	0.86767	0.062407
0.353168	0.623201	0.657988
0.609182	-0.3344	0.51443
-0.40094	-0.26701	0.398611
-0.08761	0.698499	0.432224
-0.28101	0.877927	0.209084
-0.51942	0.728986	1.0915
0.995897	1.00037	-0.35929
0.169678	0.479746	0.725713
1.26882	1.04647	-0.27342
-0.1574	0.470708	1.39017
0.404897	0.751597	-0.31809
-0.15959	0.878609	0.44798
0.673564	0.469317	0.932536
0.196132	0.510662	0.867913
-0.27078	0.069755	0.010323
-0.17251	0.742933	0.374914
-0.40456	0.926061	-0.28309
-0.1088	0.519285	-0.04714
0.038526	0.498226	0.616246
0.032679	0.251751	0.643924
-0.08347	0.893439	0.655307
0.288765	1.28867	0.155119
-0.5858	1.01949	-0.09357
-0.35229	1.34504	1.22555
-0.36511	0.045812	0.548962
0.346843	1.21328	0.748351
-0.1606	1.41357	0.980765
0.409768	0.270543	0.42656
0.272269	0.062392	0.126844
0.305097	0.565973	1.23633
0.887006	0.449403	0.934837
0.889314	0.489734	0.863724
-0.37723	0.879478	0.289321
0.060309	1.38746	0.160081
-0.02377	0.941938	0.629002
-0.03165	0.724388	1.12864
0.448171		0.413864
-0.20833		0.622431
-0.45364		0.295392
0.52758		0.53398
0.319853		0.343368
0.653049		-0.61667
-0.21052		1.03025
0.541278		-0.72121
-0.40901		0.677483
0.183245		-0.16925
-0.0929		0.892856
0.346149		0.826404
-0.26969		-0.04178
0.6905		0.749859
0.176011		0.015761
0.190961		0.364957
0.307287		0.091044
-0.05969		0.023663
0.375041		0.94801
-0.87936		0.222335
-0.06305		-0.0493
0.286452		0.344512
0.545596		0.288502
0.142129		0.192517
0.3374		0.73758
-0.69533		0.373659
0.388545		0.440941
-0.62446		1.33356
1.05344		-0.15226
0.351459		0.293153
0.705669		0.813036
0.12219		0.31353
0.102935		0.103764
-0.01593		0.968428
-0.69531		1.21108
0.279956		0.789788
-0.46984		0.464981
-0.50247		0.606337
0.215626		0.952441
0.409242		0.730914
0.442811		-0.6029
-0.13965		0.739703
-0.5246		0.448917
-0.09253		0.72012
-0.56514		0.120203
1.22252		0.630389
-0.53778		-0.04823
0.031907		0.59909
-0.1335		0.839181
-0.12228		0.505627
-0.53059		0.248885
0.332256		0.90162
-0.21073		-0.46791
0.086342		0.851142
0.410798		0.561786
-0.04069		0.697803
-0.27602		0.001096
-0.2998		0.481351
-0.07983		1.24254
0.443357		0.199528
1.21471		0.061875
-0.2328		1.73472
-0.0754		0.086075
-0.46124		0.86767
0.441513		0.623201
-0.4292		-0.11175
0.585643		0.698499
0.169498		0.877927
-0.66312		1.00037
-0.48906		-0.38767
-0.03789		0.179511
-0.56244		-0.4252
0.745618		0.328529
-0.74687		0.479746
-0.16888		1.04647
0.639462		0.470708
-0.79394		0.751597
-0.10638		0.878609
0.199526		0.469317
-0.34804		0.510662
0.103761		0.183556
0.453037		0.926061
1.12337		0.519285
-0.09568		0.498226
0.251621		0.517954
-0.25713		0.149858
-0.15492		0.893439
0.328155		1.01949
0.387574		1.34504
-0.65575		0.045812
0.329381		1.21328
-0.14119		-0.29619
-0.3995		1.41357
1.19149		-0.2966
-0.16712		0.565973
-0.35599		0.170596
-0.04428		0.449403
0.399608		0.489734
0.562427		-0.12636
0.209361		0.133608
-0.29798		0.879478
-0.11279		0.410346
-0.02327		1.38746
0.349578		0.941938
0.260228		0.724388
-0.60306		0.011864
0.121758		-0.11599
0.42143
0.356986
0.905979
-0.63291
0.586815
0.007766
-0.73701
-0.00997
-0.19806
0.390726
0.673645
0.098761
0.03395
0.087218
-0.0287
-0.37466
-0.38556
0.344399
-0.63065
0.10464
0.826
-0.31198
-0.41993
-0.13122
0.181663
0.891773
0.064127
0.235856
-0.05885
0.466048
0.323131
-0.14744
0.060108
-0.39563
-0.0431
0.225688
-0.76454
-0.80066
-0.508
-0.64806
0.612489
0.337063
0.062246
0.971006
-0.30349
-0.09795
-0.22787
-0.27081
0.208489
0.578734
-0.72539
1.01705
-0.25723
-0.50322
-0.42595
0.634161
-0.19638
0.640346
-0.1035
-0.2479
-0.1873
0.729544
-0.13743
-0.33099
1.12613
-0.51582
1.04886
-0.40311
0.262362
-0.31655
0.251676
0.768419
1.05296
0.162182
0.531155
1.29437
-0.30329
1.5401
-0.52986
1.35552
-0.54692
0.936435
0.856204
-0.51602
-0.53031
-0.13842
0.438843
-0.28604
0.035548
1.1329
-0.09914
-0.162
-0.22603
-0.08441
0.267776
-0.69761
-0.59896
-0.54745
-0.5606
0.530759
-0.23257
-0.58337
0.286148
0.598776
-0.26564
0.033115
0.215642
0.5701
0.135003
0.494488
-0.01796
0.981416
-0.52505
0.796548
0.10542
0.098621
-0.32422
-0.16308
1.13578
-0.13228
-0.23765
-0.30052
-1.02921
0.327713
-0.04403
0.133049
0.301074
-0.71794
0.189567
-0.17115
-0.84966
-0.47974
-0.31491
1.29706
-0.31049
0.08158
0.056758
-0.15857
-0.8719
-0.06727
0.360605
0.214401
-0.24562
0.511884
0.574158
0.056633
0.045466
0.234684
0.174735
-0.05988
0.033337
-0.71519
0.021174
-0.23385
0.01175
0.116907
0.206032
0.099013
0.597221
0.099314
-0.88614
-0.17944
-0.15232
-0.16476
0.034171
0.759799
0.128788
0.440863
-0.26504
0.042854
-0.43575
0.878955
-0.17257
0.437625
-0.52134
-0.05239
0.47872
-0.30414
0.375526
0.330946
-0.16645
0.13826
-0.1478
0.426299
0.093225
-0.25691
-0.29464
0.372819
-0.28626
-0.60186
0.284031
0.81113
0.721265
-0.35018
1.18788
-0.42523
0.349527
0.516008
-0.21186
-0.2014
-0.40414
0.318418
-0.39526
0.419111
-0.41214
-0.6779
-0.03911
-0.57421
0.416268
-0.1144
0.652693
-0.02856
-0.26986
0.079072
-0.09699
-0.09535
-0.31283
-0.30237
-0.67883
0.476495
0.195836
-0.346
0.508992
0.072531
-0.19432
0.068376
1.42834
0.122763
-0.32914
-0.31537
-0.04685
-1.10298
-0.55298
1.28705
0.094861
0.041706
0.365373
-0.18017
-0.05394
0.83999
-0.20603
-0.46625
-0.733
-0.3322
0.134514
-0.47975
0.000108
0.851016
-0.03318
0.193153
0.497412
0.70737
-0.21331
0.707512
0.055297
0.359318
-0.66611
-0.45705
0.004109
-0.09893
0.095477
0.29892
-0.46846
-0.24447
-0.22843
0.545512
0.9378
0.344045
1.28604
-0.01068
-0.17736
0.197728
0.769123
0.834553
-0.38926
-0.55503
0.601129
-0.5219
0.810115
-0.60025
0.207619
0.909583
0.017903
0.525724
0.978788
0.447152
-0.72009
0.838026
-0.09516
-0.06487
0.134701
-0.03805
-0.51154
0.406069
-0.17464
-0.36915
0.023233
-0.65299
0.611643
1.04384
0.713413
0.357519
1.51283
-0.64299
0.678934
0.134002
-0.53565
-0.23964
-0.34692
0.819014
0.894081
0.799184
0.639085
0.873309
0.538431
0.058286
0.521972
-0.34787
-0.67754
0.071717
-0.73005
0.26132
0.009901
0.001169
-0.31042
-0.4089
-0.12892
-0.06227
0.022758
-0.14337
0.820352
0.023743
0.385257
0.532377
-0.58548
0.604764
0.241223
0.305223
-0.06231
-0.25074
0.984373
0.377398
0.648316
-0.48084
0.415921
-0.29374
0.194692
-0.13639
-0.24222
-0.40448
-0.40742
0.012264
0.321762
0.545369
0.813456
0.640968
0.262381
0.276686
0.470401
-0.1749
-0.22757
-0.22359
0.439556
0.084345
-0.03792
-0.39128
0.698749
0.234027
-0.02982
0.350329
-0.56352
0.315108
-0.6161
-0.56742
0.508959
-0.26913
-0.20029
0.110558
-0.27459
0.092361
0.407209
-0.15948
0.09229
0.217304
0.307947
0.240716
-0.09236
0.419361
0.42793
0.011295
0.364451
-0.23805
0.134156
-0.25681
0.316732
-0.23523
-0.16146
0.217762
0.189132
-0.02843
0.572587
0.567562
-0.27944
0.238564
-0.10243
0.242895
0.323167
0.430081
0.143206
-0.31347
0.174967
-0.90917
-0.16187
0.156777
-0.04084
-0.06462
0.302202
-0.20203
0.397265
-0.03588
-0.31542
0.862752
0.258184
0.269661
0.504015
-0.25666
0.078866
0.158989
0.336356
-0.12136
-0.5824
0.359744
-0.2789
-0.57972
-0.00336
-0.00803
0.059031
-0.40174
0.116717
-0.05551
0.263143
0.7672
-0.48023
-0.16084
0.290907
-0.36327
-0.22315
0.629749
0.850878
-0.52474
0.250998
0.169229
-0.49531
-0.11649
0.951055
-0.03588
0.448768
0.244935
-0.10191
-0.22066
0.643191
-0.64905
-0.17108
-0.3968
-0.43954
-0.20954
-0.65073
0.872151
0.451806
0.443708
0.529977
1.24369
-0.01509
-0.01885
0.064498
-0.03208
-0.02395
-0.34649
-0.55843
0.37665
-0.48639
-0.10663
-0.21528
0.329724
-0.16748
0.509534
-0.16882
0.197209
0.840611
-0.4534
-0.25482
-0.69149
-0.24854
1.51555
0.714094
0.052354
-0.17025
-0.16813
0.687476
-0.52329
-0.06709
0.024699
0.478893
-0.52244
0.617946
0.170562
0.555444
0.621478
0.154534
0.824721
-0.30753
0.155191
0.260472
0.760951
-0.11429
0.916403
-0.22679
-0.09981
0.036272
0.249062
-0.24905
0.03996
0.349789
0.116128
-0.43761
-0.59613
1.148
-0.35003
-0.13836
0.03327
-0.24522
0.207494
0.189935
-0.22582
-0.0607
1.0097
-0.69858
0.274702
-0.19508
-0.48589
-0.48596
0.548742
-0.21395
-0.67491
-0.33965
1.39705
-0.50812
-0.44126
-0.58566
0.026774
0.077238
0.339529
0.505623
1.03869
-0.42721
-0.13166
-0.37366
-0.55349
0.200058
0.439029
0.071895
0.170675
-0.83675
0.535414
1.16928
0.55061
-0.64613
0.712494
-0.89958
-0.3254
0.066069
-0.52627
-0.68548
0.182899
0.083466
0.231476
0.141035
0.311017
-0.29773
0.926149
0.358273
-0.14085
-0.36082
0.430469
-0.1384
-0.05203
0.87037
0.560615
0.090305
-0.35181
-0.81262
-0.70043
-0.12912
0.023261
0.033066
0.071307
0.659802
0.81883
0.604243
-0.22467
0.53166
0.205806
-0.19365
-0.30362
0.018817
0.263358
-0.13432
-0.46439
0.967628
-0.01042
-0.12717
-0.1151
-0.58424
0.263134
-0.11845
-0.70809
0.627156
0.174693
-0.41217
0.653349
0.257937
0.260128
-0.12761
-0.32968
-0.62905
0.465396
0.055132
0.170016
-0.81711
-0.24654
-0.31262
-0.58033
0.052827
0.908021
1.06291
-0.24172
-0.44689
-0.14495
-0.27872
0.510565
-0.31158
-0.0237
0.128778
-0.06873
0.029114
0.567816
1.23341
-0.44257
-0.44012
0.35634
-0.0182
0.651834
0.633398
0.702917
0.184765
-0.58181
-0.3599
-0.00268
0.187464
0.587938
0.00508
0.167534
1.23086
0.069466
-0.1398
0.381918
0.165392
0.312463
0.891876
0.301281
0.121151
0.644732
0.671039
0.368074
-0.35501
0.642726
0.32468
0.545229
0.526486
-0.17874
0.41922
0.514171
0.211495
-0.3651
-0.10015
-0.42249
0.125053
0.089321
-0.39893
0.010902
-0.17102
0.162502
0.842234
-0.76854
-0.0152
0.073183
-0.74709
0.089765
0.129504
-0.6546
0.142387
-0.26855
0.07897
0.204095
-0.65211
-0.06705
-0.30684
-0.08241
0.228498
0.503567
-0.45283
-0.39046
0.22576
-0.34455
0.013892
0.171034
0.450761
-0.27533
0.211412
-0.32947
-0.03767
0.223736
0.507758
0.613541
0.200073
-0.36262
0.130523
0.148834
-0.11317
0.10619
-0.57281
0.221196
-0.34148
0.267426
1.23649
-0.26063
-0.37522
-0.05064
0.252098
0.219939
0.308152
-0.39845
0.105251
-0.35049
-0.62332
0.354213
-0.02371
-0.21438
0.039244
0.369568
0.116981
-0.23797
0.05709
-0.63928
-0.40076
-0.06791
-0.84375
0.352863
0.33381
-0.09751
1.1653
0.39324
0.896295
-0.49526
0.131112
-0.01626
0.343972
-0.7463
-0.38144
-0.18673
0.607099
1.32425
0.844834
0.095316
-0.27521
-0.39457
0.559877
0.342374
-0.42981
-0.33866
0.201031
1.16699
-0.11654
-0.01916
-0.75904
-0.70089
1.28501
-0.28801
0.944896
0.59334
0.276134
0.096032
-0.56708
0.664311
0.053254
-0.58859
-0.38911
-0.18055
-0.09065
-0.19416
-0.43958
0.111795
-0.66783
0.648271
-0.75514
-0.04001
-0.02319
-0.21304
0.330923
0.172874
0.226767
-0.51184
0.468923
1.13875
0.122297
-0.13749
0.08734
0.376532
-0.07731
-0.2582
-0.70546
-0.13018
-0.9326
0.102243
-0.02106
1.23079
-0.45348
0.277769
-0.36634
-0.02567
0.08912
0.464404
0.201703
-0.01363
0.800737
-0.41748
-0.47408
1.14672
-0.34364
0.323927
0.497176
0.451911
0.101911
0.43085
0.083227
0.024466
0.634892
-0.52599
-0.4041
0.835845
-0.09229
-0.0926
1.2109
0.495525
0.036701
0.232428
-0.15382
-0.23378
0.20248
0.206608
0.213501
0.634229
1.15501
0.013082
-0.02742
-0.40871
0.640641
0.259859
-0.3999
-0.4956
-0.48421
-0.11824
0.653827
0.098391
0.411556
0.251683
-0.55888
0.678392
-0.23671
-0.61243
-0.08565
0.640294
0.406922
0.48647
-0.00789
-0.44234
-0.48562
0.062442
-0.27719
-0.11203
-0.6676
-0.37533
0.056152
-0.74284
-0.23876
0.401969
0.753737
-0.1054
0.729578
0.450509
0.037538
0.956408
0.93462
-0.22883
-0.34972
0.551804
-0.16014
0.38202
-0.36959
-0.2821
-0.70055
0.413343
0.233358
0.181768
0.178774
0.379195
0.091973
0.44932
-0.151
0.840104
-0.22819
0.261636
0.279823
-0.01972
-0.23364
-0.28413
0.473074
-0.3562
0.796275
0.974978
0.100044
0.119993
-0.2563
1.29539
0.450047
0.965711
-0.04039
0.176774
-0.43418
-0.10735
-0.44751
0.120479
-0.45577
-0.12523
0.231213
-0.10374
-0.29033
0.450543
-0.24777
-0.13772
1.3383
0.112075
-0.10854
0.062096
0.318586
-0.27417
0.085544
1.1324
-0.18591
0.074953
1.1908
0.313624
-0.25713
-0.00558
0.057989
0.386196
-0.13217
-0.58799
-0.44996
-0.27555
-0.13293
-0.24685
-0.11697
0.118958
0.340343
-0.48585
-0.29951
0.062407
-0.51327
0.657988
-0.42835
-0.63795
0.523057
0.51443
0.22092
-0.07217
0.398611
-0.27294
-0.33817
-0.30114
0.432224
0.209084
-0.5179
-0.70497
0.103264
-0.00941
-0.00416
-0.13156
1.0915
-0.35929
0.725713
-0.60716
-0.27342
0.095281
1.39017
-0.33812
-0.19792
-0.31809
0.466142
0.090792
-0.07595
0.44798
0.598273
0.850182
0.126283
-0.70892
0.932536
0.17119
0.867913
0.253754
0.625438
-0.51151
-0.10266
0.010323
-0.15276
0.243229
-0.1248
-0.16489
0.374914
-0.28309
-0.02704
0.749783
0.229876
-0.26608
-0.16913
-0.16684
-0.62133
0.117945
0.142102
0.52489
-0.05333
-0.43064
0.527402
-0.24664
-0.29984
-0.04714
0.57993
-0.65711
0.511551
0.046152
0.244467
-0.22088
0.174148
0.616246
0.643924
0.655307
0.10936
0.155119
0.302818
-0.22189
-0.0682
-0.09357
0.423145
-0.53426
-0.33171
-0.64744
1.22555
0.548962
0.748351
-0.23362
0.980765
0.34422
0.140935
-0.1617
0.156918
0.42656
0.126844
1.23633
0.225922
-0.61234
0.934837
0.863724
-0.11998
-0.23806
0.289321
0.351799
0.547622
0.041569
-0.13973
-0.15093
-0.67429
-0.4004
0.474868
-0.31387
-0.16995
-0.50425
0.300277
-0.01074
0.192385
0.160081
-0.64351
-0.22541
-0.07356
-0.22914
0.629002
-0.16805
0.52508
0.175225
0.38546
-0.26317
1.12864
-0.26886
-0.17227
0.401592
0.126021
0.413864
0.622431
-0.15461
0.215952
0.0061
0.477274
0.295392
0.53398
-0.09064
0.697272
0.286837
-0.45758
0.3872
-0.1444
-0.26082
-0.07335
-0.03619
-0.31287
0.343368
-0.61667
-0.10205
0.014842
1.03025
-0.71767
-0.24112
-0.09842
0.15715
0.544355
0.583339
0.351088
-0.22794
-0.72121
-0.47089
-0.58763
0.074702
-0.09368
0.464955
-0.7693
0.043114
0.01112
-0.08609
0.705829
-0.31773
-0.02994
0.677483
0.239353
-0.4245
-0.29324
0.711758
0.101069
0.621465
-0.15228
-0.58084
-0.16925
0.265659
0.892856
0.826404
-0.04178
0.686436
0.749859
0.015761
-0.43457
0.364957
-0.1376
-0.04687
0.294292
0.352978
0.007121
0.235699
0.091044
-0.48553
0.023663
-0.04182
0.103804
0.94801
0.222335
0.185844
-0.24873
0.048096
0.167443
-0.25241
-0.0493
0.344512
0.288502
-0.32657
0.192517
-0.21778
-0.23244
0.296781
0.053683
0.385782
-0.13094
0.201469
0.73758
0.540504
0.730661
0.266624
-0.62071
0.217965
-0.19995
0.821526
0.186073
0.170782
8.56e-05
0.373659
-0.28439
0.093762
-0.53555
-0.33853
0.16353
-0.21354
0.440941
-0.0462
-0.19345
0.287121
0.324717
1.12282
-0.36406
-0.51262
1.33356
0.369738
-0.2693
0.220916
-0.15226
-0.20322
0.070999
0.055741
-0.32853
-0.25749
-0.43864
-0.01985
-0.21705
-0.67093
-0.21748
-0.53616
0.293153
-0.27234
0.813036
0.31353
-0.31109
0.212647
0.103764
-0.62905
-0.43683
0.122678
-0.31969
0.00237
-0.63218
0.968428
-0.26768
0.193889
1.21108
0.789788
0.464981
0.606337
0.952441
-0.36775
0.039932
-0.36066
0.197019
-0.15944
-0.43995
0.730914
-0.6029
0.739703
0.060159
-0.04683
0.129183
-0.59666
0.448917
0.252718
-0.21832
-0.23388
0.211968
0.72012
0.03423
-0.35544
0.191469
1.04249
0.342482
1.12764
0.120203
0.124258
-0.02404
-0.12519
0.630389
-0.04823
0.59909
0.839181
0.505627
0.229242
0.128413
0.389532
0.145938
0.248885
0.083752
-0.13076
0.10362
-0.29697
-0.45008
-0.28789
-0.7968
0.90162
-0.46791
0.851142
-0.53619
0.576999
0.561786
-0.42193
0.11132
0.252147
0.697803
0.001096
-0.40346
0.481351
-0.12696
1.24254
0.396327
0.199528
-0.3619
0.061875
0.034508
-0.19777
-0.15296
1.73472
-0.52811
-0.56291
0.086075
0.86767
-0.41526
0.623201
-0.3344
-0.27712
-0.59298
0.012784
-0.26701
-0.46104
-0.11175
0.005543
0.212328
0.698499
0.003273
0.321891
0.877927
-0.39344
0.728986
1.00037
-0.44882
-0.38767
-0.64262
0.179511
-0.03352
-0.17477
-0.51009
-0.46357
-0.25536
-0.4252
0.328529
1.06685
0.09365
0.023659
0.314421
0.347729
0.479746
-0.61296
0.388935
-0.25792
-0.82312
1.04647
-0.64348
-0.4642
0.470708
0.1829
0.751597
-0.38104
0.088852
0.878609
0.053156
0.469317
0.510662
-0.56762
0.183556
-0.67056
0.261642
-0.02698
-0.58678
0.147572
0.127342
0.221272
-0.59637
-0.09432
0.069755
-0.56603
-0.13831
0.865097
0.742933
1.29745
-0.35008
0.926061
0.329463
0.022836
-0.4461
0.519285
0.498226
0.251751
-0.32761
-0.18233
0.124083
-0.49457
0.241367
0.181827
-0.30377
0.400571
0.517954
-0.54124
0.894012
0.188085
-0.27555
0.393222
0.149858
0.252483
0.893439
0.232384
0.023526
0.300173
0.303889
1.28867
0.183589
-0.2149
1.01949
1.34504
-0.0579
0.045812
1.21328
0.506996
-0.27198
-0.28387
-0.29619
-0.48993
1.41357
-0.21788
-0.31494
-0.4145
0.525583
-0.181
0.033983
0.453915
0.145028
-0.14043
0.337895
-0.81472
0.580142
-0.2966
-0.21577
0.312959
0.343804
0.760051
-0.77851
0.482764
-0.32679
0.270543
-0.11682
-0.18479
0.062392
0.565973
0.170596
0.449403
-0.50117
-0.51338
-0.05149
-0.41676
-0.53375
-0.32647
-0.04256
0.489734
0.820731
-0.13116
-0.40116
-0.30278
0.575299
-0.41092
-0.51727
-0.32345
-0.09151
-0.08614
-0.26042
0.041959
0.319591
-0.17106
-0.32954
-0.60226
-0.70807
-0.12636
0.247665
0.622367
0.198242
-0.10942
0.133608
0.879478
0.410346
0.707984
0.149068
-0.24925
-0.20315
1.38746
-0.07109
0.941938
0.724388
0.011864
-0.11599
-0.29788
-0.36471
-0.69469
0.244707
-0.14899
0.145022
0.185795
-0.5499
-0.35243
0.010919
0.201924
-0.11357
-0.68062
0.562418
0.312426
-0.54433
0.053393
-0.22309
0.899306
0.414839
0.366884
0.286501

## Sheet: Fig6I
ATF4	ATF4_Basal	ATF4_Her2	ATF4_LumA	ATF4_LumB	ATF4_Normal	ATF4_neg	ATF4_pos
-0.08734			-0.08734				-0.08734
-0.43511				-0.43511			-0.43511
-0.18419				-0.18419			-0.18419
0.249347				0.249347			0.249347
-0.00383				-0.00383			-0.00383
0.164554				0.164554			0.164554
-0.42339					-0.42339	-0.42339
-0.26234				-0.26234			-0.26234
0.228209				0.228209			0.228209
-0.08351				-0.08351			-0.08351
-0.01933		-0.01933				-0.01933
-0.46389			-0.46389				-0.46389
0.409537				0.409537			0.409537
-0.06634	-0.06634					-0.06634
-0.13513			-0.13513				-0.13513
0.020413		0.020413					0.020413
-0.27483					-0.27483		-0.27483
-0.06218				-0.06218			-0.06218
-0.26064				-0.26064			-0.26064
-0.34965				-0.34965			-0.34965
-0.35685			-0.35685				-0.35685
0.228155				0.228155			0.228155
0.682912	0.682912					0.682912
0.157107				0.157107			0.157107
-0.40751				-0.40751			-0.40751
-0.40639			-0.40639				-0.40639
0.06274				0.06274			0.06274
0.275801		0.275801				0.275801
-0.0656				-0.0656			-0.0656
-0.2436				-0.2436			-0.2436
0.022564				0.022564			0.022564
-0.16134				-0.16134			-0.16134
0.13617			0.13617				0.13617
0.014866				0.014866			0.014866
0.481119	0.481119					0.481119
-0.60521					-0.60521		-0.60521
0.203017				0.203017			0.203017
-0.4261			-0.4261				-0.4261
-0.11144				-0.11144			-0.11144
0.638286				0.638286			0.638286
0.669016	0.669016						0.669016
0.129254					0.129254
0.004397			0.004397				0.004397
0.105938			0.105938				0.105938
0.035293		0.035293					0.035293
0.043063			0.043063				0.043063
0.585945	0.585945					0.585945
0.157541					0.157541		0.157541
-0.27362			-0.27362				-0.27362
0.412364				0.412364			0.412364
0.520081				0.520081			0.520081
0.026188			0.026188				0.026188
-0.48912			-0.48912				-0.48912
0.029615				0.029615			0.029615
-0.50302			-0.50302				-0.50302
0.089485				0.089485			0.089485
0.029672			0.029672				0.029672
0.255106					0.255106		0.255106
-0.05294					-0.05294		-0.05294
1.21078		1.21078				1.21078
-0.44755			-0.44755				-0.44755
-0.74545			-0.74545				-0.74545
-1.10933			-1.10933				-1.10933
0.250639				0.250639			0.250639
0.078575				0.078575			0.078575
0.054048			0.054048				0.054048
-0.376			-0.376				-0.376
-0.44428			-0.44428				-0.44428
0.096824				0.096824			0.096824
-0.23379			-0.23379				-0.23379
0.233024			0.233024				0.233024
-0.24211				-0.24211			-0.24211
-0.3726			-0.3726				-0.3726
0.429402				0.429402			0.429402
-0.43036			-0.43036				-0.43036
0.361832		0.361832				0.361832
0.08909	0.08909					0.08909
-0.12536	-0.12536						-0.12536
-0.41037				-0.41037			-0.41037
0.445683		0.445683				0.445683
0.388577	0.388577
-0.1954			-0.1954				-0.1954
-0.13107					-0.13107		-0.13107
0.303923					0.303923
0.418682	0.418682					0.418682
0.182981	0.182981					0.182981
-0.18968	-0.18968
-0.00787					-0.00787
0.051144			0.051144				0.051144
0.853511	0.853511					0.853511
0.323852	0.323852					0.323852
0.151585			0.151585				0.151585
-0.36661			-0.36661				-0.36661
0.335815				0.335815			0.335815
-0.05815					-0.05815		-0.05815
-0.0554					-0.0554		-0.0554
-0.44819			-0.44819				-0.44819
0.222675					0.222675		0.222675
0.444928			0.444928				0.444928
0.013273				0.013273			0.013273
0.324369	0.324369					0.324369
0.797323			0.797323				0.797323
-0.23009			-0.23009				-0.23009
-0.38806			-0.38806				-0.38806
-0.52316				-0.52316			-0.52316
0.229093	0.229093					0.229093
-0.63501			-0.63501				-0.63501
-0.16798			-0.16798				-0.16798
0.401213			0.401213				0.401213
-0.25941				-0.25941			-0.25941
0.237904		0.237904					0.237904
0.022664					0.022664		0.022664
0.337992	0.337992					0.337992
0.361135					0.361135		0.361135
-0.33897				-0.33897			-0.33897
-0.16319			-0.16319				-0.16319
-0.69168				-0.69168			-0.69168
0.186246	0.186246
-0.24215				-0.24215			-0.24215
0.025578				0.025578			0.025578
-0.1892			-0.1892				-0.1892
0.120897	0.120897					0.120897
-0.03826	-0.03826					-0.03826
-0.39541			-0.39541				-0.39541
0.321714			0.321714				0.321714
-0.13347			-0.13347				-0.13347
0.135965					0.135965		0.135965
0.05599	0.05599					0.05599
0.045264			0.045264				0.045264
0.332863					0.332863		0.332863
0.066275	0.066275						0.066275
-0.08165	-0.08165						-0.08165
0.393742	0.393742						0.393742
-0.36536				-0.36536			-0.36536
0.479892				0.479892			0.479892
-0.10417					-0.10417		-0.10417
-0.27367		-0.27367				-0.27367
-0.07897					-0.07897		-0.07897
-0.26491			-0.26491				-0.26491
0.157632			0.157632				0.157632
1.01137				1.01137			1.01137
-0.32134			-0.32134				-0.32134
-0.14845			-0.14845				-0.14845
0.26428					0.26428		0.26428
-0.34522			-0.34522				-0.34522
0.273001		0.273001
0.239602			0.239602
0.010256			0.010256				0.010256
0.239492			0.239492
-0.60071				-0.60071			-0.60071
0.02127			0.02127				0.02127
-0.03519			-0.03519				-0.03519
0.025728	0.025728					0.025728
-0.1009			-0.1009				-0.1009
-0.26392	-0.26392						-0.26392
-0.12646				-0.12646
-0.34425				-0.34425			-0.34425
0.105365					0.105365		0.105365
-0.06876			-0.06876				-0.06876
0.100029			0.100029				0.100029
-0.08162			-0.08162				-0.08162
-0.20953		-0.20953				-0.20953
0.117633					0.117633		0.117633
0.237166			0.237166				0.237166
-0.17042			-0.17042				-0.17042
-0.19314			-0.19314				-0.19314
0.370188			0.370188				0.370188
-0.20707				-0.20707			-0.20707
-0.52122		-0.52122					-0.52122
-0.17949			-0.17949				-0.17949
-0.68278		-0.68278
-0.0815	-0.0815						-0.0815
0.134055			0.134055
0.263514				0.263514			0.263514
-0.0681	-0.0681					-0.0681
-0.21991				-0.21991			-0.21991
-0.29814				-0.29814			-0.29814
-0.59624			-0.59624				-0.59624
-0.00512					-0.00512		-0.00512
0.068521	0.068521						0.068521
-0.4082					-0.4082		-0.4082
-0.75317					-0.75317		-0.75317
0.105604					0.105604		0.105604
0.628184				0.628184			0.628184
0.168553					0.168553		0.168553
0.354257			0.354257				0.354257
0.613109				0.613109			0.613109
-0.09004					-0.09004		-0.09004
0.01364	0.01364						0.01364
-0.396			-0.396				-0.396
-0.20626				-0.20626			-0.20626
0.267326		0.267326				0.267326
0.251257					0.251257		0.251257
-0.32063					-0.32063		-0.32063
-0.33926			-0.33926				-0.33926
0.486785	0.486785
-0.10471			-0.10471				-0.10471
-0.13015			-0.13015				-0.13015
0.607802	0.607802					0.607802
-0.10913				-0.10913			-0.10913
-0.0385					-0.0385		-0.0385
0.174079			0.174079				0.174079
0.447834			0.447834				0.447834
-0.68053			-0.68053				-0.68053
-0.0383			-0.0383				-0.0383
-0.50629			-0.50629				-0.50629
-0.16731				-0.16731			-0.16731
-0.53175				-0.53175			-0.53175
0.339734				0.339734			0.339734
0.88243		0.88243				0.88243
-0.3432			-0.3432				-0.3432
0.089852	0.089852					0.089852
-0.89127			-0.89127				-0.89127
0.270758					0.270758	0.270758
-0.37841				-0.37841			-0.37841
-0.08452			-0.08452				-0.08452
-0.74275			-0.74275				-0.74275
0.271219			0.271219				0.271219
0.239885			0.239885				0.239885
-0.24681				-0.24681			-0.24681
-0.02093					-0.02093		-0.02093
0.09259			0.09259				0.09259
-0.23316				-0.23316			-0.23316
-0.39883			-0.39883				-0.39883
0.070628	0.070628						0.070628
-0.13746	-0.13746
-0.02769				-0.02769			-0.02769
0.193969				0.193969			0.193969
-0.2181				-0.2181
0.128803	0.128803						0.128803
-0.2057			-0.2057				-0.2057
0.102056					0.102056		0.102056
0.007214					0.007214		0.007214
-0.12097					-0.12097		-0.12097
0.044118			0.044118				0.044118
-0.18551		-0.18551				-0.18551
-0.16089	-0.16089						-0.16089
-0.15748			-0.15748				-0.15748
-0.348				-0.348			-0.348
-0.05685	-0.05685					-0.05685
1.28312				1.28312			1.28312
0.068641		0.068641					0.068641
-0.31471			-0.31471				-0.31471
0.053176	0.053176					0.053176
0.235145			0.235145				0.235145
-0.47832			-0.47832				-0.47832
0.092737			0.092737				0.092737
-0.44139			-0.44139				-0.44139
-0.41204				-0.41204			-0.41204
0.139225		0.139225				0.139225
-0.96058			-0.96058				-0.96058
-0.31488				-0.31488			-0.31488
-0.00641			-0.00641				-0.00641
0.356108		0.356108					0.356108
-0.17611			-0.17611				-0.17611
-0.29077					-0.29077		-0.29077
-0.35109				-0.35109			-0.35109
0.129529				0.129529			0.129529
-0.6171				-0.6171			-0.6171
-0.08871				-0.08871			-0.08871
-0.06265	-0.06265					-0.06265
0.084471				0.084471			0.084471
0.072081				0.072081			0.072081
-0.03504					-0.03504	-0.03504
0.349538			0.349538				0.349538
0.81559		0.81559				0.81559
-0.34039			-0.34039				-0.34039
-0.33859				-0.33859			-0.33859
0.746308		0.746308					0.746308
0.070977			0.070977				0.070977
0.60309				0.60309			0.60309
-0.1834				-0.1834			-0.1834
-0.00773				-0.00773			-0.00773
-0.41988			-0.41988				-0.41988
-0.14759					-0.14759		-0.14759
0.152652				0.152652			0.152652
0.202465	0.202465						0.202465
-0.45696		-0.45696				-0.45696
0.247449					0.247449		0.247449
-0.01624	-0.01624						-0.01624
0.044265			0.044265				0.044265
-0.1926		-0.1926				-0.1926
0.338736	0.338736					0.338736
0.867195			0.867195				0.867195
0.469699				0.469699			0.469699
-0.1879		-0.1879				-0.1879
0.117391	0.117391					0.117391
0.249656	0.249656					0.249656
0.252751					0.252751		0.252751
-0.28488			-0.28488				-0.28488
-0.04904				-0.04904			-0.04904
-0.2991				-0.2991			-0.2991
0.070145					0.070145		0.070145
0.183018			0.183018				0.183018
-0.07293			-0.07293				-0.07293
-0.40536			-0.40536				-0.40536
-0.14916				-0.14916			-0.14916
-0.55352			-0.55352				-0.55352
0.231979	0.231979					0.231979
-0.40413		-0.40413					-0.40413
-0.57065		-0.57065					-0.57065
-0.29254			-0.29254				-0.29254
0.128304	0.128304					0.128304
-0.37461		-0.37461					-0.37461
-0.74452			-0.74452				-0.74452
0.074347			0.074347				0.074347
0.335453					0.335453	0.335453
-0.23527			-0.23527				-0.23527
0.183157					0.183157		0.183157
-0.20355			-0.20355				-0.20355
-0.22671			-0.22671				-0.22671
-0.31307				-0.31307			-0.31307
0.098286			0.098286				0.098286
-0.27677					-0.27677		-0.27677
-0.49479					-0.49479		-0.49479
-0.31153				-0.31153			-0.31153
-0.06167	-0.06167						-0.06167
-0.12378		-0.12378				-0.12378
0.563018				0.563018			0.563018
0.273154		0.273154				0.273154
0.426993				0.426993			0.426993
0.263205				0.263205			0.263205
0.041094					0.041094		0.041094
-0.45511			-0.45511				-0.45511
-0.22881				-0.22881			-0.22881
-0.01401			-0.01401				-0.01401
0.044835	0.044835					0.044835
0.016504				0.016504			0.016504
-0.18776			-0.18776				-0.18776
-0.94295			-0.94295				-0.94295
-0.00707				-0.00707			-0.00707
0.309515		0.309515					0.309515
0.790546			0.790546				0.790546
0.282121				0.282121			0.282121
0.295513					0.295513		0.295513
0.078652				0.078652			0.078652
0.035743			0.035743				0.035743
-0.12947		-0.12947					-0.12947
0.129352			0.129352				0.129352
-0.1698	-0.1698					-0.1698
-0.22352				-0.22352			-0.22352
-0.11102			-0.11102				-0.11102
-0.15801		-0.15801				-0.15801
-0.25341			-0.25341				-0.25341
-0.10772				-0.10772			-0.10772
0.204676	0.204676						0.204676
1.29309			1.29309				1.29309
0.527342				0.527342			0.527342
0.190589				0.190589			0.190589
-0.40623			-0.40623				-0.40623
-0.13991					-0.13991	-0.13991
-0.36052			-0.36052				-0.36052
0.379285		0.379285				0.379285
-0.10194			-0.10194				-0.10194
0.361524	0.361524					0.361524
-0.12914					-0.12914	-0.12914
-0.25359				-0.25359			-0.25359
0.415629		0.415629					0.415629
0.222735			0.222735				0.222735
-0.80768			-0.80768				-0.80768
0.02914					0.02914		0.02914
0.313353	0.313353						0.313353
0.06505					0.06505	0.06505
-0.4893			-0.4893				-0.4893
-0.33057			-0.33057				-0.33057
0.718591				0.718591			0.718591
-0.11067	-0.11067					-0.11067
0.459135	0.459135						0.459135
-0.04766					-0.04766		-0.04766
-0.02371			-0.02371				-0.02371
-0.27875	-0.27875						-0.27875
0.180273	0.180273						0.180273
-0.37348			-0.37348				-0.37348
0.148897	0.148897						0.148897
-0.72336			-0.72336				-0.72336
0.096148			0.096148				0.096148
-0.13503			-0.13503				-0.13503
-0.37807		-0.37807				-0.37807
-0.18385			-0.18385				-0.18385
-0.50907					-0.50907		-0.50907
0.138577	0.138577						0.138577
-0.03824					-0.03824		-0.03824
-0.32666			-0.32666				-0.32666
-0.01947			-0.01947				-0.01947
0.129315			0.129315				0.129315
-0.09492				-0.09492			-0.09492
0.333883	0.333883					0.333883
0.360871			0.360871				0.360871
-0.05767					-0.05767		-0.05767
-0.11511			-0.11511				-0.11511
0.69054		0.69054				0.69054
-0.08996					-0.08996		-0.08996
0.241151	0.241151					0.241151
-0.55014				-0.55014		-0.55014
-0.11814			-0.11814				-0.11814
1.17183			1.17183				1.17183
-0.07486			-0.07486				-0.07486
0.336664					0.336664	0.336664
0.180449				0.180449		0.180449
-0.05823					-0.05823		-0.05823
0.034868			0.034868				0.034868
-0.55631				-0.55631			-0.55631
0.125424					0.125424		0.125424
-0.22972			-0.22972				-0.22972
0.748676	0.748676
0.318994					0.318994		0.318994
-0.45734			-0.45734				-0.45734
0.669867					0.669867		0.669867
-0.11166	-0.11166						-0.11166
0.031725				0.031725			0.031725
-0.0569					-0.0569		-0.0569
-0.56169					-0.56169		-0.56169
-0.33047				-0.33047			-0.33047
-0.15248				-0.15248			-0.15248
0.178407				0.178407			0.178407
-0.35652					-0.35652		-0.35652
-0.0661		-0.0661					-0.0661
-0.34908			-0.34908				-0.34908
-0.5783			-0.5783				-0.5783
0.302167	0.302167					0.302167
-0.03131			-0.03131				-0.03131
0.092119					0.092119	0.092119
-0.31088			-0.31088				-0.31088
-0.36748				-0.36748			-0.36748
0.426589				0.426589			0.426589
0.054095			0.054095				0.054095
-0.00961			-0.00961				-0.00961
-0.98881			-0.98881				-0.98881
0.317074			0.317074				0.317074
-0.17801				-0.17801			-0.17801
0.619662				0.619662			0.619662
0.077252					0.077252		0.077252
-0.04256				-0.04256			-0.04256
-0.00621			-0.00621				-0.00621
0.580688	0.580688					0.580688
0.510381	0.510381					0.510381
-0.36078			-0.36078				-0.36078
-0.23786				-0.23786			-0.23786
0.009961				0.009961			0.009961
-0.08339			-0.08339				-0.08339
0.149272			0.149272				0.149272
-0.23366					-0.23366	-0.23366
0.196742				0.196742			0.196742
0.323373				0.323373			0.323373
-0.14947				-0.14947			-0.14947
0.865837				0.865837			0.865837
0.307536		0.307536				0.307536
0.174535				0.174535			0.174535
0.029853			0.029853				0.029853
0.408188					0.408188		0.408188
-0.09286				-0.09286			-0.09286
0.31266			0.31266				0.31266
-0.27979			-0.27979				-0.27979
0.176113				0.176113			0.176113
-0.23091			-0.23091				-0.23091
-0.53399			-0.53399				-0.53399
0.276566				0.276566			0.276566
-0.10169			-0.10169				-0.10169
0.836571	0.836571					0.836571
-0.65286			-0.65286				-0.65286
-0.67542			-0.67542				-0.67542
0.065592				0.065592			0.065592
0.289572	0.289572					0.289572
-0.13211			-0.13211				-0.13211
0.415931					0.415931	0.415931
-0.45857				-0.45857			-0.45857
0.145671					0.145671		0.145671
-0.11705				-0.11705			-0.11705
0.106436					0.106436		0.106436
0.586169					0.586169		0.586169
-0.43511			-0.43511				-0.43511
-0.40395					-0.40395		-0.40395
-0.52885			-0.52885				-0.52885
0.06679				0.06679			0.06679
0.182608	0.182608					0.182608
-0.03737					-0.03737		-0.03737
-0.12359				-0.12359			-0.12359
-0.44363			-0.44363				-0.44363
0.029476			0.029476				0.029476
-0.42558					-0.42558		-0.42558
0.216297	0.216297						0.216297
-0.25905			-0.25905				-0.25905
-0.44832				-0.44832			-0.44832
0.319868					0.319868		0.319868
0.71789	0.71789					0.71789
0.011064					0.011064		0.011064
-0.27901					-0.27901		-0.27901
-0.67191			-0.67191				-0.67191
0.149745		0.149745					0.149745
0.092866			0.092866				0.092866
-0.33327				-0.33327			-0.33327
0.217026			0.217026				0.217026
0.016737			0.016737				0.016737
-0.4607		-0.4607					-0.4607
-0.33964		-0.33964					-0.33964
0.053498			0.053498				0.053498
0.383671					0.383671		0.383671
0.315049	0.315049					0.315049
-0.02077					-0.02077		-0.02077
0.688022	0.688022					0.688022
0.840094					0.840094	0.840094
-0.57183		-0.57183					-0.57183
-0.29699			-0.29699				-0.29699
-0.34362					-0.34362		-0.34362
0.708432		0.708432				0.708432
0.288118	0.288118					0.288118
0.190096			0.190096				0.190096
0.187873				0.187873			0.187873
0.664155	0.664155					0.664155
-0.0187					-0.0187		-0.0187
0.189926	0.189926					0.189926
0.019269	0.019269
-0.26548				-0.26548			-0.26548
-0.2213			-0.2213				-0.2213
0.152001				0.152001			0.152001
0.242163				0.242163			0.242163
0.018929					0.018929
0.041422			0.041422				0.041422
-0.19318	-0.19318						-0.19318
-0.24398				-0.24398			-0.24398
-0.05691					-0.05691
-0.43145			-0.43145				-0.43145
0.22814	0.22814					0.22814
-0.29023			-0.29023				-0.29023
0.455481					0.455481	0.455481
-0.2583					-0.2583
-0.05826			-0.05826			-0.05826
-0.58996		-0.58996				-0.58996
-0.14573			-0.14573				-0.14573
0.017875					0.017875		0.017875
-0.07889			-0.07889				-0.07889
-0.3619			-0.3619				-0.3619
0.07394				0.07394			0.07394
-0.36083			-0.36083			-0.36083
0.214592					0.214592		0.214592
-0.1984				-0.1984			-0.1984
0.031064				0.031064			0.031064
-0.24235			-0.24235				-0.24235
0.689032				0.689032			0.689032
0.364632				0.364632			0.364632
0.286563		0.286563				0.286563
0.028633				0.028633			0.028633
0.170676				0.170676		0.170676
0.510376	0.510376
0.893161	0.893161						0.893161
-0.08974			-0.08974				-0.08974
0.327827				0.327827			0.327827
0.202818				0.202818			0.202818
0.107867				0.107867			0.107867
-0.37204			-0.37204				-0.37204
-0.08023			-0.08023				-0.08023
0.969733	0.969733					0.969733
-0.47509				-0.47509		-0.47509
-0.31005			-0.31005			-0.31005
0.121104	0.121104					0.121104
0.327181			0.327181				0.327181
-0.21564				-0.21564		-0.21564
-0.26215				-0.26215			-0.26215
0.171739				0.171739		0.171739
0.501461		0.501461				0.501461
-0.08671					-0.08671		-0.08671
0.020843			0.020843				0.020843
-0.04978			-0.04978				-0.04978
0.244449			0.244449				0.244449
-0.44314			-0.44314				-0.44314
-0.56256			-0.56256				-0.56256
-0.10411	-0.10411					-0.10411
-0.02106					-0.02106	-0.02106
0.200983	0.200983					0.200983
-0.14535				-0.14535			-0.14535
0.429242				0.429242			0.429242
0.433814					0.433814		0.433814
0.002509				0.002509			0.002509
-0.17261				-0.17261			-0.17261
-0.56252				-0.56252			-0.56252
0.272982			0.272982				0.272982
0.159787	0.159787						0.159787
0.041754				0.041754			0.041754
-0.21648				-0.21648			-0.21648
0.343423							0.343423
-0.12182			-0.12182				-0.12182
0.053225				0.053225			0.053225
-0.05179			-0.05179				-0.05179
-0.529			-0.529				-0.529
0.295524			0.295524				0.295524
0.02487		0.02487					0.02487
-0.40854				-0.40854			-0.40854
0.232625				0.232625			0.232625
-0.08897				-0.08897			-0.08897
0.835584			0.835584				0.835584
0.119559			0.119559				0.119559
0.479624				0.479624			0.479624
0.51728				0.51728			0.51728
0.254892					0.254892		0.254892
-0.30428			-0.30428				-0.30428
-0.53951			-0.53951				-0.53951
0.171551	0.171551					0.171551
0.088917					0.088917		0.088917
0.449152	0.449152					0.449152
0.333484	0.333484					0.333484
0.278535		0.278535					0.278535
-0.39268			-0.39268				-0.39268
-0.14417			-0.14417				-0.14417
-0.19611			-0.19611				-0.19611
0.605263	0.605263					0.605263
-0.32914			-0.32914				-0.32914
0.062038				0.062038			0.062038
-0.58161			-0.58161				-0.58161
-0.42099	-0.42099					-0.42099
-0.09211		-0.09211					-0.09211
-0.44805			-0.44805				-0.44805
-0.19703	-0.19703					-0.19703
0.001963	0.001963					0.001963
-0.40778			-0.40778				-0.40778
0.068039				0.068039			0.068039
-0.20878			-0.20878				-0.20878
0.078282	0.078282					0.078282
-0.29049				-0.29049			-0.29049
-0.45696			-0.45696				-0.45696
0.016837			0.016837				0.016837
0.201324	0.201324					0.201324
-0.28569					-0.28569		-0.28569
-0.00415					-0.00415		-0.00415
0.146238				0.146238			0.146238
-0.14713	-0.14713					-0.14713
0.232602	0.232602					0.232602
-0.05783			-0.05783				-0.05783
0.604862	0.604862					0.604862
0.199177				0.199177			0.199177
0.004385		0.004385				0.004385
0.51399		0.51399				0.51399
0.327569			0.327569				0.327569
0.066161		0.066161				0.066161
0.129716				0.129716			0.129716
-0.28254				-0.28254			-0.28254
-0.23502			-0.23502				-0.23502
0.087418				0.087418			0.087418
-0.22347			-0.22347			-0.22347
0.061571			0.061571				0.061571
-0.22264			-0.22264				-0.22264
-0.70317			-0.70317				-0.70317
0.154949				0.154949			0.154949
0.623338				0.623338			0.623338
0.402195	0.402195					0.402195
-0.00138			-0.00138				-0.00138
0.500818		0.500818					0.500818
0.100472		0.100472					0.100472
-0.22059			-0.22059				-0.22059
0.13919			0.13919				0.13919
-0.03865			-0.03865				-0.03865
0.108814			0.108814				0.108814
0.263274			0.263274				0.263274
-0.34851				-0.34851			-0.34851
0.336308				0.336308			0.336308
-0.01997			-0.01997				-0.01997
0.265012	0.265012					0.265012
0.080741			0.080741				0.080741
-0.15744			-0.15744				-0.15744
-0.19965			-0.19965				-0.19965
0.313273	0.313273					0.313273
0.013681			0.013681				0.013681
-0.34009			-0.34009				-0.34009
0.080746					0.080746		0.080746
0.057465				0.057465			0.057465
-0.35836			-0.35836				-0.35836
-0.48324			-0.48324				-0.48324
-0.12106	-0.12106					-0.12106
-0.32048				-0.32048			-0.32048
0.71141			0.71141				0.71141
-0.27087		-0.27087				-0.27087
0.27756			0.27756				0.27756
0.151506				0.151506			0.151506
0.356772		0.356772				0.356772
-0.08431			-0.08431				-0.08431
-0.14203			-0.14203				-0.14203
0.060097			0.060097				0.060097
-0.40342			-0.40342				-0.40342
0.410344	0.410344					0.410344
-0.11756			-0.11756				-0.11756
1.00231				1.00231			1.00231
0.039293	0.039293					0.039293
0.14468	0.14468					0.14468
-0.2261				-0.2261			-0.2261
0.232122	0.232122					0.232122
0.566637	0.566637					0.566637
0.39917			0.39917				0.39917
0.249504	0.249504					0.249504
-0.13403			-0.13403				-0.13403
-0.10165				-0.10165			-0.10165
-0.03968					-0.03968		-0.03968
-0.07474			-0.07474				-0.07474
-0.07748				-0.07748			-0.07748
-0.13495			-0.13495				-0.13495
-0.0335				-0.0335			-0.0335
0.072842			0.072842				0.072842
0.068823			0.068823				0.068823
-0.13289			-0.13289				-0.13289
0.26898			0.26898				0.26898
0.453718		0.453718					0.453718
0.247273	0.247273					0.247273
-0.09722	-0.09722					-0.09722
-0.03605	-0.03605					-0.03605
-0.21322			-0.21322				-0.21322
-0.31329			-0.31329				-0.31329
-0.36789				-0.36789			-0.36789
0.211091	0.211091					0.211091
0.375293	0.375293					0.375293
-0.14284			-0.14284			-0.14284
0.132399			0.132399				0.132399
0.03445				0.03445			0.03445
0.135009			0.135009				0.135009
0.556478				0.556478			0.556478
0.230918			0.230918				0.230918
0.127225				0.127225			0.127225
1.02813	1.02813					1.02813
0.113235				0.113235			0.113235
0.014862				0.014862			0.014862
-0.23683	-0.23683					-0.23683
0.452217	0.452217					0.452217
0.221264					0.221264		0.221264
0.983024	0.983024					0.983024
0.141078			0.141078				0.141078
0.149039				0.149039			0.149039
0.222276				0.222276			0.222276
-0.11527				-0.11527			-0.11527
0.086769			0.086769				0.086769
0.474445		0.474445				0.474445
0.305901			0.305901				0.305901
0.168331			0.168331				0.168331
0.503149				0.503149			0.503149
0.309253			0.309253				0.309253
0.356911		0.356911				0.356911
0.514211				0.514211			0.514211
0.42887				0.42887			0.42887
-0.08898				-0.08898			-0.08898
0.509174	0.509174						0.509174
0.042123			0.042123				0.042123
0.012439	0.012439					0.012439
-0.57465				-0.57465			-0.57465
0.026261			0.026261				0.026261
0.03949			0.03949				0.03949
0.031464			0.031464				0.031464
0.431156				0.431156			0.431156
-0.07597	-0.07597					-0.07597
0.363185		0.363185				0.363185
0.403194				0.403194			0.403194
0.313759				0.313759			0.313759
0.374041	0.374041					0.374041
-0.56272	-0.56272					-0.56272
0.008438				0.008438		0.008438
-0.13525			-0.13525				-0.13525
-0.29848			-0.29848				-0.29848
-0.19913				-0.19913			-0.19913
0.251289					0.251289		0.251289
0.327846			0.327846				0.327846
-0.71001		-0.71001				-0.71001
0.851772				0.851772			0.851772
0.298985			0.298985				0.298985
-0.03421			-0.03421				-0.03421
-0.54928					-0.54928		-0.54928
0.093308	0.093308					0.093308
-0.94946				-0.94946			-0.94946
0.177377			0.177377				0.177377
-0.37196		-0.37196					-0.37196
0.727453		0.727453				0.727453
0.106803		0.106803				0.106803
-0.47086	-0.47086					-0.47086
-0.35299					-0.35299		-0.35299
-0.82506				-0.82506			-0.82506
-0.00625		-0.00625				-0.00625
-0.35115				-0.35115			-0.35115
-0.61305				-0.61305			-0.61305
-0.02389		-0.02389				-0.02389
-0.1032	-0.1032					-0.1032
-0.18399	-0.18399					-0.18399
-0.42847				-0.42847			-0.42847
-0.94116			-0.94116				-0.94116
0.471368				0.471368			0.471368
-0.65652					-0.65652		-0.65652
-0.18357		-0.18357				-0.18357
-0.4375		-0.4375					-0.4375
-0.31633					-0.31633		-0.31633
-0.53282			-0.53282				-0.53282
-0.41066			-0.41066				-0.41066
-0.11806			-0.11806				-0.11806
0.089001	0.089001					0.089001
-0.08984		-0.08984					-0.08984
-0.25775				-0.25775			-0.25775
-0.30036		-0.30036				-0.30036
-0.42805				-0.42805			-0.42805
0.166406	0.166406					0.166406
0.581834	0.581834					0.581834
-0.18385			-0.18385				-0.18385
-0.46427			-0.46427				-0.46427
-0.13472			-0.13472				-0.13472
0.138948	0.138948					0.138948
-0.03376				-0.03376			-0.03376
-0.09142			-0.09142				-0.09142
-0.4763			-0.4763				-0.4763
-0.14426				-0.14426			-0.14426
-0.28221				-0.28221			-0.28221
-0.27767				-0.27767			-0.27767
0.502726				0.502726			0.502726
-0.34983			-0.34983				-0.34983
0.038563			0.038563				0.038563
-0.0016			-0.0016			-0.0016
0.34864			0.34864				0.34864
0.510385		0.510385				0.510385
0.07703			0.07703				0.07703
-0.05451			-0.05451				-0.05451
0.33857		0.33857				0.33857
-0.26675			-0.26675				-0.26675
0.36867			0.36867				0.36867
0.144507		0.144507					0.144507
0.305389				0.305389			0.305389
-0.30039				-0.30039			-0.30039
0.238463				0.238463			0.238463
-0.28609		-0.28609					-0.28609
0.589884			0.589884				0.589884
0.130664		0.130664				0.130664
0.0903		0.0903				0.0903
0.267476				0.267476			0.267476
-0.48269			-0.48269				-0.48269
0.625855	0.625855					0.625855
-0.25893			-0.25893				-0.25893
-0.02572		-0.02572					-0.02572
-0.19105					-0.19105		-0.19105
0.40637		0.40637					0.40637
0.435885			0.435885				0.435885
0.602791		0.602791					0.602791
-0.06575		-0.06575					-0.06575
-0.27056			-0.27056				-0.27056
0.463041		0.463041					0.463041
0.02917		0.02917				0.02917
0.476411				0.476411			0.476411
0.92342			0.92342				0.92342
0.087474		0.087474					0.087474
-0.17085		-0.17085					-0.17085
0.009721	0.009721					0.009721
0.509251				0.509251			0.509251
-0.03591				-0.03591			-0.03591
-0.18648		-0.18648					-0.18648
-0.44519			-0.44519				-0.44519
0.45571		0.45571					0.45571
0.334624			0.334624				0.334624
0.184426				0.184426			0.184426
0.225374		0.225374					0.225374
0.759694							0.759694
-0.15484			-0.15484				-0.15484
0.256628				0.256628			0.256628
0.305106			0.305106				0.305106
0.059267	0.059267						0.059267
0.113101		0.113101					0.113101
0.686712			0.686712				0.686712
0.435479	0.435479					0.435479
0.375703			0.375703				0.375703
-0.1904			-0.1904			-0.1904
0.049682		0.049682				0.049682
-0.51209				-0.51209			-0.51209
0.196661		0.196661					0.196661
0.16803		0.16803					0.16803
-0.38516		-0.38516					-0.38516
-0.65724			-0.65724				-0.65724
-0.38881			-0.38881				-0.38881
0.139187		0.139187					0.139187
-0.18067			-0.18067				-0.18067
-0.30485			-0.30485				-0.30485
0.160713				0.160713			0.160713
-0.05363		-0.05363					-0.05363
-0.09232	-0.09232					-0.09232
0.251974			0.251974				0.251974
0.584481			0.584481				0.584481
0.558698			0.558698				0.558698
0.542594		0.542594					0.542594
-0.41224				-0.41224			-0.41224
-0.02956			-0.02956				-0.02956
-0.18492			-0.18492				-0.18492
0.36881		0.36881					0.36881
-0.27965			-0.27965				-0.27965
-0.07584			-0.07584				-0.07584
0.036151		0.036151					0.036151
0.775104	0.775104					0.775104
0.056836			0.056836				0.056836
0.456588				0.456588			0.456588
0.0817		0.0817				0.0817
0.335465			0.335465				0.335465
0.265329		0.265329
0.307655		0.307655					0.307655
0.369593		0.369593				0.369593
-0.04457		-0.04457					-0.04457
-0.4834				-0.4834			-0.4834
-0.10617		-0.10617					-0.10617
0.428726			0.428726				0.428726
0.150685		0.150685				0.150685
0.651727					0.651727		0.651727
0.126855			0.126855				0.126855
0.389098			0.389098				0.389098
-0.19713					-0.19713		-0.19713
0.753924					0.753924		0.753924
-0.08531			-0.08531				-0.08531
-0.17058		-0.17058					-0.17058
0.400618	0.400618					0.400618
0.3059	0.3059					0.3059
-0.01523	-0.01523					-0.01523
0.415891	0.415891					0.415891
0.646884			0.646884				0.646884
-0.12509			-0.12509				-0.12509
-0.06907	-0.06907						-0.06907
0.398171		0.398171					0.398171
-0.11432			-0.11432				-0.11432
0.042073					0.042073		0.042073
0.35545			0.35545				0.35545
0.527677		0.527677				0.527677
-0.10398			-0.10398				-0.10398
-0.0991			-0.0991				-0.0991
-0.23051			-0.23051				-0.23051
-0.06845				-0.06845			-0.06845
-0.44607			-0.44607				-0.44607
-0.06485				-0.06485			-0.06485
-0.4514			-0.4514				-0.4514
0.846412	0.846412					0.846412
-0.15659				-0.15659			-0.15659
0.339278					0.339278		0.339278
-0.15637			-0.15637				-0.15637
-0.42237			-0.42237				-0.42237
-0.28464				-0.28464			-0.28464
0.00575	0.00575					0.00575
0.223738	0.223738					0.223738
-0.10827			-0.10827				-0.10827
0.131333		0.131333					0.131333
-0.08616			-0.08616				-0.08616
-0.35945				-0.35945			-0.35945
-0.17423			-0.17423				-0.17423
-0.01735			-0.01735				-0.01735
0.158359				0.158359			0.158359
-0.03597		-0.03597				-0.03597
0.184607			0.184607				0.184607
0.103414				0.103414			0.103414
0.366715		0.366715				0.366715
0.654665				0.654665			0.654665
-0.34134				-0.34134			-0.34134
0.28661				0.28661			0.28661
0.152295				0.152295			0.152295
-0.01518					-0.01518		-0.01518
0.143128				0.143128			0.143128
0.571471			0.571471				0.571471
1.46521	1.46521					1.46521
0.267012			0.267012				0.267012
0.442521	0.442521					0.442521
-0.0277			-0.0277				-0.0277
-0.38793			-0.38793				-0.38793
0.741749		0.741749				0.741749
0.378532				0.378532			0.378532
-0.06915			-0.06915				-0.06915
-0.35271				-0.35271			-0.35271
0.095582			0.095582				0.095582
-0.02651				-0.02651			-0.02651
0.186865			0.186865				0.186865
-0.60035			-0.60035				-0.60035
0.417071	0.417071					0.417071
0.248414			0.248414				0.248414
0.08958			0.08958				0.08958
0.473899				0.473899			0.473899
-0.13895			-0.13895				-0.13895
0.055406			0.055406				0.055406
0.391966				0.391966			0.391966
-0.15832			-0.15832				-0.15832
0.400354			0.400354				0.400354
-0.20946	-0.20946						-0.20946
0.181492					0.181492		0.181492
-0.08196	-0.08196					-0.08196
-0.1148							-0.1148
-0.28779			-0.28779				-0.28779
-0.14871			-0.14871				-0.14871
0.332451				0.332451			0.332451
-0.20204			-0.20204				-0.20204
0.189503			0.189503				0.189503
-0.15405			-0.15405				-0.15405
0.319366	0.319366					0.319366
-0.22024			-0.22024				-0.22024
-0.548			-0.548				-0.548
0.010294			0.010294				0.010294
-0.0175	-0.0175					-0.0175
0.029151					0.029151	0.029151
-0.50882	-0.50882					-0.50882
0.265588	0.265588					0.265588
-0.15667	-0.15667					-0.15667
0.236296					0.236296		0.236296
0.161387			0.161387				0.161387
0.186147			0.186147				0.186147
-0.10259			-0.10259
-0.08492				-0.08492			-0.08492
0.083848		0.083848				0.083848
0.255367		0.255367					0.255367
0.061577			0.061577				0.061577
-0.32838			-0.32838				-0.32838
0.330441		0.330441				0.330441
0.281994	0.281994					0.281994
0.039122	0.039122					0.039122
-0.64762			-0.64762				-0.64762
-0.60741				-0.60741			-0.60741
-0.06753					-0.06753		-0.06753
-0.49338			-0.49338				-0.49338
-0.30044				-0.30044			-0.30044
-0.18361			-0.18361				-0.18361
-0.15722					-0.15722		-0.15722
-0.01121				-0.01121			-0.01121
-0.1682		-0.1682				-0.1682
-0.12413					-0.12413	-0.12413
-0.0389			-0.0389				-0.0389
0.143278				0.143278			0.143278
-0.22481			-0.22481				-0.22481
0.133245	0.133245					0.133245
0.589656	0.589656					0.589656
0.15588			0.15588				0.15588
0.031156			0.031156				0.031156
0.398229		0.398229				0.398229
-0.41057			-0.41057				-0.41057
0.482135				0.482135			0.482135
0.180022	0.180022					0.180022
-0.35768		-0.35768				-0.35768
-0.46208			-0.46208				-0.46208
0.251628			0.251628				0.251628
0.131152			0.131152				0.131152
0.54809					0.54809
0.437407					0.437407		0.437407
0.462569			0.462569				0.462569
-0.34228			-0.34228				-0.34228
0.256328			0.256328				0.256328
0.278428				0.278428			0.278428
0.073009	0.073009					0.073009
0.300951	0.300951					0.300951
-0.22823			-0.22823				-0.22823
-0.0571				-0.0571			-0.0571
0.179735			0.179735				0.179735
0.514309					0.514309		0.514309
-0.02335			-0.02335				-0.02335
-0.3133			-0.3133				-0.3133
-0.10387				-0.10387
-0.13121			-0.13121				-0.13121
-0.06552			-0.06552				-0.06552
0.448856	0.448856					0.448856
0.045035					0.045035		0.045035
0.361919				0.361919			0.361919
0.650792			0.650792				0.650792
0.148531			0.148531				0.148531
-0.07023		-0.07023					-0.07023
0.035089			0.035089				0.035089
-0.33719			-0.33719				-0.33719
0.617965				0.617965			0.617965
-0.20279				-0.20279			-0.20279
0.041754			0.041754				0.041754
-0.06092				-0.06092			-0.06092
0.063508		0.063508					0.063508
-0.18919				-0.18919			-0.18919
0.049103				0.049103
0.490438			0.490438				0.490438
-0.57079			-0.57079				-0.57079
0.153104				0.153104			0.153104
-0.2182			-0.2182				-0.2182
-0.3928			-0.3928				-0.3928
-0.19606			-0.19606				-0.19606
0.281079			0.281079				0.281079
0.372266			0.372266				0.372266
-0.06849					-0.06849		-0.06849
0.318992			0.318992				0.318992
-0.43462				-0.43462			-0.43462
0.123981	0.123981					0.123981
-0.58703			-0.58703				-0.58703
-0.00248			-0.00248				-0.00248
-0.47728			-0.47728				-0.47728
0.344303			0.344303				0.344303
0.824264					0.824264	0.824264
0.326361			0.326361				0.326361
-0.6976				-0.6976			-0.6976
-0.10494	-0.10494						-0.10494
-0.0979			-0.0979				-0.0979
-0.0075		-0.0075
0.671101	0.671101
0.219171	0.219171					0.219171
0.164344			0.164344
0.091556			0.091556
0.249259		0.249259				0.249259
0.555444					0.555444		0.555444
0.343402	0.343402					0.343402
0.077795	0.077795					0.077795
-0.21206			-0.21206				-0.21206
0.264712	0.264712					0.264712
0.167095					0.167095		0.167095
0.07192			0.07192				0.07192
-0.06535			-0.06535				-0.06535
0.026409				0.026409			0.026409
0.060308		0.060308				0.060308
0.33234			0.33234				0.33234
0.111244				0.111244			0.111244
0.437013	0.437013					0.437013
-0.31392				-0.31392			-0.31392
0.155567				0.155567			0.155567
0.301275		0.301275					0.301275
0.507746		0.507746					0.507746
0.403849				0.403849			0.403849
-0.1427	-0.1427					-0.1427
0.544459			0.544459				0.544459
-0.29116				-0.29116			-0.29116
0.484341		0.484341				0.484341
-0.05448				-0.05448			-0.05448
0.255971	0.255971					0.255971
-0.01846			-0.01846				-0.01846
0.468717	0.468717					0.468717
-0.81443				-0.81443			-0.81443
0.140654	0.140654					0.140654
0.254478				0.254478			0.254478
-0.7082			-0.7082				-0.7082
0.233482		0.233482				0.233482
-0.75432				-0.75432			-0.75432
0.311159				0.311159
-0.16762			-0.16762				-0.16762
-0.52267			-0.52267				-0.52267
-0.29956			-0.29956				-0.29956
-0.15939			-0.15939				-0.15939
0.411576				0.411576			0.411576
-0.01246			-0.01246				-0.01246
0.029686			0.029686				0.029686
-0.11722			-0.11722				-0.11722
0.104312				0.104312			0.104312
0.281163	0.281163					0.281163
0.102593			0.102593				0.102593
0.087027			0.087027				0.087027
0.084442					0.084442		0.084442
-0.00345			-0.00345				-0.00345
0.372143		0.372143					0.372143
-0.0319			-0.0319				-0.0319
-0.16517			-0.16517			-0.16517
-0.28193				-0.28193			-0.28193
-0.25002			-0.25002			-0.25002
0.370239		0.370239				0.370239
-0.20911				-0.20911			-0.20911
-0.17904			-0.17904				-0.17904
-0.04282				-0.04282			-0.04282
-0.09418			-0.09418				-0.09418
0.288501			0.288501				0.288501
0.257031		0.257031				0.257031
0.330813		0.330813				0.330813
0.048868			0.048868				0.048868
-0.1654			-0.1654				-0.1654
-0.75637				-0.75637			-0.75637
-0.65087			-0.65087				-0.65087
-0.15287		-0.15287					-0.15287
-0.36367			-0.36367				-0.36367
-0.07845					-0.07845	-0.07845
-0.33345			-0.33345				-0.33345
-0.22855		-0.22855					-0.22855
-0.13178			-0.13178				-0.13178
-0.19273				-0.19273			-0.19273
-0.0483			-0.0483				-0.0483
0.186812				0.186812			0.186812
0.350064				0.350064			0.350064
-0.27471		-0.27471					-0.27471
-0.21048			-0.21048				-0.21048
0.366362				0.366362			0.366362
0.398712			0.398712				0.398712
-0.42025			-0.42025				-0.42025
-0.35303				-0.35303			-0.35303
-0.5925			-0.5925				-0.5925
0.259924		0.259924					0.259924
-0.10444			-0.10444				-0.10444
-0.09832	-0.09832					-0.09832
0.067339	0.067339					0.067339
-0.12446					-0.12446	-0.12446
0.074821			0.074821				0.074821
-0.13617				-0.13617			-0.13617
0.047084				0.047084			0.047084
-0.50388				-0.50388			-0.50388
0.631378		0.631378				0.631378
0.181689			0.181689				0.181689
0.053496	0.053496					0.053496
-0.32359			-0.32359				-0.32359
0.443968			0.443968				0.443968
0.680093	0.680093					0.680093
0.274408		0.274408				0.274408
-0.30998			-0.30998				-0.30998
-0.34517			-0.34517				-0.34517
0.521897	0.521897					0.521897
0.109001				0.109001			0.109001
-0.49212			-0.49212				-0.49212
-0.00076					-0.00076		-0.00076
-0.13386			-0.13386				-0.13386
-0.22374			-0.22374				-0.22374
-0.45573			-0.45573				-0.45573
0.209665			0.209665				0.209665
-0.44129		-0.44129					-0.44129
0.230708				0.230708			0.230708
0.162258			0.162258				0.162258
-0.18226	-0.18226					-0.18226
0.340678				0.340678			0.340678
0.027168	0.027168					0.027168
-0.57211			-0.57211				-0.57211
-0.22567			-0.22567				-0.22567
-0.63459			-0.63459				-0.63459
0.202601				0.202601			0.202601
-0.4376			-0.4376				-0.4376
-0.00041					-0.00041		-0.00041
-0.50146					-0.50146		-0.50146
-0.51828	-0.51828						-0.51828
0.158868	0.158868					0.158868
-0.50924				-0.50924			-0.50924
-0.64461			-0.64461				-0.64461
0.159174			0.159174				0.159174
0.038431			0.038431				0.038431
0.351894		0.351894				0.351894
-0.51412				-0.51412			-0.51412
-0.41073			-0.41073				-0.41073
0.186344			0.186344				0.186344
-0.38184				-0.38184			-0.38184
0.457951	0.457951					0.457951
-0.21893				-0.21893			-0.21893
0.835827			0.835827				0.835827
-0.43072			-0.43072				-0.43072
0.265079			0.265079				0.265079
1.43196	1.43196					1.43196
-0.28021			-0.28021				-0.28021
-0.06612	-0.06612					-0.06612
0.32453	0.32453					0.32453
0.435632				0.435632			0.435632
0.146903				0.146903			0.146903
-0.15173			-0.15173				-0.15173
-0.46565				-0.46565			-0.46565
0.358404					0.358404		0.358404
0.580965			0.580965				0.580965
0.062118		0.062118					0.062118
0.181594					0.181594		0.181594
0.225139			0.225139				0.225139
-0.08955					-0.08955	-0.08955
-0.36182					-0.36182	-0.36182
-0.34508					-0.34508		-0.34508
-0.69396			-0.69396				-0.69396
-0.0817				-0.0817			-0.0817
-0.13772					-0.13772		-0.13772
-0.19908	-0.19908
-0.70981			-0.70981				-0.70981
0.031621					0.031621		0.031621
0.556992				0.556992			0.556992
-0.17884				-0.17884			-0.17884
0.079311				0.079311			0.079311
-0.5641					-0.5641		-0.5641
0.356896		0.356896				0.356896
-0.24761	-0.24761					-0.24761
0.366511		0.366511
-0.0066	-0.0066						-0.0066
-0.58397			-0.58397				-0.58397
-0.26843				-0.26843			-0.26843
-0.45892					-0.45892		-0.45892
-0.62526			-0.62526				-0.62526
-0.85544			-0.85544				-0.85544
0.192076			0.192076				0.192076
-0.14909			-0.14909				-0.14909
0.29567			0.29567				0.29567
-0.04043			-0.04043				-0.04043
0.018638	0.018638						0.018638
0.523114			0.523114				0.523114
0.413199	0.413199					0.413199
-0.27865			-0.27865				-0.27865
-0.67575			-0.67575				-0.67575
0.241007			0.241007				0.241007
-0.49147			-0.49147				-0.49147
0.180629			0.180629				0.180629
-0.32044	-0.32044					-0.32044
-0.45405				-0.45405			-0.45405
-0.29497			-0.29497				-0.29497
-0.78519			-0.78519				-0.78519
-0.39103	-0.39103					-0.39103
0.2345			0.2345				0.2345
0.393023	0.393023					0.393023
0.289908	0.289908					0.289908
-0.5247				-0.5247			-0.5247
-0.13249				-0.13249			-0.13249
-0.36899		-0.36899				-0.36899
-0.44607					-0.44607		-0.44607
-0.80128				-0.80128			-0.80128
0.208613				0.208613			0.208613
-0.15161			-0.15161				-0.15161
-0.02303			-0.02303				-0.02303
0.237634		0.237634				0.237634
-0.38071	-0.38071					-0.38071
0.18013			0.18013				0.18013
-0.0093	-0.0093					-0.0093
1.45416				1.45416			1.45416
0.167234			0.167234				0.167234
-0.71883				-0.71883			-0.71883
-0.01042	-0.01042					-0.01042
-0.27025			-0.27025				-0.27025
0.043764		0.043764				0.043764
0.396283	0.396283					0.396283
-0.38369				-0.38369			-0.38369
-0.39455	-0.39455						-0.39455
-0.22601	-0.22601					-0.22601
0.302644					0.302644	0.302644
0.125239				0.125239
-0.76201			-0.76201				-0.76201
-0.35358				-0.35358			-0.35358
0.026586				0.026586			0.026586
-0.36206			-0.36206				-0.36206
-0.05378			-0.05378				-0.05378
-0.24639					-0.24639	-0.24639
0.065301			0.065301				0.065301
0.878792	0.878792					0.878792
-0.30806		-0.30806				-0.30806
-0.35987				-0.35987			-0.35987
0.079141				0.079141			0.079141
0.126524			0.126524				0.126524
0.209398				0.209398			0.209398
0.383908			0.383908				0.383908
-0.06385			-0.06385				-0.06385
-0.32898			-0.32898				-0.32898
-0.29738				-0.29738			-0.29738
-0.09263	-0.09263						-0.09263
-0.45959				-0.45959			-0.45959
0.394349		0.394349					0.394349
0.121524					0.121524		0.121524
-0.20951					-0.20951		-0.20951
-0.28511			-0.28511				-0.28511
-0.162					-0.162		-0.162
0.525634			0.525634			0.525634
-0.3962			-0.3962				-0.3962
0.002439			0.002439				0.002439
0.206364				0.206364			0.206364
-0.28347			-0.28347				-0.28347
-0.16298			-0.16298				-0.16298
-0.56282				-0.56282			-0.56282
0.529101				0.529101			0.529101
-0.19127			-0.19127				-0.19127
0.098385	0.098385					0.098385
-0.07995	-0.07995					-0.07995
0.386492	0.386492						0.386492
-0.27536	-0.27536					-0.27536
0.22865	0.22865					0.22865
-0.10406			-0.10406				-0.10406
-0.13163		-0.13163				-0.13163
-0.28541					-0.28541		-0.28541
-0.1678			-0.1678				-0.1678
0.416689			0.416689				0.416689
0.228895					0.228895		0.228895
-0.08731			-0.08731				-0.08731
0.019687			0.019687				0.019687
0.39622		0.39622				0.39622
0.156781		0.156781					0.156781
0.608521		0.608521				0.608521
0.264421				0.264421			0.264421
0.130387				0.130387			0.130387
-0.43059			-0.43059				-0.43059
0.203167	0.203167					0.203167
-0.16573			-0.16573				-0.16573
0.21613	0.21613					0.21613
0.043736					0.043736		0.043736
0.492539		0.492539				0.492539
-0.04601				-0.04601			-0.04601
-0.10071			-0.10071			-0.10071
-0.63453			-0.63453				-0.63453
-0.45837			-0.45837				-0.45837
0.146308		0.146308					0.146308
-0.55017			-0.55017				-0.55017
0.467071	0.467071					0.467071
0.094806				0.094806			0.094806
-0.18774							-0.18774
0.211248				0.211248			0.211248
0.239903					0.239903		0.239903
-0.01688	-0.01688					-0.01688
0.497902				0.497902			0.497902
0.227143	0.227143					0.227143
-0.11111			-0.11111				-0.11111
-0.26511				-0.26511			-0.26511
0.095823					0.095823		0.095823
-0.22104			-0.22104				-0.22104
-0.37439			-0.37439				-0.37439
0.554801			0.554801				0.554801
0.016801					0.016801		0.016801
-0.33543			-0.33543				-0.33543
0.524144		0.524144					0.524144
0.201681					0.201681		0.201681
0.057626			0.057626				0.057626
-0.01876				-0.01876			-0.01876
-0.40091				-0.40091			-0.40091
-0.08402				-0.08402		-0.08402
0.048382	0.048382					0.048382
0.468861		0.468861				0.468861
-0.15822			-0.15822				-0.15822
-0.39167			-0.39167				-0.39167
-0.01648			-0.01648				-0.01648
-0.0342			-0.0342				-0.0342
0.205145				0.205145			0.205145
-0.39217	-0.39217					-0.39217
0.241511			0.241511				0.241511
0.318832			0.318832				0.318832
0.187028	0.187028					0.187028
0.253874		0.253874				0.253874
0.779771				0.779771			0.779771
0.298425		0.298425					0.298425
-0.27394			-0.27394				-0.27394
0.492265				0.492265			0.492265
0.221408			0.221408				0.221408
0.093463			0.093463				0.093463
-0.00277			-0.00277				-0.00277
-0.50184			-0.50184				-0.50184
-0.29459			-0.29459				-0.29459
0.249106			0.249106				0.249106
-0.10065			-0.10065				-0.10065
0.230252				0.230252			0.230252
0.360604				0.360604			0.360604
0.170575			0.170575				0.170575
0.272828					0.272828		0.272828
0.243879		0.243879				0.243879
-0.01811			-0.01811				-0.01811
0.622889		0.622889				0.622889
-0.14951			-0.14951				-0.14951
-0.01492			-0.01492				-0.01492
0.169463				0.169463			0.169463
0.256741		0.256741				0.256741
-0.06405				-0.06405			-0.06405
0.158667	0.158667						0.158667
0.333921	0.333921					0.333921
0.07643			0.07643				0.07643
0.127972			0.127972				0.127972
-0.51503			-0.51503				-0.51503
0.811451	0.811451					0.811451
-0.01056	-0.01056					-0.01056
0.220539			0.220539				0.220539
0.686435			0.686435				0.686435
0.075838	0.075838						0.075838
0.374664			0.374664				0.374664
0.014588			0.014588				0.014588
0.076145				0.076145			0.076145
-0.3467	-0.3467					-0.3467
0.093745		0.093745				0.093745
-0.8255	-0.8255					-0.8255
-0.0988			-0.0988				-0.0988
-0.08355		-0.08355				-0.08355
0.456389				0.456389			0.456389
-0.32896	-0.32896					-0.32896
-0.31881			-0.31881				-0.31881
0.022275			0.022275				0.022275
0.422052					0.422052	0.422052
-0.233				-0.233			-0.233
-0.14745			-0.14745				-0.14745
-0.28074			-0.28074				-0.28074
0.232104	0.232104					0.232104
-0.02087				-0.02087			-0.02087
0.039809	0.039809						0.039809
-0.05432				-0.05432			-0.05432
-0.11253			-0.11253				-0.11253
0.173844	0.173844					0.173844
-0.01824					-0.01824		-0.01824
-0.0677	-0.0677					-0.0677
-0.10015	-0.10015						-0.10015
0.846554			0.846554				0.846554
-0.41772			-0.41772				-0.41772
-0.11014			-0.11014				-0.11014
-0.08534		-0.08534				-0.08534
-0.2304				-0.2304			-0.2304
-0.14443				-0.14443			-0.14443
-0.25909			-0.25909				-0.25909
0.154584				0.154584			0.154584
-0.22327	-0.22327					-0.22327
0.092659		0.092659				0.092659
-0.26458			-0.26458				-0.26458
0.087051				0.087051			0.087051
-0.52838				-0.52838			-0.52838
0.117278			0.117278				0.117278
0.434799			0.434799				0.434799
-0.32915				-0.32915			-0.32915
0.101386			0.101386				0.101386
-0.34958				-0.34958			-0.34958
0.501219			0.501219				0.501219
0.24927				0.24927			0.24927
0.736124		0.736124					0.736124
-0.35565			-0.35565				-0.35565
0.846165				0.846165			0.846165
-0.08719				-0.08719			-0.08719
-0.44882			-0.44882				-0.44882
0.003899		0.003899				0.003899
-0.11687	-0.11687						-0.11687
-0.19749			-0.19749				-0.19749
-0.48117				-0.48117			-0.48117
0.258254			0.258254				0.258254
0.382864			0.382864				0.382864
-0.1561				-0.1561			-0.1561
-0.16955				-0.16955			-0.16955
-0.16162	-0.16162					-0.16162
-0.09387		-0.09387				-0.09387
0.307335	0.307335					0.307335
-0.13583	-0.13583						-0.13583
-0.20862	-0.20862					-0.20862
-0.2756			-0.2756				-0.2756
-0.21528					-0.21528		-0.21528
-0.24807				-0.24807			-0.24807
0.476713		0.476713				0.476713
0.146308				0.146308			0.146308
0.168265			0.168265				0.168265
-0.03409			-0.03409				-0.03409
0.180655					0.180655		0.180655
0.129511	0.129511					0.129511
-0.42698	-0.42698					-0.42698
0.254671		0.254671				0.254671
0.234585			0.234585				0.234585
-0.29673	-0.29673					-0.29673
-0.05084				-0.05084			-0.05084
-0.10144				-0.10144			-0.10144
-0.29126			-0.29126				-0.29126
-0.38929				-0.38929			-0.38929
0.161351	0.161351					0.161351
0.300407	0.300407					0.300407
0.110999	0.110999					0.110999
-0.4233				-0.4233			-0.4233
0.011855			0.011855				0.011855
-0.02965	-0.02965					-0.02965
0.202989	0.202989					0.202989
-0.71825			-0.71825				-0.71825
-0.28243			-0.28243				-0.28243
0.253741	0.253741					0.253741
-0.10607				-0.10607			-0.10607
0.026139				0.026139			0.026139
0.178751		0.178751					0.178751
-0.1973			-0.1973				-0.1973
0.184011			0.184011				0.184011
-0.08238			-0.08238				-0.08238
-0.10523			-0.10523				-0.10523
-0.11859		-0.11859					-0.11859
0.288384			0.288384				0.288384
0.047163					0.047163		0.047163
-0.02249			-0.02249				-0.02249
-0.02999				-0.02999			-0.02999
-0.21446			-0.21446				-0.21446
-0.0466				-0.0466			-0.0466
0.082917		0.082917				0.082917
0.08479			0.08479				0.08479
-0.08418			-0.08418				-0.08418
-0.13591			-0.13591				-0.13591
-0.21434			-0.21434				-0.21434
0.094988	0.094988					0.094988
-0.30439			-0.30439				-0.30439
-0.13664				-0.13664			-0.13664
0.285664				0.285664			0.285664
0.17406				0.17406			0.17406
-0.04815			-0.04815				-0.04815
0.007094	0.007094					0.007094
0.100232			0.100232				0.100232
-0.23793			-0.23793				-0.23793
0.001538				0.001538			0.001538
0.080096				0.080096			0.080096
0.328318	0.328318					0.328318
-0.11049	-0.11049					-0.11049
-0.56462			-0.56462				-0.56462
0.803792				0.803792			0.803792
0.125529			0.125529				0.125529
0.100928				0.100928			0.100928
0.62125	0.62125					0.62125
0.159798	0.159798					0.159798
-0.19868			-0.19868				-0.19868
0.296232				0.296232			0.296232
-0.08881			-0.08881				-0.08881
-0.13429					-0.13429		-0.13429
0.143261				0.143261			0.143261
-0.16195			-0.16195				-0.16195
0.076287			0.076287				0.076287
0.020965				0.020965			0.020965
-0.42055			-0.42055				-0.42055
-0.07473			-0.07473				-0.07473
-0.06349	-0.06349					-0.06349
0.401894					0.401894	0.401894
0.43397				0.43397			0.43397
0.011691				0.011691			0.011691
0.690767	0.690767					0.690767
0.187892					0.187892		0.187892
-0.33024			-0.33024				-0.33024
-0.00673			-0.00673				-0.00673
0.179986		0.179986					0.179986
0.023172				0.023172			0.023172
0.648937				0.648937			0.648937
0.127844				0.127844			0.127844
0.282385			0.282385				0.282385
0.183729					0.183729	0.183729
0.439947			0.439947				0.439947
-0.12095			-0.12095				-0.12095
0.004386			0.004386				0.004386
-0.05914					-0.05914		-0.05914
-0.46352				-0.46352			-0.46352
0.004764			0.004764				0.004764
0.459526				0.459526			0.459526
0.131895					0.131895		0.131895
-0.19639			-0.19639				-0.19639
-0.05973				-0.05973			-0.05973
0.12968			0.12968				0.12968
-0.16119			-0.16119				-0.16119
-0.00433	-0.00433					-0.00433
-0.05249		-0.05249					-0.05249
-0.21221					-0.21221		-0.21221
0.545289		0.545289					0.545289
0.346247		0.346247					0.346247
0.384547		0.384547					0.384547
0.526574		0.526574					0.526574
-0.12979			-0.12979				-0.12979
-0.36489			-0.36489				-0.36489
0.117266	0.117266					0.117266
0.255054				0.255054			0.255054
0.491723	0.491723					0.491723
-0.28883	-0.28883					-0.28883
-0.53536					-0.53536	-0.53536
0.151468				0.151468			0.151468
0.168238	0.168238					0.168238
0.140356					0.140356	0.140356
-0.33643			-0.33643				-0.33643
0.051703	0.051703					0.051703
-0.4213			-0.4213				-0.4213
-0.30322			-0.30322				-0.30322
-0.27146				-0.27146			-0.27146
0.026389							0.026389
0.020808				0.020808			0.020808
0.377074				0.377074			0.377074
0.083085					0.083085	0.083085
-0.14855			-0.14855				-0.14855
0.103877		0.103877				0.103877
-0.04474					-0.04474		-0.04474
0.412098			0.412098				0.412098
0.465133	0.465133					0.465133
0.256102		0.256102				0.256102
0.264489					0.264489		0.264489
0.058942					0.058942		0.058942
-0.52294		-0.52294					-0.52294
0.244519					0.244519		0.244519
0.026293			0.026293				0.026293
0.187466		0.187466				0.187466
0.321626		0.321626				0.321626
-0.33988		-0.33988				-0.33988
-0.05904			-0.05904				-0.05904
-0.03109	-0.03109					-0.03109
0.085053			0.085053				0.085053
-0.17869					-0.17869		-0.17869
0.374874		0.374874					0.374874
0.13725			0.13725				0.13725
-0.07824				-0.07824			-0.07824
0.043192				0.043192			0.043192
-0.47786				-0.47786			-0.47786
0.878184	0.878184					0.878184
0.583496	0.583496						0.583496
1.28476				1.28476			1.28476
0.023074		0.023074					0.023074
0.133736					0.133736		0.133736
-0.41712			-0.41712				-0.41712
0.439138				0.439138			0.439138
-0.07135	-0.07135						-0.07135
-0.60658				-0.60658			-0.60658
0.04971		0.04971					0.04971
-0.0762	-0.0762						-0.0762
-0.13442		-0.13442				-0.13442
-0.65662			-0.65662				-0.65662
-0.01448				-0.01448			-0.01448
0.132098			0.132098				0.132098
0.069178			0.069178				0.069178
0.466227	0.466227						0.466227
0.191827			0.191827				0.191827
0.267092	0.267092					0.267092
-0.53232			-0.53232				-0.53232
0.0718			0.0718				0.0718
0.718403		0.718403					0.718403
0.206513				0.206513			0.206513
0.388293		0.388293					0.388293
0.054281			0.054281				0.054281
0.357515					0.357515		0.357515
0.072457	0.072457					0.072457
-0.30236				-0.30236			-0.30236
-0.29608			-0.29608				-0.29608
-0.09055				-0.09055			-0.09055
0.699962					0.699962	0.699962
-0.10908			-0.10908				-0.10908
0.231981			0.231981				0.231981
-0.36887				-0.36887			-0.36887
0.063683					0.063683		0.063683
-0.24432			-0.24432				-0.24432
0.379713			0.379713				0.379713
-0.01228					-0.01228		-0.01228
-0.10281			-0.10281				-0.10281
-0.26361			-0.26361				-0.26361
0.140658			0.140658				0.140658
-0.10895			-0.10895				-0.10895
0.096863				0.096863		0.096863
-0.21116			-0.21116				-0.21116
0.315968	0.315968					0.315968
-0.00354		-0.00354				-0.00354
0.371635			0.371635				0.371635
-0.03234					-0.03234		-0.03234
0.102809	0.102809					0.102809
0.133778			0.133778				0.133778
-0.05022			-0.05022				-0.05022
0.393123					0.393123		0.393123
0.057511			0.057511				0.057511
-0.75761				-0.75761			-0.75761
0.307498					0.307498		0.307498
0.174675	0.174675					0.174675
-0.44037			-0.44037				-0.44037
-0.1452					-0.1452		-0.1452
-0.09778	-0.09778					-0.09778
0.119741	0.119741					0.119741
-0.05315		-0.05315				-0.05315
0.548244	0.548244					0.548244
-0.08029	-0.08029					-0.08029
0.358786			0.358786				0.358786
0.152569				0.152569			0.152569
0.693188			0.693188				0.693188
-0.41257				-0.41257			-0.41257
0.457097			0.457097				0.457097
-0.20827			-0.20827				-0.20827
-0.07102	-0.07102					-0.07102
0.290381			0.290381			0.290381
-0.11874	-0.11874					-0.11874
0.398909				0.398909			0.398909
-0.03009			-0.03009				-0.03009
-0.37243				-0.37243			-0.37243
-0.23315			-0.23315				-0.23315
0.005828				0.005828		0.005828
-0.06167				-0.06167			-0.06167
-0.31037			-0.31037				-0.31037
0.525029				0.525029			0.525029
-0.16111				-0.16111			-0.16111
0.406146	0.406146					0.406146
0.805236				0.805236			0.805236
-0.39195			-0.39195				-0.39195
0.215893				0.215893			0.215893
-0.39571		-0.39571					-0.39571
-0.26486				-0.26486			-0.26486
-0.04577		-0.04577					-0.04577
-0.02873					-0.02873	-0.02873
0.693497				0.693497			0.693497
-0.11257				-0.11257			-0.11257
-0.96082			-0.96082				-0.96082
0.809969				0.809969		0.809969
0.339449		0.339449				0.339449
0.78909		0.78909				0.78909
0.482683	0.482683					0.482683
0.617517	0.617517					0.617517
0.307641				0.307641			0.307641
-0.09543				-0.09543			-0.09543
0.036709		0.036709					0.036709
0.233024		0.233024					0.233024
0.372562	0.372562					0.372562
0.06955				0.06955			0.06955
-0.10935			-0.10935				-0.10935
-0.00793				-0.00793			-0.00793
-0.20053					-0.20053		-0.20053
-0.2877			-0.2877				-0.2877
-0.39097				-0.39097			-0.39097
-0.20524			-0.20524				-0.20524
-0.4719	-0.4719					-0.4719
0.136619	0.136619					0.136619
0.106658	0.106658					0.106658
-0.02201			-0.02201				-0.02201
-0.03539				-0.03539			-0.03539
0.084169	0.084169					0.084169
0.092299			0.092299				0.092299
0.412563	0.412563						0.412563
-0.26137				-0.26137			-0.26137
0.756767	0.756767					0.756767
0.033205		0.033205				0.033205
-0.06878				-0.06878			-0.06878
0.043837		0.043837				0.043837
-0.26979				-0.26979			-0.26979
0.172787	0.172787					0.172787
0.378869				0.378869			0.378869
0.179612	0.179612					0.179612
0.029704				0.029704			0.029704
0.394124		0.394124				0.394124
0.070021				0.070021			0.070021
-0.35838			-0.35838				-0.35838
0.092769	0.092769						0.092769
0.46099	0.46099					0.46099
-0.50201			-0.50201				-0.50201
0.578687			0.578687				0.578687
0.058482		0.058482				0.058482
-0.16427	-0.16427					-0.16427
-0.64285			-0.64285				-0.64285
0.362022	0.362022					0.362022
0.027	0.027						0.027
-0.33994			-0.33994				-0.33994
0.175019			0.175019				0.175019
-0.62234				-0.62234			-0.62234
-0.0656	-0.0656						-0.0656
0.287908					0.287908		0.287908
-0.0719		-0.0719				-0.0719
-0.25802		-0.25802					-0.25802
-0.35748		-0.35748					-0.35748
0.022031	0.022031					0.022031
-0.14913		-0.14913					-0.14913
0.017242		0.017242					0.017242
0.377937	0.377937					0.377937
-0.02439			-0.02439				-0.02439
-0.25803	-0.25803						-0.25803
-0.40337	-0.40337					-0.40337
-0.22315			-0.22315				-0.22315
-0.39527					-0.39527	-0.39527
-0.15843					-0.15843		-0.15843
0.151496		0.151496				0.151496
-0.05186			-0.05186				-0.05186
-0.24937					-0.24937		-0.24937
-0.36496			-0.36496				-0.36496
-0.22415			-0.22415				-0.22415
-0.01482				-0.01482			-0.01482
-0.01472		-0.01472				-0.01472
0.43415		0.43415				0.43415
-0.0287		-0.0287					-0.0287
0.14013		0.14013					0.14013
-0.21786		-0.21786					-0.21786
-0.45231		-0.45231					-0.45231
-0.03003				-0.03003			-0.03003
0.541027	0.541027					0.541027
-0.11735					-0.11735		-0.11735
-0.16956				-0.16956			-0.16956
-0.0184			-0.0184				-0.0184
-0.05018			-0.05018				-0.05018
-0.16526	-0.16526					-0.16526
0.068606					0.068606		0.068606
-0.02107			-0.02107				-0.02107
-0.01996	-0.01996					-0.01996
-0.08076				-0.08076			-0.08076
0.098342	0.098342					0.098342
-0.48174					-0.48174		-0.48174
-0.39103				-0.39103			-0.39103
0.407175	0.407175					0.407175
-0.03503		-0.03503					-0.03503
-0.11979	-0.11979					-0.11979
0.535291	0.535291					0.535291
-0.43056			-0.43056				-0.43056
-0.01733		-0.01733				-0.01733
-0.26039			-0.26039				-0.26039
0.607897				0.607897			0.607897
-0.17101			-0.17101				-0.17101
0.037552			0.037552				0.037552
-0.52887				-0.52887			-0.52887
-0.33932				-0.33932			-0.33932
0.457486				0.457486			0.457486
-0.22918			-0.22918				-0.22918
0.689024				0.689024			0.689024
0.079709	0.079709						0.079709
-0.3439			-0.3439				-0.3439
-0.00868			-0.00868				-0.00868
-0.66285				-0.66285			-0.66285
0.231758	0.231758						0.231758
-0.77001				-0.77001			-0.77001
-0.37421			-0.37421				-0.37421
-0.1641	-0.1641					-0.1641
-0.48018		-0.48018
-0.17302				-0.17302			-0.17302
-0.37599			-0.37599
0.139396	0.139396					0.139396
-0.13418	-0.13418					-0.13418
0.325207	0.325207						0.325207
-0.42993			-0.42993
-0.39202			-0.39202
0.281961					0.281961		0.281961
-0.37115			-0.37115				-0.37115
-0.32588				-0.32588			-0.32588
0.018671				0.018671			0.018671
-0.09447				-0.09447			-0.09447
0.152258				0.152258			0.152258
0.882774		0.882774				0.882774
0.270586			0.270586				0.270586
-0.08809				-0.08809			-0.08809
-0.20219				-0.20219			-0.20219
-0.22595			-0.22595
0.076099				0.076099
0.328284		0.328284				0.328284
0.194587				0.194587			0.194587
0.223583	0.223583					0.223583
0.097522				0.097522			0.097522
-0.07527			-0.07527				-0.07527
-0.65499				-0.65499			-0.65499
-0.17348				-0.17348			-0.17348
0.543765	0.543765						0.543765
-0.38333		-0.38333					-0.38333
0.008237		0.008237					0.008237
0.880621	0.880621					0.880621
0.3353	0.3353					0.3353
-0.86299				-0.86299			-0.86299
0.363663	0.363663					0.363663
-0.30572	-0.30572					-0.30572
0.054618		0.054618					0.054618
0.624812			0.624812				0.624812
-0.29221			-0.29221				-0.29221
-0.14756			-0.14756			-0.14756
-0.22184			-0.22184				-0.22184
0.277615	0.277615					0.277615
-0.61767		-0.61767					-0.61767
-0.35065			-0.35065				-0.35065
-0.11125			-0.11125				-0.11125
0.056099				0.056099			0.056099
-0.00771				-0.00771			-0.00771
-0.61895			-0.61895				-0.61895
-0.00416				-0.00416
-0.4905			-0.4905				-0.4905
0.250754				0.250754			0.250754
0.058504		0.058504					0.058504
-0.27745			-0.27745				-0.27745
-0.17686				-0.17686			-0.17686
0.25299					0.25299	0.25299
-0.38046				-0.38046			-0.38046
0.083005				0.083005			0.083005
0.233426				0.233426			0.233426
-0.57682				-0.57682			-0.57682
-0.49925			-0.49925				-0.49925
0.278377		0.278377					0.278377
-0.52669				-0.52669			-0.52669
-0.29297	-0.29297						-0.29297
0.766744				0.766744			0.766744
-0.51686				-0.51686			-0.51686
0.087696	0.087696						0.087696
0.128883	0.128883					0.128883
-0.22085		-0.22085				-0.22085
0.320199	0.320199					0.320199
0.169197			0.169197				0.169197
-0.15963			-0.15963				-0.15963
-0.09416				-0.09416			-0.09416
0.08248			0.08248				0.08248
0.760033			0.760033				0.760033
-0.02258			-0.02258				-0.02258
-0.04953				-0.04953			-0.04953
-0.18711	-0.18711					-0.18711
0.185811				0.185811			0.185811
0.00552					0.00552		0.00552
0.376349					0.376349		0.376349
-0.37517			-0.37517				-0.37517
-0.20768			-0.20768				-0.20768
0.258937			0.258937				0.258937
-0.00508			-0.00508				-0.00508
-0.65787		-0.65787					-0.65787
0.11338				0.11338			0.11338
-0.70916			-0.70916				-0.70916
-0.20251				-0.20251			-0.20251
-0.44586							-0.44586
0.005974		0.005974					0.005974
-0.19802				-0.19802			-0.19802
-0.01385			-0.01385				-0.01385
-0.31532			-0.31532				-0.31532
0.965827			0.965827				0.965827
-0.34262		-0.34262				-0.34262
-0.51681		-0.51681					-0.51681
-0.47722		-0.47722					-0.47722
-0.23355				-0.23355			-0.23355
-0.59363			-0.59363				-0.59363
0.116533		0.116533				0.116533
0.201966	0.201966					0.201966
0.192241		0.192241				0.192241
-0.07181		-0.07181					-0.07181
0.163541				0.163541			0.163541
0.231978					0.231978		0.231978
-0.10707				-0.10707			-0.10707
0.245275	0.245275					0.245275
0.244361			0.244361				0.244361
0.377964	0.377964					0.377964
-0.02353	-0.02353					-0.02353
0.177921		0.177921				0.177921
0.33524		0.33524				0.33524
-0.335			-0.335				-0.335
-0.06089			-0.06089				-0.06089
-0.07891			-0.07891				-0.07891
0.222956		0.222956					0.222956
0.088632			0.088632				0.088632
0.004026		0.004026					0.004026
0.058564				0.058564			0.058564
-0.06977			-0.06977				-0.06977
-0.25833				-0.25833			-0.25833
0.088338				0.088338			0.088338
0.546472				0.546472			0.546472
0				0			0
0.112457					0.112457		0.112457
-0.02033		-0.02033					-0.02033
0.437591				0.437591			0.437591
0.23105			0.23105				0.23105
0.724789				0.724789			0.724789
-0.05596			-0.05596				-0.05596
0.113848				0.113848			0.113848
-0.163				-0.163			-0.163
0.356442				0.356442			0.356442
0.502235				0.502235			0.502235

## Sheet: Fig6J
	ATF4 +	ATF4 -
PSAT1 +	47	617
PSAT1 -	36	1281

[truncated: 2 more sheets: Fig6K, Fig6L]
